# Supplementary material for: Hybridization With an Invasive Plant of Xanthium strumarium Improves the Tolerance of Its Native Congener X. sibiricum to Cadmium
Source: Front Plant Sci. 2021 Jul 29;12:696687. doi: 10.3389/fpls.2021.696687 (PMC8358311; doi:10.3389/fpls.2021.696687)
Supplement: Supplementary file 2 [file Data_Sheet_2.xlsx]

## Sheet: Sheet1
	ID	Description	Abbreviation	Gene sequence	primer design(5'--3'）
					Forward primer	Reverse primer
CRvsZCR	TRINITY_DN9657_c0_g1	Tryptophan synthase beta chain 1	TSB1	GCAACCTCTATTATAAACAAACGCATGTATGCAACTACGACTATTATTTGTATCTTATCAGCCATATGTAAGCAAGAAATAGCTTAAATACAAATGTAAGAAGATGAAGAAGATACAAAAATTACAATTACATAACTAGCAGCAAGGATTTTGTAATTTAATCATCACTCTTCTTCCCTCAATTTTATAAACCTTAGGACAACATTTATGATAAATCTTGTGAGACTGTGCATTATGAAATGAACAACAGGCATCTCGGTTCTAGAAATAAAATTGCTTTGTTTCTCGATTGGTAACCTCTACAAAAGGCATCTTCACGTTGTTGTAATTTTTATTCTACTTTACCTATCAAATTTCATAATTGATAGTTGAGGACTGTAGTGACATCATTGTAACCAG…	GGCCCTTCTCCATTGATGTT	GAAACTGCACTGAGGGACTATG
	TRINITY_DN11652_c0_g1	Cyclic nucleotide-gated ion channel 5	CNGC5	GTTTTGATATCATGTATGATAAGAAGTTAGTGATTGGGAATCAGGTTAATACATAAGTCGATGCCTTTTGTTTTGGAGTTACCAATTTGGCGTATATTTCAGGAGGTTATTACATGCTTAGTGGTAGTAACTGGTACTAAAATAGTATAACTTTTTCAGTAGATGTGATTGTGGTAAAATTTTGGGACTTTCAGTAGTTATCACATGGTAGGTTGGTAGCCTTAGTTTTATTTCTTAGGATTTTTGTTCAAGACATATAGCCAAGTATATCGAAATAATGCCAATGTGGAAGGGCTTTTCTACTACTAAAGGAAGTTGTGTCACAAGTCATTCTTTGGTCAAAGTTTACCCAAAGATCTTAGGCGGGACATAAAACGCCATCTGTGTCTCTTTGGTCAA…	CTCGAGAGTGTAACCACTGATG	GATCGAGGGACCAAGTTAGAAG
	TRINITY_DN18023_c0_g2	Calcium-dependent protein kinase 1	CPK1	ATTTGGAATAGACGCTCGCTTTGAAGAATTAATTCAAGATGTTGACCAAGATAATGACGGACGCATAGATTACAATGAGTTTGTAGCCATGATGCAAGGAACTACTGGTTCAGCACCAAAAAAGAGCCTAGACAATGGTTTCAGTATCAATTTCAGAGAAGCATTCAAACTTTGAATCTATCTTTTTTCTCTTTTCTTTTTCTTTTTCTTTTTATTTTTATTTTTTTTCATTTTCATGTTCATGTTCTAGAACTATATTGTGTGAAAATGAGTATAACGTTGGATACAAATTATAGACTACATTGACCTTTTTTTTGCCTTCATGTTCTGTTAACTTGTTTTAAATAGTTCATTCTTGCAAAATATAGTTATTTC	AGACGCTCGCTTTGAAGAATTA	GAACCAGTAGTTCCTTGCATCA
LTvsZLT	TRINITY_DN15858_c0_g1	Caffeoyl-CoA O-methyltransferase	CCoAOMT	CACAAACACACAATCAATGGCAGGAGAAAAGCCAACAGAACCCAAAGGCTTACTTCAAACACATGACTTATACAAGTACCTCCTGGAGACTAACGTCTACCCTCGTGAACACGAGCTGTTGAAGGAGCTTCGAGCTCTCACCGCTCCACATCCATGGTGACCCTCAAGTTTTTTTTTTTTTTTTAACAAAAATACAACTTGTATGGAAACGTTTTAATTTGTGACTATGTAAACTTTAACACGATTTCTTGATTTGCAGGGCTGTCATGGGTACCGCACCAGATGCGGCCCAAATGATCGGGCTTTTGTTGAAGATCGCTGGTACGAAAAAAGCACTAGAGATCGGGGTTTTTACGGGTTACTCGCTGCTTCTAACCGCGTTAACGATTCCTGATGATG…	GAATGGGATCGTGGTGTATGA	TGCTCACTCTTCCCTCTTTG
	TRINITY_DN30614_c0_g1	Chalcone synthase 2	CHS2	CAAAGATTTATGTTTTAAAGTAACAAAGTATTACAATTTTCATTCAAATATATTATGCAATGAAGTGACAACGTACCGAACATCATACCTATTAGTAGCGGTATAATAACAAATACAATACCGATAATTATGCAAACCTGAAGAAAATAAAAGAAGTTGATTTTAGCACACGTCGCTTAATGTAAACACGATATCCATCAACTAAATGGACACACTATGGAGGACCACGGTCTCAACGGTTAACCCCGGTCCAAATCCGAACAACACGCCCCACTCGAGACCCTCTCCAGTGGTGTTGAACCCGTCTGTAGTCGAAGCGTGTCGCATTTCATTTAGAATAAACAGAACACATGCACTCGACATGTTACCGTATTCGCTGAGCACATGTCGTGAGGCCCG…	TCGTGAGGCCCGTAATTTATC	CGACTGGAACTCGCTCTTT
	TRINITY_DN22630_c0_g1	Carotenoid cleavage dioxygenase 4	CCD4	CAGGTATCATTTTTTTATAAAATATACAAACTTCTATATGATTTTAAGTAATTTATGCAACTTGTAACATATCACGGTTTTATTTGTTATACCACGTTCTGTATTTTTTGTTTTACAATACAATGGTCACATACAATATTATGGGACTGTCACATTGCACTTAGGTCCTTTTCTTTAATGAATAATCCATGCATGCCATATGGCACTCGTTGTGGCAGCTTGACAGCAGCAACTACATCTAGATTCGGTGACTTCGCATCCATCACCAAAAACCTTGACTCACCCGAGGTTTCGTCATGCACGTAAGACACCAAATACCCATCATCCTCATCTACATTTGAATCTCTTGCTACGAAAAATGGTTCACCTCCAAAGCAATTATCTCCATAAATCCGACTT…	CATGCACGTAAGACACCAAATAC	GGCAAGTCGGATTTATGGAGATA
	Xs-Actin	Actin			GCGACATCAAGGAGAAGC	CGAGGAAAGAGGGTTGGA
