# Supplementary material for: Hybridization With an Invasive Plant of Xanthium strumarium Improves the Tolerance of Its Native Congener X. sibiricum to Cadmium
Source: Front Plant Sci. 2021 Jul 29;12:696687. doi: 10.3389/fpls.2021.696687 (PMC8358311; doi:10.3389/fpls.2021.696687)
Supplement: Supplementary file 3 [file Data_Sheet_3.xlsx]

## Sheet: Sheet1
Blue represents up-regulated DEGs; Yellow represents down-regulated DEGs
ID	BaseMean(CR)	BaseMean(ZCR)	foldchange(ZCR/CR)	pvalue	padj	Length	GO	KEGG	PFAM	eggNOG	eggNOG_Category	Swissprot	NR
TRINITY_DN14_c0_g1	0	15.8166	Inf	4.49999e-06	0.000878005	1254	GO:0005524;GO:0052725;GO:0000287;GO:0016310;GO:0052726;GO:0005622;GO:0032957;GO:0047325	K00913	PF05770	virNOG06961	T	sp|Q9SUG3|ITPK3_ARATH Inositol-tetrakisphosphate 1-kinase 3 OS=Arabidopsis thaliana GN=ITPK3 PE=1 SV=2	gi|976912237|gb|KVH98781.1| Inositol-tetrakisphosphate 1-kinase [Cynara cardunculus var. scolymus]
TRINITY_DN14_c2_g1	0	29.345	Inf	2.22431e-06	0.0004728	559	-	-	-	-	-	-	-
TRINITY_DN19_c0_g2	18.3394	37.86	2.06441	0.0390063	1	1392	GO:0035556;GO:0004435;GO:0004871;GO:0016042;GO:0005622	K05857	-	virNOG00340	I	sp|Q944C1|PLCD4_ARATH Phosphoinositide phospholipase C 4 OS=Arabidopsis thaliana GN=PLC4 PE=2 SV=2	gi|976918504|gb|KVI03680.1| C2 calcium-dependent membrane targeting [Cynara cardunculus var. scolymus]
TRINITY_DN43_c1_g1	33.0248	66.6941	2.01951	0.0110883	0.563909	3951	-	-	-	-	-	-	gi|976920420|gb|KVI05147.1| Protein phosphatase 2C, partial [Cynara cardunculus var. scolymus]
TRINITY_DN56_c0_g1	43.6728	108.745	2.49	0.000241243	0.028785	1201	-	-	-	-	-	-	gi|976906599|gb|KVH94016.1| von Willebrand factor, type A [Cynara cardunculus var. scolymus]
TRINITY_DN81_c0_g2	215.31	903.032	4.1941	4.38071e-06	0.00086152	1914	GO:0016020;GO:0016740;GO:0005794	-	PF03407	virNOG29257	S	sp|P0C042|Y4597_ARATH Uncharacterized protein At4g15970 OS=Arabidopsis thaliana GN=At4g15970 PE=2 SV=1	gi|976903743|gb|KVH91516.1| Nucleotide-diphospho-sugar transferase [Cynara cardunculus var. scolymus]
TRINITY_DN86_c0_g1	115.252	622.338	5.39983	8.40048e-19	1.06499e-15	1992	GO:0005524;GO:0004386;GO:0003676	K14807	PF00270;PF00271	virNOG08315	A	sp|Q7FGZ2|RH1_ARATH DEAD-box ATP-dependent RNA helicase 1 OS=Arabidopsis thaliana GN=RH1 PE=2 SV=3	gi|590622276|ref|XP_007025005.1| RNA helicase 1 [Theobroma cacao] &gt;gi|508780371|gb|EOY27627.1| RNA helicase 1 [Theobroma cacao]
TRINITY_DN171_c2_g1	3.00433	12.5926	4.19149	0.044104	1	343	-	-	-	-	-	-	-
TRINITY_DN226_c0_g2	43.8014	92.6472	2.11517	0.0034656	0.248274	1395	GO:0016872	-	PF16035	virNOG11731	R	sp|Q9M1X2|FAP1_ARATH Fatty-acid-binding protein 1 OS=Arabidopsis thaliana GN=FAP1 PE=1 SV=1	gi|976918787|gb|KVI03948.1| Chalcone isomerase, partial [Cynara cardunculus var. scolymus]
TRINITY_DN294_c2_g2	1.68821	10.0444	5.94976	0.0247381	0.909995	805	GO:0005516;GO:0006950	-	PF07887	virNOG04681	S	sp|Q9FKL6|CB60B_ARATH Calmodulin-binding protein 60 B OS=Arabidopsis thaliana GN=CBP60B PE=2 SV=1	gi|976899531|gb|KVH88010.1| Calmodulin binding protein-like protein [Cynara cardunculus var. scolymus]
TRINITY_DN307_c1_g3	12.0577	29.0343	2.40794	0.0286515	0.97799	694	-	-	-	-	-	-	-
TRINITY_DN357_c0_g2	162.095	391.915	2.41781	0.0003065	0.0354975	3047	GO:0016310;GO:0004672	-	PF01453;PF00954;PF08276	virNOG02323	T	sp|O81832|Y4729_ARATH G-type lectin S-receptor-like serine/threonine-protein kinase At4g27290 OS=Arabidopsis thaliana GN=At4g27290 PE=3 SV=4	gi|976926552|gb|KVI10413.1| Apple-like protein [Cynara cardunculus var. scolymus]
TRINITY_DN386_c0_g1	11.4249	86.4471	7.56658	1.59383e-10	6.89964e-08	2062	GO:0004672;GO:0016021;GO:0005524;GO:0006468	-	PF07714	virNOG07197	T	sp|Q9ASS4|Y5838_ARATH Probably inactive leucine-rich repeat receptor-like protein kinase At5g48380 OS=Arabidopsis thaliana GN=At5g48380 PE=1 SV=1	gi|976918572|gb|KVI03745.1| hypothetical protein Ccrd_017949 [Cynara cardunculus var. scolymus]
TRINITY_DN398_c0_g1	0	396.301	Inf	5.52355e-69	6.53574e-65	2567	-	-	-	-	-	-	-
TRINITY_DN398_c0_g2	0	148.478	Inf	1.18998e-10	5.31479e-08	782	-	-	-	-	-	-	-
TRINITY_DN435_c2_g1	0	25.7085	Inf	2.41551e-07	6.37506e-05	822	-	-	-	virNOG09474	S	-	gi|976905016|gb|KVH92667.1| TPX2-like protein [Cynara cardunculus var. scolymus]
TRINITY_DN446_c0_g1	2507.71	6427.87	2.56324	0.00218248	0.178303	3534	-	K11593	PF16488;PF16486;PF02170;PF08699	virNOG10616	J	sp|Q9SHF3|AGO2_ARATH Protein argonaute 2 OS=Arabidopsis thaliana GN=AGO2 PE=1 SV=1	gi|976915680|gb|KVI01553.1| Argonaute/Dicer protein, PAZ [Cynara cardunculus var. scolymus]
TRINITY_DN446_c2_g1	10.1851	33.1191	3.25173	0.00275928	0.210867	1017	-	-	-	-	-	-	-
TRINITY_DN458_c30_g1	0	18.7208	Inf	4.87049e-07	0.000119647	350	-	-	-	-	-	-	-
TRINITY_DN489_c1_g2	1.59487	19.3961	12.1615	0.000141497	0.0185686	980	-	-	-	virNOG03359	C	-	gi|976903032|gb|KVH90958.1| hypothetical protein Ccrd_007012 [Cynara cardunculus var. scolymus]
TRINITY_DN523_c2_g3	62.4661	159.728	2.55704	2.75997e-05	0.00437375	648	GO:0005856	K12158	-	virNOG04432	O	sp|Q9SHE7|RUB1_ARATH Ubiquitin-NEDD8-like protein RUB1 OS=Arabidopsis thaliana GN=RUB1 PE=1 SV=3	gi|823255662|ref|XP_012460489.1| PREDICTED: ubiquitin isoform X2 [Gossypium raimondii]
TRINITY_DN526_c3_g1	0	24.2946	Inf	2.70271e-07	6.97742e-05	394	-	-	-	-	-	-	-
TRINITY_DN570_c0_g2	0	38.7451	Inf	2.9541e-13	1.88943e-10	1102	-	-	-	-	-	-	-
TRINITY_DN592_c2_g1	18.51	44.5293	2.40568	0.0116939	0.582603	1430	-	-	-	-	-	-	-
TRINITY_DN619_c0_g1	38.2418	147.454	3.85584	2.74526e-07	7.06159e-05	1769	GO:0003994;GO:0008152;GO:0051539	K01681	-	virNOG10099	C	sp|P49608|ACOC_CUCMA Aconitate hydratase, cytoplasmic OS=Cucurbita maxima PE=2 SV=1	gi|629117180|gb|KCW81855.1| hypothetical protein EUGRSUZ_C03206 [Eucalyptus grandis]
TRINITY_DN626_c4_g1	201.15	444.284	2.20872	0.00357525	0.254079	1168	-	-	-	-	-	-	-
TRINITY_DN636_c0_g3	0.70569	54.3479	77.0139	0.0015066	0.131563	1751	GO:0005488	-	PF07645;PF13947;PF07714	virNOG12155;virNOG01267	T	sp|Q9LMP1|WAK2_ARATH Wall-associated receptor kinase 2 OS=Arabidopsis thaliana GN=WAK2 PE=1 SV=1	gi|976895630|gb|KVH84860.1| Concanavalin A-like lectin/glucanase, subgroup, partial [Cynara cardunculus var. scolymus]
TRINITY_DN668_c1_g1	8.79677	22.9556	2.60955	0.0336487	1	654	-	-	-	-	-	-	-
TRINITY_DN701_c9_g1	0	10.1196	Inf	0.000757043	0.0747514	678	-	-	-	-	-	-	-
TRINITY_DN738_c2_g1	0	12.3194	Inf	6.19013e-05	0.00884242	1147	-	K15377	-	virNOG12506	I	sp|Q94AN2|CHER1_ARATH Choline transporter protein 1 OS=Arabidopsis thaliana GN=CHER1 PE=1 SV=1	gi|255575304|ref|XP_002528555.1| PREDICTED: choline transporter-like protein 2 [Ricinus communis] &gt;gi|223531999|gb|EEF33810.1| conserved hypothetical protein [Ricinus communis]
TRINITY_DN756_c3_g1	48.3515	105.197	2.17567	0.00755539	0.435386	2275	GO:0000938;GO:0005829;GO:0042147	K20299	-	virNOG01545;KOG2180	U	sp|Q0WQF4|VP53A_ARATH Vacuolar protein sorting-associated protein 53 A OS=Arabidopsis thaliana GN=VPS53 PE=1 SV=1	gi|225443241|ref|XP_002271570.1| PREDICTED: vacuolar protein sorting-associated protein 53 A isoform X1 [Vitis vinifera] &gt;gi|731403641|ref|XP_010655135.1| PREDICTED: vacuolar protein sorting-associated protein 53 A isoform X1 [Vitis vinifera] &gt;gi|298204761|emb|CBI25259.3| unnamed protein product [Vitis vinifera]
TRINITY_DN759_c4_g1	74.7678	159.05	2.12725	0.000601487	0.0622486	2477	GO:0006355;GO:0043981;GO:0048510;GO:0035267;GO:0009909	K11341	PF03366	virNOG06589	K	sp|Q9FH40|TA14B_ARATH Transcription initiation factor TFIID subunit 14b OS=Arabidopsis thaliana GN=TAF14B PE=1 SV=1	gi|976924851|gb|KVI08782.1| YEATS-like protein [Cynara cardunculus var. scolymus]
TRINITY_DN774_c1_g1	62.2341	139.854	2.24722	0.000583301	0.0606317	1528	GO:0044464;GO:0009987;GO:0050896	-	-	virNOG06544	T	-	gi|225446797|ref|XP_002283267.1| PREDICTED: switch-associated protein 70 [Vitis vinifera] &gt;gi|302143523|emb|CBI22084.3| unnamed protein product [Vitis vinifera]
TRINITY_DN797_c5_g1	0	7.12972	Inf	0.00392791	0.272859	480	-	-	-	-	-	-	-
TRINITY_DN844_c1_g1	492.354	1060.89	2.15472	4.50164e-06	0.000878005	1196	-	-	PF00847	virNOG21587	K	sp|Q9SZ06|EF109_ARATH Ethylene-responsive transcription factor ERF109 OS=Arabidopsis thaliana GN=ERF109 PE=1 SV=1	gi|976916439|gb|KVI01950.1| AP2/ERF domain-containing protein [Cynara cardunculus var. scolymus]
TRINITY_DN891_c0_g1	1326.36	2980.81	2.24736	0.0043258	0.290274	3946	-	-	PF13516;PF13855;PF08263	COG4886;NOG67376;virNOG31072	RS	sp|Q84MA5|CAAT1_ARATH Cationic amino acid transporter 1 OS=Arabidopsis thaliana GN=CAT1 PE=1 SV=1	gi|976926056|gb|KVI09933.1| Leucine-rich repeat-containing protein [Cynara cardunculus var. scolymus]
TRINITY_DN893_c0_g3	8.79389	24.7042	2.80925	0.0201413	0.81757	1079	-	-	-	-	-	-	-
TRINITY_DN898_c0_g1	5.63849	21.8836	3.88111	0.00683199	0.405666	3163	-	-	-	-	-	-	-
TRINITY_DN913_c0_g1	47.751	107.107	2.24303	0.0010094	0.0954225	2161	-	-	-	-	-	-	-
TRINITY_DN950_c3_g1	24.0786	48.6488	2.02042	0.0272271	0.949871	727	-	-	-	-	-	-	-
TRINITY_DN964_c1_g1	144.238	510.758	3.54108	0.00245267	0.194555	1195	-	-	-	-	-	-	-
TRINITY_DN969_c3_g1	0.630635	356.078	564.635	6.69172e-16	5.86517e-13	2552	-	-	-	-	-	-	-
TRINITY_DN1048_c0_g2	57.5973	156.44	2.7161	0.010049	0.527296	1510	GO:0004672;GO:0016020;GO:0005488	-	PF11721	virNOG02494	T	sp|Q9FXF2|RKF1_ARATH Probable LRR receptor-like serine/threonine-protein kinase RFK1 OS=Arabidopsis thaliana GN=RKF1 PE=1 SV=1	gi|1021046559|gb|KZN04339.1| hypothetical protein DCAR_005176 [Daucus carota subsp. sativus]
TRINITY_DN1057_c5_g1	1.68917	28.1186	16.6464	0.00622647	0.383734	1279	-	-	-	KOG1075;virNOG31828;virNOG34808	R	-	gi|734413745|gb|KHN37115.1| Putative ribonuclease H protein, partial [Glycine soja]
TRINITY_DN1062_c1_g1	22.6772	52.9579	2.3353	0.0137774	0.641814	792	GO:0016021;GO:0006621;GO:0046923;GO:0005783	K10949	PF00810	virNOG02961	U	sp|Q09473|ERD22_CAEEL Putative ER lumen protein-retaining receptor C28H8.4 OS=Caenorhabditis elegans GN=C28H8.4 PE=3 SV=1	gi|976923458|gb|KVI07787.1| ER lumen protein retaining receptor [Cynara cardunculus var. scolymus]
TRINITY_DN1073_c5_g1	0	913.992	Inf	4.07033e-05	0.00620114	7231	-	-	PF14223;PF14244	KOG0017;virNOG31300	R	sp|Q94HW2|POLR1_ARATH Retrovirus-related Pol polyprotein from transposon RE1 OS=Arabidopsis thaliana GN=RE1 PE=2 SV=1	gi|658039536|ref|XP_008355345.1| PREDICTED: uncharacterized protein LOC103419002 [Malus domestica]
TRINITY_DN1129_c0_g2	76.8298	188.363	2.45169	0.000288984	0.0337441	2330	-	K01301	PF04253;PF04389;PF02225	virNOG00073	PO	sp|Q7Y228|LAMP1_ARATH Probable glutamate carboxypeptidase LAMP1 OS=Arabidopsis thaliana GN=LAMP1 PE=2 SV=1	gi|976915252|gb|KVI01217.1| Peptidase M28 [Cynara cardunculus var. scolymus]
TRINITY_DN1162_c1_g1	23.0588	91.2971	3.95931	0.00975113	0.516628	2500	-	-	-	virNOG06665	R	sp|O23277|PRD1_ARATH Protein PRD1 OS=Arabidopsis thaliana GN=PRD1 PE=1 SV=3	gi|359478007|ref|XP_002268156.2| PREDICTED: protein PRD1 isoform X1 [Vitis vinifera]
TRINITY_DN1178_c6_g1	4.9328	34.1735	6.92781	1.96115e-05	0.00320811	1830	-	-	-	-	-	-	-
TRINITY_DN1202_c1_g4	1.61315	9.87273	6.12014	0.0289888	0.981446	376	-	-	-	-	-	-	-
TRINITY_DN1206_c3_g2	0.686446	6.92255	10.0846	0.0341183	1	353	-	-	-	-	-	-	-
TRINITY_DN1214_c0_g2	182.805	385.104	2.10664	0.00330816	0.240149	1250	-	-	-	virNOG00701	R	sp|Q9ZPE7|EXO_ARATH Protein EXORDIUM OS=Arabidopsis thaliana GN=EXO PE=2 SV=1	gi|255545766|ref|XP_002513943.1| PREDICTED: protein EXORDIUM [Ricinus communis] &gt;gi|223547029|gb|EEF48526.1| conserved hypothetical protein [Ricinus communis]
TRINITY_DN1222_c0_g1	0	75.522	Inf	5.82688e-23	1.14911e-19	1523	-	-	-	-	-	-	gi|976921192|gb|KVI05892.1| Anoctamin/TMEM 16, partial [Cynara cardunculus var. scolymus]
TRINITY_DN1251_c3_g1	21.107	44.2613	2.097	0.0281607	0.970048	1209	-	-	-	-	-	-	-
TRINITY_DN1267_c2_g2	3.71002	16.6833	4.49682	0.00982532	0.519783	361	-	-	-	-	-	-	-
TRINITY_DN1334_c0_g1	0	38.1079	Inf	0.00124307	0.113537	1731	GO:0016020	-	-	virNOG06325	E	sp|Q9SX20|PTR18_ARATH Protein NRT1/ PTR FAMILY 3.1 OS=Arabidopsis thaliana GN=NPF3.1 PE=2 SV=1	gi|1012178883|ref|XP_015967628.1| PREDICTED: protein NRT1/ PTR FAMILY 3.1 [Arachis duranensis]
TRINITY_DN1337_c1_g1	32.9623	76.4371	2.31893	0.00691519	0.40912	1458	-	-	-	-	-	-	-
TRINITY_DN1385_c0_g1	0	60.2743	Inf	0.000955628	0.0907016	836	-	K13448	PF13499	virNOG34357;virNOG17483	T	sp|O22845|CML5_ARATH Calmodulin-like protein 5 OS=Arabidopsis thaliana GN=CML5 PE=2 SV=2	gi|567165295|ref|XP_006397493.1| hypothetical protein EUTSA_v10001753mg [Eutrema salsugineum] &gt;gi|557098566|gb|ESQ38946.1| hypothetical protein EUTSA_v10001753mg [Eutrema salsugineum]
TRINITY_DN1454_c3_g1	0	15.5007	Inf	1.40019e-05	0.00239769	339	GO:0050790;GO:0000502;GO:0042176;GO:0030234	K03028	-	virNOG08540	O	sp|Q9SIV2|PSD2A_ARATH 26S proteasome non-ATPase regulatory subunit 2 homolog A OS=Arabidopsis thaliana GN=RPN1A PE=1 SV=2	gi|976899883|gb|KVH88226.1| 26S proteasome regulatory complex, non-ATPase subcomplex, Rpn1 subunit [Cynara cardunculus var. scolymus]
TRINITY_DN1454_c0_g2	0	4.885	Inf	0.02491	0.91253	336	GO:0016021	K07297	-	virNOG05094	T	sp|Q84N34|HHP2_ARATH Heptahelical transmembrane protein 2 OS=Arabidopsis thaliana GN=HHP2 PE=2 SV=1	gi|976724694|gb|KVG18777.1| Hly-III-related protein [Cynara cardunculus var. scolymus]
TRINITY_DN1472_c2_g1	27.5506	77.6632	2.81893	0.0206703	0.830541	2479	GO:0016021	-	PF13967;PF14703;PF02714	virNOG04408	R	sp|F4IBD7|CSCLA_ARATH CSC1-like protein RXW8 OS=Arabidopsis thaliana GN=RXW8 PE=2 SV=1	gi|976922226|gb|KVI06742.1| protein of unknown function DUF221 [Cynara cardunculus var. scolymus]
TRINITY_DN1520_c0_g1	2.41314	194.961	80.7913	5.40443e-38	2.55792e-34	5011	-	K00801	-	virNOG04952	I	sp|P53800|FDFT_NICBE Squalene synthase OS=Nicotiana benthamiana PE=2 SV=1	gi|1449165|dbj|BAA13084.1| squalene synthase [Glycyrrhiza glabra]
TRINITY_DN1522_c0_g1	198.326	499.427	2.51821	0.00488816	0.319505	1170	-	K13464	PF06200;PF09425	virNOG10152;virNOG34772	S	sp|Q9LMA8|TI10A_ARATH Protein TIFY 10A OS=Arabidopsis thaliana GN=TIFY10A PE=1 SV=1	gi|756179523|gb|AJK93412.1| ZIM-domain protein 1 [Artemisia annua]
TRINITY_DN1556_c2_g1	8.35155	35.318	4.22892	0.0124985	0.606931	450	GO:0004672;GO:0030246;GO:0016021;GO:0005524;GO:0006468	-	PF07714	virNOG05661;virNOG02494;virNOG12913	T	sp|C0LGN2|Y3148_ARATH Probable leucine-rich repeat receptor-like serine/threonine-protein kinase At3g14840 OS=Arabidopsis thaliana GN=LRR-RLK PE=2 SV=1	gi|976914944|gb|KVI00946.1| Concanavalin A-like lectin/glucanase, subgroup [Cynara cardunculus var. scolymus]
TRINITY_DN1563_c1_g1	35.1143	71.6885	2.04158	0.0158414	0.708225	760	-	-	-	-	-	-	-
TRINITY_DN1592_c1_g1	8.83334	29.9681	3.39261	0.0033082	0.240149	524	-	-	-	-	-	-	-
TRINITY_DN1630_c2_g1	197.695	421.773	2.13346	0.0268684	0.946191	2684	-	-	-	virNOG03831	S	-	gi|976926225|gb|KVI10095.1| Ribonuclease H-like domain-containing protein, partial [Cynara cardunculus var. scolymus]
TRINITY_DN1633_c1_g1	167.173	366.738	2.19377	2.78914e-05	0.00441013	2153	GO:0016021	-	-	virNOG06370	T	sp|Q9LD45|BI1_ARATH Bax inhibitor 1 OS=Arabidopsis thaliana GN=BI-1 PE=1 SV=1	gi|976901770|gb|KVH89755.1| Bax inhibitor 1-related protein [Cynara cardunculus var. scolymus]
TRINITY_DN1689_c2_g1	120.026	289.233	2.40976	0.0412792	1	3632	-	-	-	virNOG27333;COG2801;virNOG15679	LR	-	gi|147865061|emb|CAN81132.1| hypothetical protein VITISV_009934 [Vitis vinifera]
TRINITY_DN1694_c0_g2	17.8431	161.978	9.0779	6.39064e-17	6.1276e-14	1640	-	-	-	-	-	-	-
TRINITY_DN1708_c0_g1	12013.6	41631.7	3.46538	4.63159e-05	0.00695179	5811	GO:0016168;GO:0018298;GO:0046872;GO:0045156;GO:0009535;GO:0009523;GO:0009772;GO:0016021	K02705	PF00421	virNOG07928	O	sp|Q332Y2|PSBC_LACSA Photosystem II CP43 reaction center protein OS=Lactuca sativa GN=psbC PE=3 SV=1	gi|669216129|gb|AII18053.1| photosystem II CP43 chlorophyll apoprotein, partial (chloroplast) [Viburnum amplificatum] &gt;gi|669216159|gb|AII18068.1| photosystem II CP43 chlorophyll apoprotein, partial (chloroplast) [Viburnum punctatum]
TRINITY_DN1709_c1_g1	1.74498	13.8411	7.93194	0.00330697	0.240149	747	-	-	-	-	-	-	-
TRINITY_DN1715_c1_g2	0	704.297	Inf	2.07899e-05	0.00337752	5563	-	-	PF13976	KOG0017	R	sp|Q94HW2|POLR1_ARATH Retrovirus-related Pol polyprotein from transposon RE1 OS=Arabidopsis thaliana GN=RE1 PE=2 SV=1	gi|1012331070|gb|KYP42564.1| Retrovirus-related Pol polyprotein from transposon TNT 1-94 [Cajanus cajan]
TRINITY_DN1715_c1_g3	30.7718	83.4073	2.71051	0.0493554	1	6826	-	K12447	-	virNOG19602;virNOG00819;KOG0017;virNOG33673	R	sp|P04146|COPIA_DROME Copia protein OS=Drosophila melanogaster GN=GIP PE=1 SV=3	gi|970045869|ref|XP_015084421.1| PREDICTED: LOW QUALITY PROTEIN: retrovirus-related Pol polyprotein from transposon TNT 1-94 [Solanum pennellii]
TRINITY_DN1715_c0_g1	0	409.307	Inf	1.4815e-14	1.09562e-11	1715	-	-	-	virNOG25560;KOG0017;virNOG34595	SR	-	gi|1023991278|gb|KZV25423.1| hypothetical protein F511_19803 [Dorcoceras hygrometricum]
TRINITY_DN1715_c1_g6	0	694.104	Inf	2.88325e-05	0.00453872	5563	-	-	PF13976	KOG0017	R	sp|Q94HW2|POLR1_ARATH Retrovirus-related Pol polyprotein from transposon RE1 OS=Arabidopsis thaliana GN=RE1 PE=2 SV=1	gi|1012331070|gb|KYP42564.1| Retrovirus-related Pol polyprotein from transposon TNT 1-94 [Cajanus cajan]
TRINITY_DN1767_c1_g1	9.96182	688.997	69.1638	1.49418e-65	1.51542e-61	4132	-	-	-	-	-	-	-
TRINITY_DN1799_c0_g2	217.448	648.519	2.98241	1.26392e-09	4.87333e-07	2948	GO:0016021;GO:0016866	K15813	PF13249;PF13243	virNOG11690;COG1657	I	sp|Q08IT1|DADIS_PANGI Dammarenediol II synthase OS=Panax ginseng GN=PNA PE=1 SV=1	gi|571033209|gb|AHF22084.1| OSC2 [Artemisia annua]
TRINITY_DN1828_c2_g1	311.129	677.395	2.17722	0.00262434	0.203623	1930	-	-	PF00069	virNOG08204;KOG0610	T	sp|Q9LSF1|OXI1_ARATH Serine/threonine-protein kinase OXI1 OS=Arabidopsis thaliana GN=OXI1 PE=1 SV=1	gi|1025385119|ref|XP_016433698.1| PREDICTED: serine/threonine-protein kinase OXI1-like [Nicotiana tabacum]
TRINITY_DN1839_c0_g2	12.2585	267.954	21.8585	8.78629e-09	2.99896e-06	3134	GO:0030244;GO:0016760;GO:0016021;GO:0071555	-	PF03552	virNOG01905	S	sp|Q8RX83|CSLB3_ARATH Cellulose synthase-like protein B3 OS=Arabidopsis thaliana GN=CSLB3 PE=2 SV=1	gi|976900803|gb|KVH88967.1| Cellulose synthase [Cynara cardunculus var. scolymus]
TRINITY_DN1851_c1_g1	140.148	454.935	3.24611	0.0103082	0.537583	989	GO:0006351	K09286	PF00847	virNOG17335;virNOG10158	K	sp|Q9FJ93|DRE1D_ARATH Dehydration-responsive element-binding protein 1D OS=Arabidopsis thaliana GN=DREB1D PE=2 SV=1	gi|255076655|gb|ACU00263.1| dehydration-responsive element-binding factor 1 [Chrysanthemum x morifolium]
TRINITY_DN1851_c0_g2	219.68	660.375	3.00608	0.000971369	0.0919498	1144	GO:0003700;GO:0003677;GO:0006355;GO:0005634	K09286	PF00847	virNOG17335;virNOG10158	K	sp|Q9FJ93|DRE1D_ARATH Dehydration-responsive element-binding protein 1D OS=Arabidopsis thaliana GN=DREB1D PE=2 SV=1	gi|294335527|gb|ADE62311.1| dehydration-responsive element-binding protein 1A [Ageratina adenophora]
TRINITY_DN1876_c1_g1	3.63304	28.0083	7.70931	4.72976e-05	0.00703961	1110	-	-	-	-	-	-	-
TRINITY_DN1921_c0_g2	28.1148	89.9916	3.20086	1.83579e-05	0.00300997	1777	GO:0006508;GO:0008236	-	-	virNOG00137	O	sp|Q338C0|AARE2_ORYSJ Acylamino-acid-releasing enzyme 2 OS=Oryza sativa subsp. japonica GN=Os10g0415800 PE=3 SV=1	gi|976913769|gb|KVI00013.1| hypothetical protein Ccrd_021758 [Cynara cardunculus var. scolymus]
TRINITY_DN1926_c0_g1	0	18.2665	Inf	0.00261193	0.202882	1974	-	-	-	virNOG10060;KOG1007	R	sp|Q6NPN9|DWA2_ARATH WD repeat-containing protein DWA2 OS=Arabidopsis thaliana GN=DWA2 PE=1 SV=1	gi|629104837|gb|KCW70306.1| hypothetical protein EUGRSUZ_F03549 [Eucalyptus grandis]
TRINITY_DN1977_c1_g1	14.9911	64.3271	4.291	0.0353704	1	732	-	-	-	-	-	-	-
TRINITY_DN2007_c4_g1	46.7493	117.783	2.51945	0.0175263	0.753094	1464	-	-	-	-	-	-	-
TRINITY_DN2034_c0_g2	385.274	1128.52	2.92913	0.000209522	0.0255584	2399	GO:0000139;GO:0016757;GO:0016021;GO:0071555	-	PF03407	virNOG10953	S	sp|P0C042|Y4597_ARATH Uncharacterized protein At4g15970 OS=Arabidopsis thaliana GN=At4g15970 PE=2 SV=1	gi|661888839|emb|CDP07282.1| unnamed protein product [Coffea canephora]
TRINITY_DN2039_c0_g1	0	114.994	Inf	3.55619e-16	3.23681e-13	1508	GO:0046872;GO:0016020;GO:0016491	-	PF00067	virNOG31056;COG2124	Q	sp|O81973|C93A3_SOYBN Cytochrome P450 93A3 OS=Glycine max GN=CYP93A3 PE=2 SV=1	gi|86279650|gb|ABC94480.1| putative flavonoid 3&apos;-hydroxylase cytochrome P450 [Artemisia annua]
TRINITY_DN2066_c1_g1	0	11.6325	Inf	0.000327084	0.0373719	352	GO:0016021	-	-	virNOG00438	S	-	gi|1012360785|gb|KYP71969.1| hypothetical protein KK1_011253 [Cajanus cajan]
TRINITY_DN2090_c0_g1	99.709	214.61	2.15236	0.000207129	0.0253537	2048	GO:0003824;GO:0008152	-	PF00501	virNOG16708	I	sp|Q9SEY5|AAE2_ARATH Probable acyl-activating enzyme 2 OS=Arabidopsis thaliana GN=AAE2 PE=2 SV=1	gi|976917534|gb|KVI02978.1| AMP-binding, conserved site-containing protein [Cynara cardunculus var. scolymus]
TRINITY_DN2100_c1_g1	106.94	228.17	2.13363	0.000228931	0.027641	1763	-	-	-	-	-	-	-
TRINITY_DN2100_c0_g1	901.212	2833.36	3.14395	6.40472e-12	3.41882e-09	1712	GO:0006629;GO:0016021	K10255	-	virNOG04958	I	sp|P48627|FAD6C_BRANA Omega-6 fatty acid desaturase, chloroplastic OS=Brassica napus PE=1 SV=1	gi|339779644|gb|AEK06379.1| plastid oleate desaturase FAD6 [Carthamus tinctorius]
TRINITY_DN2113_c2_g1	1.02101	17.6778	17.3141	0.00665757	0.401193	409	-	-	-	-	-	-	-
TRINITY_DN2119_c0_g3	0.352845	290.131	822.262	2.45357e-52	2.17739e-48	2271	GO:0009524;GO:0016887;GO:0005524;GO:0005874;GO:0008017;GO:0003777;GO:0005871;GO:0007018	K10398	-	virNOG14958	Z	sp|Q8VWI7|KN10A_ARATH Kinesin-like protein KIN-10A OS=Arabidopsis thaliana GN=KIN10A PE=1 SV=1	gi|976903104|gb|KVH91028.1| Kinesin, motor domain-containing protein [Cynara cardunculus var. scolymus]
TRINITY_DN2127_c6_g1	66.7655	181.362	2.7164	0.0012363	0.113107	1765	GO:0060090;GO:0009793;GO:0046982;GO:0009909;GO:0048481;GO:0003677	-	-	virNOG07502	S	sp|Q8W234|SEUSS_ARATH Transcriptional corepressor SEUSS OS=Arabidopsis thaliana GN=SEU PE=1 SV=1	gi|703129127|ref|XP_010104289.1| Transcriptional corepressor SEUSS [Morus notabilis] &gt;gi|587911730|gb|EXB99574.1| Transcriptional corepressor SEUSS [Morus notabilis]
TRINITY_DN2172_c0_g1	0	82.6159	Inf	5.78601e-08	1.68352e-05	1277	-	-	-	-	-	-	-
TRINITY_DN2180_c1_g1	0	30.2924	Inf	0.00117821	0.108491	694	-	-	-	virNOG01814	R	sp|Q84M94|FBK15_ARATH F-box/kelch-repeat protein At1g26930 OS=Arabidopsis thaliana GN=At1g26930 PE=2 SV=1	gi|225456725|ref|XP_002274899.1| PREDICTED: F-box/kelch-repeat protein At1g74510 [Vitis vinifera] &gt;gi|731425811|ref|XP_010663387.1| PREDICTED: F-box/kelch-repeat protein At1g74510 [Vitis vinifera]
TRINITY_DN2209_c1_g1	0	6.22496	Inf	0.008449	0.467785	1652	GO:0005488	-	PF00139;PF00069	virNOG12575;virNOG12183;virNOG30196	T	sp|Q9LSL5|LRK92_ARATH L-type lectin-domain containing receptor kinase IX.2 OS=Arabidopsis thaliana GN=LECRK92 PE=1 SV=1	gi|976916333|gb|KVI01851.1| Concanavalin A-like lectin/glucanase superfamily [Cynara cardunculus var. scolymus]
TRINITY_DN2228_c0_g1	1.05853	547.882	517.585	7.64333e-23	1.46659e-19	3443	-	-	-	virNOG10199;euNOG34921	S	-	gi|848884533|ref|XP_012842534.1| PREDICTED: uncharacterized protein LOC105962758 [Erythranthe guttata]
TRINITY_DN2232_c5_g1	0	81.463	Inf	0.000229666	0.0276828	879	-	-	-	-	-	-	-
TRINITY_DN2254_c0_g2	25.9759	108.4	4.1731	1.45392e-06	0.000323578	3067	GO:0016747	-	PF03982	virNOG14232	R	sp|Q9LW26|Y3684_ARATH Acyltransferase-like protein At3g26840, chloroplastic OS=Arabidopsis thaliana GN=At3g26840 PE=1 SV=1	gi|976905216|gb|KVH92860.1| Diacylglycerol acyltransferase [Cynara cardunculus var. scolymus]
TRINITY_DN2292_c1_g1	38.739	78.8819	2.03624	0.00711369	0.417731	1819	-	-	-	-	-	-	-
TRINITY_DN2303_c0_g2	233.555	484.721	2.0754	5.83787e-05	0.00837292	2372	GO:0016021;GO:0006810	K15102	PF00153	virNOG01598	C	sp|Q9FMU6|MPCP3_ARATH Mitochondrial phosphate carrier protein 3, mitochondrial OS=Arabidopsis thaliana GN=MPT3 PE=1 SV=1	gi|976921435|gb|KVI06125.1| hypothetical protein Ccrd_015523 [Cynara cardunculus var. scolymus]
TRINITY_DN2341_c3_g1	22.6146	47.3863	2.09539	0.0449441	1	1497	-	-	-	-	-	-	-
TRINITY_DN2427_c1_g1	54.6117	117.191	2.1459	0.00122343	0.112074	1857	GO:0016021	K15015	PF01490	COG0814;virNOG00890	E	sp|F4J1Q9|AVT1I_ARATH Amino acid transporter AVT1I OS=Arabidopsis thaliana GN=AVT1I PE=3 SV=1	gi|976917070|gb|KVI02563.1| Amino acid transporter, transmembrane [Cynara cardunculus var. scolymus]
TRINITY_DN2452_c1_g1	3.71098	13.7317	3.70029	0.0347089	1	789	-	-	-	virNOG16153	S	-	gi|976929276|gb|KVI12129.1| hypothetical protein Ccrd_009476 [Cynara cardunculus var. scolymus]
TRINITY_DN2459_c0_g2	12.9296	32.5585	2.51814	0.0173237	0.745842	1445	-	-	-	-	-	-	-
TRINITY_DN2474_c0_g1	81.5601	1100.53	13.4935	3.66923e-12	2.06744e-09	1337	GO:0005618;GO:0004553;GO:0048046;GO:0071555;GO:0010411;GO:0042546;GO:0016762	K08235	PF00722	virNOG39332;NOG129657;COG2273	SRG	sp|Q38911|XTH15_ARATH Xyloglucan endotransglucosylase/hydrolase protein 15 OS=Arabidopsis thaliana GN=XTH15 PE=1 SV=1	gi|47115349|emb|CAE12269.1| putative xyloglucan endotransglucosylase / hydrolase [Lactuca sativa]
TRINITY_DN2557_c0_g1	114.006	262.813	2.30526	0.00396951	0.274406	3207	GO:0090304	-	PF00078	virNOG28179;virNOG10713;KOG1075;virNOG01327	RS	sp|Q9FMR3|NAC90_ARATH NAC domain-containing protein 90 OS=Arabidopsis thaliana GN=NAC090 PE=1 SV=1	gi|976924452|gb|KVI08415.1| No apical meristem (NAM) protein [Cynara cardunculus var. scolymus]
TRINITY_DN2638_c4_g1	25.9294	60.2492	2.32358	0.00489274	0.319505	1217	-	-	-	-	-	-	-
TRINITY_DN2713_c4_g1	69.4483	154.167	2.21988	0.000422338	0.0464147	3007	-	-	PF07727	KOG0017;virNOG00819	R	sp|Q94HW2|POLR1_ARATH Retrovirus-related Pol polyprotein from transposon RE1 OS=Arabidopsis thaliana GN=RE1 PE=2 SV=1	gi|731347418|ref|XP_010684978.1| PREDICTED: uncharacterized protein LOC104899479 [Beta vulgaris subsp. vulgaris]
TRINITY_DN2778_c0_g1	50.3005	182.717	3.63252	1.33756e-08	4.43737e-06	1534	GO:0008408;GO:0090305;GO:0009845;GO:0005634;GO:0005737	K12587	PF01138	virNOG05790	J	sp|A2RVK7|RP41L_ARATH Exosome complex component RRP41-like OS=Arabidopsis thaliana GN=RRP41L PE=2 SV=1	gi|719992923|ref|XP_010253724.1| PREDICTED: exosome complex component MTR3 isoform X1 [Nelumbo nucifera]
TRINITY_DN2793_c1_g1	10.3127	34.6249	3.35749	0.00225037	0.182172	768	-	-	-	-	-	-	-
TRINITY_DN2830_c1_g2	35.4867	75.5713	2.12957	0.0162874	0.719107	1382	-	-	-	-	-	-	-
TRINITY_DN2834_c1_g2	0	109.115	Inf	2.27072e-18	2.60016e-15	788	-	-	-	-	-	-	-
TRINITY_DN2835_c2_g2	16.6608	38.1673	2.29085	0.0199137	0.809259	347	-	K09422	-	virNOG18642	J	sp|Q9LTF2|RS103_ARATH 40S ribosomal protein S10-3 OS=Arabidopsis thaliana GN=RPS10C PE=2 SV=2	gi|976798117|gb|KVG89787.1| Plectin/S10, N-terminal [Cynara cardunculus var. scolymus]
TRINITY_DN2866_c1_g1	13.6382	40.1447	2.94356	0.0107214	0.553168	1004	-	-	-	-	-	-	-
TRINITY_DN2900_c0_g1	0	31.6656	Inf	1.85025e-06	0.000400483	694	-	-	-	-	-	-	-
TRINITY_DN2947_c0_g2	79.6567	291.395	3.65813	2.46242e-10	1.02233e-07	1375	GO:0035091	-	PF09325	virNOG07678	U	sp|B9DFS6|SNX2B_ARATH Sorting nexin 2B OS=Arabidopsis thaliana GN=SNX2B PE=1 SV=1	gi|976926106|gb|KVI09979.1| Phox homologous domain-containing protein [Cynara cardunculus var. scolymus]
TRINITY_DN2966_c0_g3	0	330.169	Inf	1.35001e-43	7.98702e-40	1181	-	-	-	-	-	-	-
TRINITY_DN3017_c0_g1	40.7063	89.7972	2.20598	0.0206372	0.830107	3084	GO:0009570;GO:0005524;GO:0006457;GO:0051082	-	-	virNOG05874;COG0443	O	sp|Q08080|HSP7S_SPIOL Stromal 70 kDa heat shock-related protein, chloroplastic (Fragment) OS=Spinacia oleracea GN=CHSP70 PE=2 SV=1	gi|166919372|gb|ABZ04081.1| chloroplast heat shock protein 70-2 [Ipomoea nil]
TRINITY_DN3026_c0_g1	185.643	392.453	2.11402	6.28449e-05	0.00894123	1535	-	-	-	-	-	-	-
TRINITY_DN3058_c1_g3	0.98252	10.5242	10.7114	0.00693792	0.409782	625	-	-	-	-	-	-	-
TRINITY_DN3068_c0_g1	26.5257	201.827	7.60873	1.13854e-11	5.90007e-09	641	GO:0010200;GO:0044212;GO:0043565;GO:0003700;GO:0005634;GO:0046872	-	PF13912	virNOG21583;virNOG17460	R	sp|Q9SLD4|ZAT11_ARATH Zinc finger protein ZAT11 OS=Arabidopsis thaliana GN=ZAT11 PE=2 SV=1	gi|976918409|gb|KVI03589.1| Zinc finger, C2H2 [Cynara cardunculus var. scolymus]
TRINITY_DN3082_c2_g1	0	7.14685	Inf	0.00390129	0.271541	460	-	-	-	-	-	-	-
TRINITY_DN3144_c1_g1	0	67.8909	Inf	1.16373e-07	3.18993e-05	641	GO:0051287;GO:0006006;GO:0050661;GO:0016620;GO:0055114	K00134	-	virNOG03816	G	sp|P26518|G3PC_MAGLI Glyceraldehyde-3-phosphate dehydrogenase, cytosolic OS=Magnolia liliiflora GN=GAPC PE=2 SV=1	gi|661879585|emb|CDP16658.1| unnamed protein product [Coffea canephora]
TRINITY_DN3196_c1_g1	0.333601	116.736	349.926	1.47531e-30	4.55389e-27	2409	-	-	-	KOG0017;virNOG25560	SR	-	gi|1023991278|gb|KZV25423.1| hypothetical protein F511_19803 [Dorcoceras hygrometricum]
TRINITY_DN3257_c0_g1	236.301	741.698	3.13879	0.00608815	0.378153	1251	GO:0005634;GO:0016020;GO:0006355;GO:0003700;GO:0003677	-	PF00847	virNOG17335;virNOG10158	K	sp|Q9FJ93|DRE1D_ARATH Dehydration-responsive element-binding protein 1D OS=Arabidopsis thaliana GN=DREB1D PE=2 SV=1	gi|720072883|ref|XP_010278524.1| PREDICTED: dehydration-responsive element-binding protein 1D-like [Nelumbo nucifera]
TRINITY_DN3259_c0_g1	0	9.83062	Inf	0.000465225	0.0502719	1109	GO:0016021;GO:0006508;GO:0005524;GO:0008270;GO:0004222;GO:0009535	K03798	-	virNOG04351	O	sp|P85190|FTSH_HELAN ATP-dependent zinc metalloprotease FTSH, chloroplastic (Fragment) OS=Helianthus annuus GN=FTSH PE=1 SV=1	gi|302425099|sp|P85190.1|FTSH_HELAN RecName: Full=ATP-dependent zinc metalloprotease FTSH, chloroplastic, partial [Helianthus annuus]
TRINITY_DN3349_c0_g1	29.1669	516.168	17.697	0.000227194	0.0274781	4049	-	-	-	-	-	-	gi|976910767|gb|KVH97439.1| hypothetical protein Ccrd_000472 [Cynara cardunculus var. scolymus]
TRINITY_DN3371_c0_g1	2581.3	5224.98	2.02417	0.00235209	0.188935	1508	GO:0016021	-	PF00504	virNOG21031;virNOG19449	S	sp|Q94K66|ELIP2_ARATH Early light-induced protein 2, chloroplastic OS=Arabidopsis thaliana GN=ELIP2 PE=1 SV=1	gi|1050916|emb|CAA63338.1| unnamed protein product [Helianthus annuus]
TRINITY_DN3385_c0_g1	285.067	587.177	2.05978	4.96733e-05	0.00733172	2022	GO:0003676;GO:0005634	K01148	PF04857	virNOG02520;virNOG14191	AM	sp|Q8W4C3|PARNL_ARATH Poly(A)-specific ribonuclease PARN-like OS=Arabidopsis thaliana GN=At3g25430 PE=2 SV=1	gi|976928629|gb|KVI11554.1| Ribonuclease CAF1 [Cynara cardunculus var. scolymus]
TRINITY_DN3399_c6_g1	18.7519	43.4744	2.3184	0.0126668	0.610761	1968	-	-	-	-	-	-	-
TRINITY_DN3399_c3_g2	0	11.5863	Inf	0.00052745	0.0555926	801	-	-	-	virNOG03323;virNOG14125	KR	sp|Q84JT7|ARID1_ARATH AT-rich interactive domain-containing protein 1 OS=Arabidopsis thaliana GN=ARID1 PE=2 SV=1	gi|976907308|gb|KVH94683.1| hypothetical protein Ccrd_003258 [Cynara cardunculus var. scolymus]
TRINITY_DN3400_c0_g1	0	154.013	Inf	0.0194909	0.800321	1307	GO:0016020	K03100	-	virNOG10680;COG0681	UO	sp|O04348|TPP1_ARATH Thylakoidal processing peptidase 1, chloroplastic OS=Arabidopsis thaliana GN=TPP1 PE=2 SV=2	gi|590592794|ref|XP_007017381.1| Peptidase S24/S26A/S26B/S26C family protein isoform 4 [Theobroma cacao] &gt;gi|508722709|gb|EOY14606.1| Peptidase S24/S26A/S26B/S26C family protein isoform 4 [Theobroma cacao]
TRINITY_DN3484_c0_g2	25.9086	99.6395	3.84581	8.41849e-05	0.0115604	1993	-	-	-	-	-	-	-
TRINITY_DN3488_c0_g1	422.019	934.957	2.21544	4.3347e-06	0.000857221	2864	GO:0005524;GO:0006468;GO:0004674	-	PF00069	KOG0610;virNOG08204	T	sp|Q9LSF1|OXI1_ARATH Serine/threonine-protein kinase OXI1 OS=Arabidopsis thaliana GN=OXI1 PE=1 SV=1	gi|976906799|gb|KVH94200.1| AGC-kinase, C-terminal [Cynara cardunculus var. scolymus]
TRINITY_DN3490_c1_g1	0	8.16239	Inf	0.00224887	0.182172	1963	-	-	-	virNOG00819;KOG0017	R	-	gi|116309412|emb|CAH66488.1| OSIGBa0076I14.9 [Oryza sativa Indica Group]
TRINITY_DN3490_c4_g2	47.6532	96.8481	2.03235	0.00418415	0.283178	974	-	-	-	virNOG13916	R	sp|Q9FHE1|GSTT3_ARATH Glutathione S-transferase T3 OS=Arabidopsis thaliana GN=GSTT3 PE=2 SV=1	gi|836029099|ref|XP_012698454.1| PREDICTED: glutathione S-transferase T3-like [Setaria italica] &gt;gi|944222173|gb|KQK86577.1| hypothetical protein SETIT_036364mg [Setaria italica]
TRINITY_DN3592_c2_g1	3397.08	6918.06	2.03647	1.04791e-05	0.00187396	1289	GO:0006950	-	-	NOG176225;virNOG24779	SR	sp|Q93WF6|SAG21_ARATH Protein SENESCENCE-ASSOCIATED GENE 21, mitochondrial OS=Arabidopsis thaliana GN=SAG21 PE=2 SV=1	gi|976907089|gb|KVH94480.1| Late embryogenesis abundant protein, LEA-5 [Cynara cardunculus var. scolymus]
TRINITY_DN3643_c3_g1	81.7208	208.304	2.54897	0.0214876	0.84936	2518	GO:0016021;GO:0006468;GO:0009506;GO:0006952;GO:0004674;GO:0005524;GO:0005886;GO:0048544	-	PF00069	virNOG02323	T	sp|Q9SXB8|Y1133_ARATH G-type lectin S-receptor-like serine/threonine-protein kinase At1g11330 OS=Arabidopsis thaliana GN=At1g11330 PE=2 SV=3	gi|976926552|gb|KVI10413.1| Apple-like protein [Cynara cardunculus var. scolymus]
TRINITY_DN3689_c0_g2	32.9305	67.9233	2.06262	0.0245166	0.905598	1570	-	K08835	-	virNOG02713	T	sp|Q551H4|FRAY2_DICDI Serine/threonine-protein kinase fray2 OS=Dictyostelium discoideum GN=fray2 PE=3 SV=1	gi|698524630|ref|XP_009759119.1| PREDICTED: serine/threonine-protein kinase BLUS1 isoform X1 [Nicotiana sylvestris] &gt;gi|1025357857|ref|XP_016511946.1| PREDICTED: serine/threonine-protein kinase BLUS1-like [Nicotiana tabacum] &gt;gi|1025357861|ref|XP_016511947.1| PREDICTED: serine/threonine-protein kinase BLUS1-like [Nicotiana tabacum]
TRINITY_DN3756_c1_g1	32.3304	94.1569	2.91234	6.97762e-05	0.00984843	1772	GO:0044550;GO:0016021;GO:0005506;GO:0055114;GO:0016709;GO:0020037	-	PF00067	virNOG00979	Q	sp|Q9SLP1|C78A9_ARATH Cytochrome P450 78A9 OS=Arabidopsis thaliana GN=CYP78A9 PE=2 SV=1	gi|976900855|gb|KVH89017.1| cytochrome P450 [Cynara cardunculus var. scolymus]
TRINITY_DN3770_c0_g1	0	92.356	Inf	4.00821e-13	2.54074e-10	1199	GO:0016020	K09534	-	virNOG04632	O	-	gi|976899348|gb|KVH87911.1| DnaJ domain-containing protein [Cynara cardunculus var. scolymus]
TRINITY_DN3828_c2_g1	0	5.47861	Inf	0.0149415	0.67809	578	-	-	-	-	-	-	-
TRINITY_DN3844_c1_g1	1.35365	8.20049	6.05806	0.0449285	1	771	GO:0043167	K11642	-	virNOG08054	R	-	gi|703139051|ref|XP_010106885.1| Helicase protein MOM1 [Morus notabilis] &gt;gi|587968531|gb|EXC53547.1| Helicase protein MOM1 [Morus notabilis]
TRINITY_DN3860_c0_g1	262.768	529.349	2.01451	8.6222e-05	0.0118172	3378	GO:0032559;GO:0032550;GO:0043168;GO:0050896	-	-	NOG96741;virNOG13489	TR	sp|Q40392|TMVRN_NICGU TMV resistance protein N OS=Nicotiana glutinosa GN=N PE=1 SV=1	gi|1000954180|ref|XP_015578253.1| PREDICTED: TMV resistance protein N [Ricinus communis]
TRINITY_DN3866_c1_g1	0	18.4561	Inf	5.36852e-07	0.000131427	519	GO:0006893;GO:0000145	K17637	-	virNOG11849	U	sp|Q8S3U9|SEC5A_ARATH Exocyst complex component SEC5A OS=Arabidopsis thaliana GN=SEC5A PE=1 SV=1	gi|976928912|gb|KVI11794.1| hypothetical protein Ccrd_009791 [Cynara cardunculus var. scolymus]
TRINITY_DN3915_c1_g1	2.26207	200.15	88.4807	3.26403e-09	1.1823e-06	2809	-	-	PF03097	virNOG02973	R	-	gi|976910954|gb|KVH97618.1| BRO1 domain-containing protein [Cynara cardunculus var. scolymus]
TRINITY_DN3945_c3_g1	6.95557	46.9229	6.74608	6.9284e-06	0.00129443	1247	-	-	-	-	-	-	-
TRINITY_DN4002_c1_g2	269.235	1270.85	4.72022	7.76422e-05	0.010766	3632	-	-	PF03732	virNOG25560;KOG0017;virNOG33673;virNOG37331	RS	-	gi|1023991278|gb|KZV25423.1| hypothetical protein F511_19803 [Dorcoceras hygrometricum]
TRINITY_DN4007_c0_g1	15.1503	39.4269	2.60239	0.00831462	0.466269	1029	-	-	PF07647	virNOG19601	S	-	gi|976921358|gb|KVI06051.1| Sterile alpha motif/pointed domain-containing protein [Cynara cardunculus var. scolymus]
TRINITY_DN4054_c2_g1	12.3778	28.4749	2.30048	0.0391874	1	1092	-	-	-	-	-	-	-
TRINITY_DN4064_c0_g1	1042.26	2254.18	2.16277	2.79415e-06	0.000581732	3935	GO:0016020;GO:0055085;GO:0006811	K05391	PF00520	virNOG02517	P	sp|Q9LD37|CNG20_ARATH Probable cyclic nucleotide-gated ion channel 20, chloroplastic OS=Arabidopsis thaliana GN=CNGC20 PE=2 SV=1	gi|976923564|gb|KVI07879.1| hypothetical protein Ccrd_013759 [Cynara cardunculus var. scolymus]
TRINITY_DN4089_c3_g1	3.39374	12.3208	3.63044	0.0459765	1	1722	-	-	PF00170	virNOG24444;virNOG25129	K	sp|Q7PCC6|FDP_ARATH bZIP transcription factor 27 OS=Arabidopsis thaliana GN=FDP PE=1 SV=1	gi|976904611|gb|KVH92277.1| Basic-leucine zipper domain-containing protein [Cynara cardunculus var. scolymus]
TRINITY_DN4163_c1_g2	10.5559	58.5016	5.54208	7.82271e-07	0.000186994	2324	-	-	-	-	-	-	-
TRINITY_DN4211_c0_g1	0	88.1544	Inf	2.52335e-15	2.05914e-12	838	-	-	-	-	-	-	-
TRINITY_DN4214_c3_g1	25.583	75.9717	2.96961	0.00235236	0.188935	946	-	-	-	-	-	-	-
TRINITY_DN4243_c0_g1	184.89	448.691	2.4268	4.92837e-05	0.00728936	2484	GO:0055114;GO:0016491	-	PF07992	virNOG13120	C	sp|B4F6I3|AIFM2_XENTR Apoptosis-inducing factor 2 OS=Xenopus tropicalis GN=aifm2 PE=2 SV=1	gi|1021037175|gb|KZM94958.1| hypothetical protein DCAR_018200 [Daucus carota subsp. sativus]
TRINITY_DN4261_c0_g1	36.2085	142.501	3.93556	1.99547e-08	6.41034e-06	1720	-	-	PF03634	virNOG06911	K	sp|Q9S7W5|TCP13_ARATH Transcription factor TCP13 OS=Arabidopsis thaliana GN=TCP13 PE=1 SV=1	gi|976917099|gb|KVI02591.1| Transcription factor, TCP [Cynara cardunculus var. scolymus]
TRINITY_DN4286_c1_g1	58.2123	154.721	2.65787	1.40156e-05	0.00239769	2350	GO:0016020;GO:0043167;GO:0000166	-	PF00004	virNOG01322	O	sp|Q9M895|FTSI3_ARATH Probable inactive ATP-dependent zinc metalloprotease FTSHI 3, chloroplastic OS=Arabidopsis thaliana GN=FTSHI3 PE=1 SV=1	gi|976925070|gb|KVI08987.1| AAA+ ATPase domain-containing protein [Cynara cardunculus var. scolymus]
TRINITY_DN4351_c0_g1	3.39662	48.5933	14.3064	0.00624352	0.384288	2141	-	K11824	-	KOG1077;virNOG01378	U	sp|Q8LPL6|AP2A1_ARATH AP-2 complex subunit alpha-1 OS=Arabidopsis thaliana GN=ALPHA-ADR PE=1 SV=1	gi|168008992|ref|XP_001757190.1| predicted protein [Physcomitrella patens] &gt;gi|162691688|gb|EDQ78049.1| predicted protein [Physcomitrella patens]
TRINITY_DN4419_c0_g1	2060	4134.31	2.00695	0.000745715	0.0739414	2785	-	-	-	virNOG03800	S	-	gi|976913533|gb|KVH99786.1| EEIG1/EHBP1 N-terminal domain-containing protein [Cynara cardunculus var. scolymus]
TRINITY_DN4475_c0_g1	6.60561	45.5852	6.90099	0.036541	1	684	-	-	-	virNOG01643;COG1601	J	-	-
TRINITY_DN4489_c0_g1	64.2104	152.225	2.37072	0.000146735	0.019185	1482	-	-	-	-	-	-	-
TRINITY_DN4499_c0_g1	132.497	334.921	2.52776	0.0130924	0.622987	886	GO:0009055;GO:0045454;GO:0055114;GO:0005623;GO:0015035	-	PF00462	virNOG23020	O	sp|Q9SGP6|GRXC9_ARATH Glutaredoxin-C9 OS=Arabidopsis thaliana GN=GRXC9 PE=1 SV=1	gi|976919233|gb|KVI04312.1| Glutaredoxin [Cynara cardunculus var. scolymus]
TRINITY_DN4508_c0_g1	17.0775	59.368	3.47639	0.001333	0.119793	535	-	-	-	-	-	-	-
TRINITY_DN4555_c0_g2	0.686446	7.50289	10.9301	0.0228765	0.873998	432	-	-	-	-	-	-	-
TRINITY_DN4576_c0_g1	44.3102	114.497	2.58399	0.028741	0.978643	1266	GO:0009507;GO:0006351;GO:0003899;GO:0003677	K03043	PF04997	virNOG22982;virNOG11291	K	sp|B2LMI1|RPOC1_GUIAB DNA-directed RNA polymerase subunit beta&apos; OS=Guizotia abyssinica GN=rpoC1 PE=3 SV=1	gi|1030178159|ref|YP_009252937.1| RNA polymerase beta (chloroplast) [Helianthus debilis] &gt;gi|1033320075|ref|YP_009255863.1| RNA polymerase beta subunit (chloroplast) [Helianthus argophyllus] &gt;gi|88656883|gb|ABD47134.1| RNA polymerase beta subunit (chloroplast) [Helianthus annuus] &gt;gi|1022945733|gb|ANA91196.1| RNA polymerase beta (chloroplast) [Helianthus debilis] &gt;gi|1024392205|gb|ANB…
TRINITY_DN4657_c2_g1	29.0062	71.8002	2.47534	0.00843412	0.467772	1690	-	-	-	-	-	-	-
TRINITY_DN4657_c1_g1	0.333601	12.6131	37.809	0.0109223	0.559432	479	-	-	-	-	-	-	-
TRINITY_DN4700_c0_g2	0.352845	85.9081	243.473	4.76011e-24	1.02407e-20	1376	-	-	-	-	-	-	-
TRINITY_DN4705_c0_g1	34.7881	91.3218	2.62509	0.000221881	0.0269734	3523	-	K08770	PF00240	virNOG06759	O	sp|P0CH28|UBC_BOVIN Polyubiquitin-C OS=Bos taurus GN=UBC PE=1 SV=1	gi|1026757741|gb|OAE19945.1| hypothetical protein AXG93_1520s1190 [Marchantia polymorpha subsp. polymorpha]
TRINITY_DN4711_c0_g1	2.59663	257.978	99.351	1.87839e-14	1.36078e-11	1950	-	-	-	-	-	-	-
TRINITY_DN4736_c1_g1	2.31692	16.1693	6.97877	0.00244159	0.193894	446	-	-	-	-	-	-	-
TRINITY_DN4763_c0_g1	0.70569	22.443	31.8029	1.02364e-06	0.000236721	594	GO:0006508;GO:0004177;GO:0046872	K01262	-	virNOG04848	E	sp|B2AWV6|AMPP1_PODAN Probable Xaa-Pro aminopeptidase P OS=Podospora anserina (strain S / ATCC MYA-4624 / DSM 980 / FGSC 10383) GN=AMPP PE=3 SV=1	gi|976917348|gb|KVI02815.1| Creatinase [Cynara cardunculus var. scolymus]
TRINITY_DN4769_c0_g2	163.726	451.363	2.75682	0.0253854	0.919188	1459	GO:0005840;GO:0003735;GO:0006412	K02925	PF00297	virNOG05873	J	sp|P35684|RL3_ORYSJ 60S ribosomal protein L3 OS=Oryza sativa subsp. japonica GN=RPL3 PE=2 SV=2	gi|976927291|gb|KVI11065.1| Ribosomal protein L3 [Cynara cardunculus var. scolymus]
TRINITY_DN4828_c4_g2	99.7297	204.346	2.049	0.0446734	1	604	-	-	-	-	-	-	-
TRINITY_DN4906_c1_g1	19.2728	43.0602	2.23425	0.0176181	0.756226	1024	-	-	-	-	-	-	-
TRINITY_DN4947_c0_g1	420.214	873.346	2.07834	0.0364061	1	2281	-	-	PF00069	KOG0610;virNOG08204	T	sp|Q9LSF1|OXI1_ARATH Serine/threonine-protein kinase OXI1 OS=Arabidopsis thaliana GN=OXI1 PE=1 SV=1	gi|1025385119|ref|XP_016433698.1| PREDICTED: serine/threonine-protein kinase OXI1-like [Nicotiana tabacum]
TRINITY_DN5008_c0_g3	0	571.669	Inf	9.12473e-06	0.00165258	4369	-	-	PF13976;PF00665	virNOG00819;virNOG31300;NOG215611;virNOG33673	R	sp|Q9ZT94|POLR2_ARATH Retrovirus-related Pol polyprotein from transposon RE2 OS=Arabidopsis thaliana GN=RE2 PE=4 SV=1	gi|848922230|ref|XP_012857659.1| PREDICTED: uncharacterized protein LOC105976934 [Erythranthe guttata]
TRINITY_DN5008_c0_g2	0	97.5734	Inf	4.9555e-28	1.25649e-24	1615	-	-	-	KOG0017;virNOG25560	RS	-	gi|1028946922|ref|XP_016716764.1| PREDICTED: uncharacterized protein LOC107929769 isoform X1 [Gossypium hirsutum]
TRINITY_DN5019_c0_g3	0	35.2421	Inf	3.26818e-12	1.87117e-09	1047	-	-	-	-	-	-	-
TRINITY_DN5028_c0_g1	3.65325	16.1943	4.43284	0.0116497	0.581215	593	-	-	-	-	-	-	-
TRINITY_DN5132_c0_g1	68.6887	170.748	2.48583	4.25361e-05	0.00645267	494	GO:0046961;GO:0033178;GO:0015991	K02150	-	virNOG01389	C	sp|O23948|VATE_GOSHI V-type proton ATPase subunit E OS=Gossypium hirsutum GN=VATE PE=2 SV=1	gi|976902091|gb|KVH90049.1| ATPase, V1/A1 complex, subunit E [Cynara cardunculus var. scolymus]
TRINITY_DN5154_c0_g1	50.4545	174.45	3.45758	4.85294e-08	1.43556e-05	2797	-	K15691	PF13639	virNOG03848	O	sp|Q8CIK8|RFWD3_MOUSE E3 ubiquitin-protein ligase RFWD3 OS=Mus musculus GN=Rfwd3 PE=2 SV=1	gi|976924184|gb|KVI08217.1| WD40-repeat-containing domain-containing protein [Cynara cardunculus var. scolymus]
TRINITY_DN5159_c0_g2	11.1827	27.6367	2.47138	0.0306588	1	1279	-	-	-	-	-	-	-
TRINITY_DN5170_c0_g1	14.5248	46.0255	3.16876	0.000753699	0.0745249	1391	-	K08517	-	virNOG18563;COG5143	U	sp|Q94AU2|SEC22_ARATH 25.3 kDa vesicle transport protein OS=Arabidopsis thaliana GN=SEC22 PE=2 SV=1	gi|590672658|ref|XP_007038673.1| SNARE superfamily protein [Theobroma cacao] &gt;gi|508775918|gb|EOY23174.1| SNARE superfamily protein [Theobroma cacao]
TRINITY_DN5222_c1_g1	1.03929	10.1774	9.79265	0.00840168	0.467772	453	-	-	-	-	-	-	-
TRINITY_DN5248_c0_g1	146.75	416.231	2.83632	0.00042382	0.0465056	3120	GO:0016866;GO:0016021	K15813	PF13243;PF13249	virNOG11690;COG1657	I	sp|Q08IT1|DADIS_PANGI Dammarenediol II synthase OS=Panax ginseng GN=PNA PE=1 SV=1	gi|571033209|gb|AHF22084.1| OSC2 [Artemisia annua]
TRINITY_DN5260_c0_g3	11.701	36.2254	3.09591	0.0132259	0.626818	779	-	-	-	-	-	-	-
TRINITY_DN5399_c0_g1	18.8314	58.5365	3.10845	0.00037207	0.0415986	1156	-	-	-	virNOG04805	R	-	gi|596207003|ref|XP_007223790.1| hypothetical protein PRUPE_ppa010646mg [Prunus persica] &gt;gi|462420726|gb|EMJ24989.1| hypothetical protein PRUPE_ppa010646mg [Prunus persica]
TRINITY_DN5463_c0_g3	0	14.0088	Inf	1.69488e-05	0.00278537	822	-	-	-	-	-	-	-
TRINITY_DN5513_c0_g1	62.17	284.326	4.57336	5.65268e-13	3.55143e-10	5750	-	-	-	virNOG13581;COG2801	RL	sp|P10394|POL4_DROME Retrovirus-related Pol polyprotein from transposon 412 OS=Drosophila melanogaster GN=POL PE=3 SV=1	gi|1012258321|ref|XP_015945427.1| PREDICTED: uncharacterized protein LOC107470543 [Arachis duranensis]
TRINITY_DN5577_c0_g1	34.2296	84.8067	2.47758	0.0445342	1	451	-	-	-	-	-	-	-
TRINITY_DN5658_c0_g2	16.0677	35.6101	2.21626	0.0284726	0.975443	2022	-	-	-	KOG0017;virNOG31300	R	sp|Q94HW2|POLR1_ARATH Retrovirus-related Pol polyprotein from transposon RE1 OS=Arabidopsis thaliana GN=RE1 PE=2 SV=1	gi|802555480|ref|XP_012065458.1| PREDICTED: uncharacterized protein LOC105628624 [Jatropha curcas]
TRINITY_DN5714_c0_g1	115.49	235.121	2.03587	0.000409029	0.0450916	1396	GO:0009058;GO:0030170;GO:0080130;GO:0006520;GO:0004069	K14454	-	COG1448;virNOG03518	E	sp|P28734|AATC_DAUCA Aspartate aminotransferase, cytoplasmic OS=Daucus carota PE=2 SV=1	gi|902162684|gb|KNA06713.1| hypothetical protein SOVF_178490 isoform B [Spinacia oleracea]
TRINITY_DN5743_c0_g1	7.23336	291.639	40.3186	5.68199e-11	2.68928e-08	3748	-	K01872	PF01411	virNOG09082	J	sp|P36428|SYA_ARATH Alanine--tRNA ligase OS=Arabidopsis thaliana GN=ALATS PE=1 SV=3	gi|1026035889|ref|XP_016564103.1| PREDICTED: alanine--tRNA ligase [Capsicum annuum]
TRINITY_DN5807_c0_g1	21.6664	122.54	5.65576	1.1903e-10	5.31479e-08	2225	GO:0003824	-	PF01276;PF03711	virNOG07123	E	sp|P21885|SPEA_BACSU Arginine decarboxylase OS=Bacillus subtilis (strain 168) GN=speA PE=1 SV=2	gi|976915514|gb|KVI01448.1| Orn/Lys/Arg decarboxylase, C-terminal, partial [Cynara cardunculus var. scolymus]
TRINITY_DN5823_c0_g5	39.9948	81.2457	2.03141	0.00698785	0.411362	537	GO:0005525;GO:0007264;GO:0005622	K07893	PF00071	virNOG08858	U	sp|Q9LFT9|RAH1E_ARATH Ras-related protein RABH1e OS=Arabidopsis thaliana GN=RABH1E PE=2 SV=1	gi|763781732|gb|KJB48803.1| hypothetical protein B456_008G090100 [Gossypium raimondii]
TRINITY_DN5873_c0_g1	10.903	29.8413	2.73698	0.0148028	0.673689	558	-	-	-	virNOG25155;virNOG36792;virNOG23498	R	sp|P82353|NLTP2_PRUAR Non-specific lipid-transfer protein 2 OS=Prunus armeniaca PE=1 SV=1	gi|493721|dbj|BAA06462.1| TED4 [Zinnia violacea] &gt;gi|641903|gb|AAB06586.1| putative nonspecific lipid transfer; auxin induced gene [Zinnia violacea]
TRINITY_DN5885_c0_g1	29.8858	66.0811	2.21112	0.00511357	0.329734	1598	GO:0008152;GO:0016758	K13691	-	virNOG01783	GC	sp|Q6VAA6|U74G1_STERE UDP-glycosyltransferase 74G1 OS=Stevia rebaudiana GN=UGT74G1 PE=1 SV=1	gi|75292638|sp|Q6VAA6.1|U74G1_STERE RecName: Full=UDP-glycosyltransferase 74G1 &gt;gi|37993669|gb|AAR06920.1| UDP-glycosyltransferase 74G1 [Stevia rebaudiana]
TRINITY_DN5885_c0_g2	4.67234	15.0388	3.21869	0.0442373	1	591	GO:0008152;GO:0016758	K13691	-	virNOG01783	GC	sp|Q6VAA6|U74G1_STERE UDP-glycosyltransferase 74G1 OS=Stevia rebaudiana GN=UGT74G1 PE=1 SV=1	gi|75292638|sp|Q6VAA6.1|U74G1_STERE RecName: Full=UDP-glycosyltransferase 74G1 &gt;gi|37993669|gb|AAR06920.1| UDP-glycosyltransferase 74G1 [Stevia rebaudiana]
TRINITY_DN5920_c0_g1	75.4078	192.044	2.54674	1.57234e-05	0.0026396	988	-	K19765	-	virNOG23997	S	-	gi|976929664|gb|KVI12506.1| hypothetical protein Ccrd_009097 [Cynara cardunculus var. scolymus]
TRINITY_DN5936_c2_g1	0	85.1417	Inf	0.000244943	0.0290313	1424	-	-	-	-	-	-	-
TRINITY_DN6113_c0_g2	10.6492	59.2585	5.56458	6.08676e-07	0.00014799	906	-	-	-	-	-	-	-
TRINITY_DN6198_c0_g2	0	19.6838	Inf	0.00256817	0.20058	775	-	-	-	-	-	-	-
TRINITY_DN6207_c0_g2	53.565	116.12	2.16783	0.0012442	0.113537	2886	GO:0008271;GO:1902358;GO:0005887	K17471	PF00916;PF01740	virNOG09083	P	sp|Q9LW86|SUT34_ARATH Probable sulfate transporter 3.4 OS=Arabidopsis thaliana GN=SULTR3;4 PE=2 SV=1	gi|848919466|ref|XP_012856800.1| PREDICTED: probable sulfate transporter 3.4 [Erythranthe guttata]
TRINITY_DN6379_c0_g2	10.2733	25.6118	2.49304	0.0358998	1	1182	GO:0050794;GO:0006351	K14484	PF02309	virNOG04542	S	sp|Q9ZSY8|IAA27_ARATH Auxin-responsive protein IAA27 OS=Arabidopsis thaliana GN=IAA27 PE=1 SV=1	gi|976928667|gb|KVI11583.1| Aux/IAA-ARF-dimerization [Cynara cardunculus var. scolymus]
TRINITY_DN6383_c0_g1	80.8724	212.853	2.63196	0.0186609	0.782083	2216	GO:0098542;GO:0016709;GO:0046872;GO:0016020;GO:0042343;GO:0044550	-	PF00067	virNOG04813	Q	sp|Q6WNQ8|C81E8_MEDTR Cytochrome P450 81E8 OS=Medicago truncatula GN=CYP81E8 PE=2 SV=1	gi|976911650|gb|KVH98293.1| cytochrome P450, partial [Cynara cardunculus var. scolymus]
TRINITY_DN6390_c1_g2	11.3876	118.668	10.4207	1.76233e-15	1.47196e-12	1850	-	K03283	-	virNOG03266	O	sp|P24629|HSP71_SOLLC Heat shock cognate 70 kDa protein 1 OS=Solanum lycopersicum GN=HSC-I PE=2 SV=1	gi|976925944|gb|KVI09827.1| Heat shock protein 70, conserved site-containing protein [Cynara cardunculus var. scolymus]
TRINITY_DN6390_c1_g3	3.04282	38.7767	12.7437	5.56229e-08	1.6318e-05	676	GO:0005524	K03283	PF00012	virNOG03266	O	sp|P09189|HSP7C_PETHY Heat shock cognate 70 kDa protein OS=Petunia hybrida GN=HSP70 PE=2 SV=1	gi|571492353|ref|XP_003539680.2| PREDICTED: heat shock cognate 70 kDa protein 2 [Glycine max] &gt;gi|734402634|gb|KHN32117.1| Heat shock cognate 70 kDa protein [Glycine soja] &gt;gi|947075970|gb|KRH24810.1| hypothetical protein GLYMA_12G064000 [Glycine max]
TRINITY_DN6420_c0_g2	6.69127	27.3596	4.08885	0.00477852	0.314445	700	-	K01255	PF00883	virNOG06329	R	sp|Q42876|AMPL2_SOLLC Leucine aminopeptidase 2, chloroplastic OS=Solanum lycopersicum GN=LAPA2 PE=2 SV=1	gi|1021036885|gb|KZM94668.1| hypothetical protein DCAR_017910 [Daucus carota subsp. sativus]
TRINITY_DN6420_c1_g1	0	6.50464	Inf	0.016339	0.720299	592	-	-	-	-	-	-	-
TRINITY_DN6500_c1_g1	0.667202	80.3883	120.486	6.36168e-14	4.26083e-11	998	-	-	-	-	-	-	-
TRINITY_DN6504_c1_g1	50.7836	108.782	2.14206	0.00188763	0.158034	3600	-	-	-	-	-	-	-
TRINITY_DN6538_c0_g1	112.314	260.347	2.31803	0.0139602	0.648205	905	-	-	-	-	-	-	-
TRINITY_DN6540_c0_g1	20.7208	42.5457	2.05329	0.0316802	1	1085	-	-	-	-	-	-	-
TRINITY_DN6558_c0_g1	7.26897	97.0515	13.3515	0.0315279	1	4773	GO:0010181;GO:0055114;GO:0016491	K05894	PF00724	virNOG00484;virNOG30234	C	sp|Q8LAH7|OPR1_ARATH 12-oxophytodienoate reductase 1 OS=Arabidopsis thaliana GN=OPR1 PE=1 SV=2	gi|976923349|gb|KVI07685.1| Aldolase-type TIM barrel, partial [Cynara cardunculus var. scolymus]
TRINITY_DN6616_c1_g1	0	5.24891	Inf	0.0187795	0.783804	504	-	-	-	-	-	-	-
TRINITY_DN6621_c0_g1	2.94948	13.4258	4.55192	0.0221604	0.859644	1176	GO:0043170;GO:0005488;GO:0044238	-	-	COG2801;virNOG15679	RL	sp|P04323|POL3_DROME Retrovirus-related Pol polyprotein from transposon 17.6 OS=Drosophila melanogaster GN=pol PE=3 SV=1	gi|28558781|gb|AAO45752.1| pol protein [Cucumis melo subsp. melo]
TRINITY_DN6661_c1_g1	12.723	35.2085	2.76731	0.0330842	1	546	GO:0005840;GO:0042254	K02864	PF00466	virNOG11790	J	sp|O80362|RK10_TOBAC 50S ribosomal protein L10, chloroplastic OS=Nicotiana tabacum GN=RPL10 PE=2 SV=1	gi|976922534|gb|KVI06916.1| Ribosomal protein L10 [Cynara cardunculus var. scolymus]
TRINITY_DN6678_c1_g2	10.3734	58.5704	5.64624	5.47658e-05	0.00796741	885	-	-	-	-	-	-	-
TRINITY_DN6711_c0_g3	0.315317	36.2623	115.003	5.04526e-05	0.00743128	1711	-	-	-	-	-	-	-
TRINITY_DN6732_c0_g1	11.8739	127.963	10.7768	5.88788e-10	2.37506e-07	1316	-	-	PF14223	COG0534;virNOG27879	VR	sp|Q9C9M8|DTX9_ARATH Protein DETOXIFICATION 9 OS=Arabidopsis thaliana GN=DTX9 PE=2 SV=1	gi|1000957992|ref|XP_015576947.1| PREDICTED: uncharacterized protein LOC107261521 [Ricinus communis]
TRINITY_DN6788_c0_g1	2.98797	13.2743	4.44259	0.0224821	0.866512	1698	-	-	-	-	-	-	-
TRINITY_DN6822_c0_g1	0	228.862	Inf	2.12687e-10	8.98792e-08	2851	-	-	-	-	-	-	-
TRINITY_DN6846_c0_g1	73.5759	178.341	2.42391	0.000759977	0.0749369	2320	GO:0003677;GO:0009734;GO:0006355;GO:0005634	-	PF06507;PF02362	virNOG00501	K	sp|Q653H7|ARFR_ORYSJ Auxin response factor 18 OS=Oryza sativa subsp. japonica GN=ARF18 PE=2 SV=1	gi|976925823|gb|KVI09708.1| Aux/IAA-ARF-dimerization [Cynara cardunculus var. scolymus]
TRINITY_DN6901_c0_g2	47.9945	116.73	2.43214	0.000714042	0.0713624	1586	-	-	-	-	-	-	-
TRINITY_DN6918_c2_g1	0	4.6067	Inf	0.0319536	1	511	-	-	-	-	-	-	-
TRINITY_DN6944_c1_g1	1.00176	19.2224	19.1885	0.00316818	0.232361	1610	-	-	-	-	-	-	-
TRINITY_DN6979_c0_g1	3.30328	15.5468	4.70647	0.0177715	0.760052	909	-	-	-	-	-	-	-
TRINITY_DN6982_c0_g1	114.874	234.228	2.039	0.00752283	0.434214	1008	GO:0016021	-	PF04654	virNOG16139	S	-	gi|976901889|gb|KVH89861.1| Protein of unknown function DUF599 [Cynara cardunculus var. scolymus]
TRINITY_DN6994_c0_g1	17.7488	190.882	10.7546	3.33952e-20	5.04445e-17	2470	GO:0007264;GO:0005525;GO:0005622	K07901	-	virNOG07120	U	sp|P28186|RAE1C_ARATH Ras-related protein RABE1c OS=Arabidopsis thaliana GN=RABE1C PE=1 SV=1	gi|695039848|ref|XP_009407476.1| PREDICTED: ras-related protein RABE1c-like [Musa acuminata subsp. malaccensis]
TRINITY_DN7020_c0_g2	13.9714	35.1422	2.51528	0.0423836	1	575	-	-	-	-	-	-	-
TRINITY_DN7042_c0_g1	11.3482	26.0354	2.29423	0.0472128	1	1091	GO:0003677;GO:0005634	-	PF00046	virNOG18885	K	sp|Q6X7J9|WOX4_ARATH WUSCHEL-related homeobox 4 OS=Arabidopsis thaliana GN=WOX4 PE=1 SV=1	gi|976922071|gb|KVI06679.1| Homeodomain-containing protein [Cynara cardunculus var. scolymus]
TRINITY_DN7054_c0_g1	9.93682	33.4614	3.36742	0.00274113	0.209932	935	-	-	PF07107	virNOG24208	S	sp|P20144|WUN1_SOLTU Wound-induced protein 1 OS=Solanum tuberosum GN=WUN1 PE=2 SV=1	gi|976920070|gb|KVI04818.1| hypothetical protein Ccrd_016857 [Cynara cardunculus var. scolymus]
TRINITY_DN7074_c0_g1	83.1249	199.234	2.3968	3.87108e-05	0.00593921	2584	-	-	PF03171	virNOG12218	Q	sp|Q4W946|ENCD_ASPFU 2-oxoglutarate-Fe(II) type oxidoreductase OS=Neosartorya fumigata (strain ATCC MYA-4609 / Af293 / CBS 101355 / FGSC A1100) GN=encD PE=1 SV=2	gi|694433863|ref|XP_009344194.1| PREDICTED: probable flavonol synthase 5 [Pyrus x bretschneideri]
TRINITY_DN7115_c2_g1	20.3111	43.2274	2.12826	0.0248023	0.909995	1339	-	-	-	-	-	-	gi|976921622|gb|KVI06303.1| Drought induced 19/ RING finger protein 114 [Cynara cardunculus var. scolymus]
TRINITY_DN7151_c0_g3	0	5.76092	Inf	0.0360237	1	305	-	-	-	-	-	-	-
TRINITY_DN7174_c0_g2	5.65678	53.1032	9.38754	1.00726e-08	3.38911e-06	2317	GO:0052866;GO:0016311;GO:0016021	-	-	virNOG05268	I	-	gi|976917564|gb|KVI03002.1| hypothetical protein Ccrd_018701 [Cynara cardunculus var. scolymus]
TRINITY_DN7176_c0_g1	15.4698	32.1312	2.07703	0.0480227	1	897	-	-	-	-	-	-	-
TRINITY_DN7177_c0_g4	0	50.5566	Inf	1.40591e-16	1.31332e-13	689	-	-	-	-	-	-	gi|734399489|gb|KHN30886.1| Putative ribonuclease H protein, partial [Glycine soja]
TRINITY_DN7189_c0_g1	676.323	1432.09	2.11746	0.00101866	0.0961703	2090	-	K18211	-	virNOG00686	U	sp|Q9S7P9|SNP33_ARATH SNAP25 homologous protein SNAP33 OS=Arabidopsis thaliana GN=SNAP33 PE=1 SV=1	gi|1025407195|ref|XP_016438590.1| PREDICTED: SNAP25 homologous protein SNAP33 [Nicotiana tabacum]
TRINITY_DN7212_c4_g1	0	4.90212	Inf	0.0247411	0.909995	380	-	-	-	-	-	-	gi|976908077|gb|KVH95310.1| Homeodomain-like protein [Cynara cardunculus var. scolymus]
TRINITY_DN7286_c0_g1	569.693	2839.22	4.98378	1.92145e-09	7.14205e-07	1718	GO:0016020;GO:0008152;GO:0016758	-	PF00201	virNOG10395	CG	sp|Q6VAB2|U71E1_STERE UDP-glycosyltransferase 71E1 OS=Stevia rebaudiana GN=UGT71E1 PE=2 SV=1	gi|75292643|sp|Q6VAB2.1|U71E1_STERE RecName: Full=UDP-glycosyltransferase 71E1 &gt;gi|37993657|gb|AAR06914.1| UDP-glycosyltransferase 71E1 [Stevia rebaudiana]
TRINITY_DN7294_c0_g1	74.5873	175.687	2.35545	0.0247845	0.909995	563	-	-	-	virNOG26225;virNOG26060	RS	sp|Q9SSF0|HIP16_ARATH Heavy metal-associated isoprenylated plant protein 16 OS=Arabidopsis thaliana GN=HIPP16 PE=2 SV=1	gi|976926720|gb|KVI10572.1| hypothetical protein Ccrd_011009 [Cynara cardunculus var. scolymus]
TRINITY_DN7327_c1_g1	12.6338	31.7568	2.51363	0.0149921	0.678202	1018	-	-	-	-	-	-	-
TRINITY_DN7331_c1_g1	0	8.38669	Inf	0.00139647	0.124394	362	GO:0055114;GO:0008270;GO:0016491	K00083	-	COG1064;virNOG02079	CQ	sp|P42754|MTDH_PETCR Mannitol dehydrogenase (Fragment) OS=Petroselinum crispum GN=ELI3 PE=2 SV=1	gi|976924695|gb|KVI08636.1| Alcohol dehydrogenase, C-terminal [Cynara cardunculus var. scolymus]
TRINITY_DN7430_c0_g1	0	13.5828	Inf	0.0113443	0.573232	454	GO:0016021	-	-	virNOG12083	S	sp|A9LIW2|CSC1L_BRAJU CSC1-like protein ERD4 OS=Brassica juncea GN=ERD4 PE=3 SV=2	gi|657960162|ref|XP_008371649.1| PREDICTED: uncharacterized membrane protein C2G11.09-like [Malus domestica]
TRINITY_DN7436_c0_g2	22.2204	51.8586	2.33383	0.0468815	1	1430	-	-	PF02701	virNOG35811;virNOG17530	KR	sp|Q84TE9|DOF53_ARATH Dof zinc finger protein DOF5.3 OS=Arabidopsis thaliana GN=DOF5.3 PE=2 SV=1	gi|976923600|gb|KVI07906.1| Zinc finger, Dof-type [Cynara cardunculus var. scolymus]
TRINITY_DN7442_c0_g1	93.1999	233.475	2.50509	0.00231306	0.186821	5284	-	-	-	virNOG10093;virNOG03420	T	sp|Q40392|TMVRN_NICGU TMV resistance protein N OS=Nicotiana glutinosa GN=N PE=1 SV=1	gi|658029412|ref|XP_008350156.1| PREDICTED: TMV resistance protein N-like [Malus domestica]
TRINITY_DN7541_c0_g1	0	4.20715	Inf	0.0430262	1	1397	-	-	-	-	-	-	-
TRINITY_DN7633_c0_g1	0	101.038	Inf	8.53131e-29	2.42272e-25	1676	-	K16732	-	virNOG09290	Z	-	gi|976906880|gb|KVH94279.1| WD40 repeat-containing protein, partial [Cynara cardunculus var. scolymus]
TRINITY_DN7633_c0_g3	0	23.0179	Inf	2.02578e-06	0.00043582	1121	-	-	-	-	-	-	-
TRINITY_DN7644_c0_g1	11.4281	215.664	18.8714	2.5894e-17	2.58921e-14	3645	-	-	PF00560;PF08263;PF13855;PF13516	virNOG30149;virNOG12729;virNOG01494	R	-	gi|976926259|gb|KVI10128.1| Leucine-rich repeat-containing protein [Cynara cardunculus var. scolymus]
TRINITY_DN7646_c2_g1	1.35461	10.0628	7.42856	0.0235937	0.888672	648	-	-	-	NOG200008;virNOG09474	S	-	gi|976905016|gb|KVH92667.1| TPX2-like protein [Cynara cardunculus var. scolymus]
TRINITY_DN7678_c0_g1	38.0815	91.7388	2.40901	0.000715685	0.0713624	1707	GO:0016070	K06173	PF01416	virNOG02065	J	sp|Q6MEE7|TRUA1_PARUW tRNA pseudouridine synthase A 1 OS=Protochlamydia amoebophila (strain UWE25) GN=truA1 PE=3 SV=1	gi|976913477|gb|KVH99733.1| Pseudouridine synthase, catalytic domain-containing protein [Cynara cardunculus var. scolymus]
TRINITY_DN7680_c0_g2	0	138.333	Inf	3.11618e-36	1.38271e-32	898	-	-	-	-	-	-	-
TRINITY_DN7701_c0_g1	6.53086	36.4502	5.58122	0.000651452	0.0660712	471	GO:0008270;GO:0055114;GO:0016491	K00083	PF08240	virNOG02079	Q	sp|Q6V4H0|10HGO_CATRO 8-hydroxygeraniol dehydrogenase OS=Catharanthus roseus GN=10HGO PE=1 SV=1	gi|976924695|gb|KVI08636.1| Alcohol dehydrogenase, C-terminal [Cynara cardunculus var. scolymus]
TRINITY_DN7725_c0_g1	795.778	2326.67	2.92377	0.00425129	0.286901	4296	GO:0005507;GO:0008131;GO:0048038;GO:0016021;GO:0009308;GO:0055114	K00276	PF02727;PF02728;PF01179	virNOG10363	Q	sp|Q8H1H9|AMO_ARATH Primary amine oxidase OS=Arabidopsis thaliana GN=At1g62810 PE=2 SV=1	gi|976904173|gb|KVH91911.1| Copper amine oxidase [Cynara cardunculus var. scolymus]
TRINITY_DN7779_c2_g1	0	36.7814	Inf	1.10843e-12	6.72589e-10	1252	-	-	-	euNOG56373	S	-	gi|698527155|ref|XP_009760420.1| PREDICTED: uncharacterized protein LOC104212765 [Nicotiana sylvestris]
TRINITY_DN7887_c2_g1	0.315317	13.0921	41.5205	0.000189088	0.023469	673	-	-	-	virNOG08281;NOG06833;virNOG14860	RS	sp|Q94HW2|POLR1_ARATH Retrovirus-related Pol polyprotein from transposon RE1 OS=Arabidopsis thaliana GN=RE1 PE=2 SV=1	gi|111146936|gb|ABH07409.1| putative pol polyprotein [Brassica oleracea var. botrytis]
TRINITY_DN7963_c0_g1	924.683	2438.86	2.63751	0.0144361	0.662075	2178	GO:0046872;GO:0030001	-	-	virNOG19563;virNOG04501	P	sp|Q9LZF1|HIP6_ARATH Heavy metal-associated isoprenylated plant protein 6 OS=Arabidopsis thaliana GN=HIPP06 PE=1 SV=1	gi|976925606|gb|KVI09505.1| Heavy metal-associated domain, HMA [Cynara cardunculus var. scolymus]
TRINITY_DN7973_c0_g3	0	4.62243	Inf	0.0317563	1	709	-	-	-	-	-	-	-
TRINITY_DN8011_c0_g1	74.6784	393.833	5.27372	2.20784e-16	2.03566e-13	3862	-	K13162	-	NOG16621;virNOG06471;KOG2190	RA	-	gi|976905047|gb|KVH92696.1| K Homology domain-containing protein [Cynara cardunculus var. scolymus]
TRINITY_DN8026_c0_g1	0	174.233	Inf	6.36795e-06	0.00119918	2389	-	-	-	-	-	-	-
TRINITY_DN8103_c0_g4	15.3581	33.293	2.16778	0.0381181	1	1116	-	-	-	virNOG24490	S	-	gi|976900768|gb|KVH88934.1| hypothetical protein Ccrd_024669 [Cynara cardunculus var. scolymus]
TRINITY_DN8189_c1_g1	4.73007	170.927	36.1363	1.75711e-20	2.71187e-17	3060	-	-	-	virNOG09330	S	-	gi|604333109|gb|EYU37500.1| hypothetical protein MIMGU_mgv1a007229mg [Erythranthe guttata]
TRINITY_DN8219_c0_g3	0	41.9293	Inf	3.12532e-07	7.86817e-05	931	-	-	-	-	-	-	-
TRINITY_DN8290_c0_g2	4.0263	56.0372	13.9178	1.0414e-10	4.73936e-08	733	-	-	-	-	-	-	-
TRINITY_DN8408_c0_g1	6.39777	27.0747	4.23189	0.00215804	0.177241	1061	-	-	-	virNOG07502	S	sp|Q8W234|SEUSS_ARATH Transcriptional corepressor SEUSS OS=Arabidopsis thaliana GN=SEU PE=1 SV=1	gi|976912126|gb|KVH98720.1| hypothetical protein Ccrd_023053 [Cynara cardunculus var. scolymus]
TRINITY_DN8410_c0_g2	21.2186	49.0033	2.30945	0.00940103	0.501824	1574	-	-	-	-	-	-	-
TRINITY_DN8436_c0_g1	2.7073	13.1237	4.84755	0.018024	0.763705	903	-	-	-	-	-	-	-
TRINITY_DN8441_c1_g1	2.61492	11.3093	4.3249	0.039879	1	363	-	-	-	-	-	-	-
TRINITY_DN8455_c0_g1	10.5366	29.5912	2.80841	0.0130712	0.622814	1375	-	-	-	virNOG12702	T	-	gi|976923370|gb|KVI07705.1| Concanavalin A-like lectin/glucanase, subgroup [Cynara cardunculus var. scolymus]
TRINITY_DN8456_c0_g3	12.3528	31.0771	2.51579	0.0195895	0.802713	1839	GO:0006351;GO:0009507;GO:0003677;GO:0003899	K03046	PF04997	virNOG11291;virNOG22982	K	sp|B2LMI1|RPOC1_GUIAB DNA-directed RNA polymerase subunit beta&apos; OS=Guizotia abyssinica GN=rpoC1 PE=3 SV=1	gi|334701790|ref|YP_004564360.1| RNA polymerase beta (chloroplast) [Ageratina adenophora] &gt;gi|334089661|gb|AEG64544.1| RNA polymerase beta (chloroplast) [Ageratina adenophora]
TRINITY_DN8554_c2_g2	17.5625	37.4804	2.13412	0.0335503	1	1453	-	-	-	-	-	-	-
TRINITY_DN8574_c0_g1	19.941	73.5042	3.68609	1.28767e-05	0.00224614	931	-	-	PF04520	virNOG20584	S	-	gi|976909701|gb|KVH96755.1| Senescence regulator [Cynara cardunculus var. scolymus]
TRINITY_DN8600_c0_g1	11.4425	40.5102	3.54033	0.00373068	0.262758	1042	GO:0016021	-	-	virNOG10855;virNOG02091	R	sp|Q9LJP4|CSLC4_ARATH Xyloglucan glycosyltransferase 4 OS=Arabidopsis thaliana GN=CSLC4 PE=1 SV=1	gi|1012179375|ref|XP_015967751.1| PREDICTED: xyloglucan glycosyltransferase 4 [Arachis duranensis]
TRINITY_DN8633_c0_g2	19.5653	47.207	2.41279	0.0223044	0.862821	907	-	-	-	-	-	-	-
TRINITY_DN8694_c0_g1	17.4855	52.6545	3.01132	0.00152831	0.133132	1618	-	-	-	virNOG04201	L	-	gi|976918558|gb|KVI03732.1| hypothetical protein Ccrd_017971 [Cynara cardunculus var. scolymus]
TRINITY_DN8703_c0_g1	0.315317	119.289	378.316	4.20038e-31	1.42003e-27	2223	GO:0016021;GO:0006810	-	-	virNOG03823	R	sp|Q8RWQ5|FBT4_ARATH Probable folate-biopterin transporter 4 OS=Arabidopsis thaliana GN=At5g54860 PE=2 SV=1	gi|976900184|gb|KVH88434.1| Biopterin transport-related protein BT1 [Cynara cardunculus var. scolymus]
TRINITY_DN8727_c0_g3	1.98332	13.046	6.57785	0.00818161	0.460264	327	GO:0000502	K03038	-	virNOG06141	O	sp|Q9C774|PSD7B_ARATH 26S proteasome non-ATPase regulatory subunit 7 homolog B OS=Arabidopsis thaliana GN=RPN8B PE=1 SV=1	gi|976903798|gb|KVH91563.1| JAB1/Mov34/MPN/PAD-1 [Cynara cardunculus var. scolymus]
TRINITY_DN8744_c0_g1	2.31884	11.6258	5.01363	0.024282	0.90021	594	-	-	-	-	-	-	-
TRINITY_DN8769_c0_g2	13.839	34.1143	2.46509	0.0190379	0.787842	1098	-	-	-	-	-	-	-
TRINITY_DN8795_c0_g1	47.3338	172.247	3.63898	0.0421633	1	1750	-	K08099	PF07224	virNOG10097	H	sp|O22527|CLH1_ARATH Chlorophyllase-1 OS=Arabidopsis thaliana GN=CLH1 PE=1 SV=1	gi|703098668|ref|XP_010096444.1| hypothetical protein L484_002352 [Morus notabilis] &gt;gi|587875096|gb|EXB64219.1| hypothetical protein L484_002352 [Morus notabilis]
TRINITY_DN8856_c0_g1	16.9395	37.3645	2.20576	0.0264878	0.936971	888	-	-	-	-	-	-	-
TRINITY_DN8874_c0_g1	38.2498	82.3427	2.15276	0.00379965	0.266275	901	-	-	-	virNOG23884	S	-	gi|976929141|gb|KVI12002.1| Protein of unknown function DUF4228 [Cynara cardunculus var. scolymus]
TRINITY_DN8879_c0_g1	28.0333	76.0582	2.71314	0.00248811	0.196708	1444	-	-	-	-	-	-	-
TRINITY_DN8931_c0_g2	0	9.93382	Inf	0.00725384	0.424157	1033	-	-	-	-	-	-	-
TRINITY_DN9004_c0_g1	3.24651	12.4497	3.83481	0.0460658	1	321	-	-	-	-	-	-	-
TRINITY_DN9089_c0_g1	0	20.4772	Inf	0.0110293	0.562115	389	-	-	-	-	-	-	-
TRINITY_DN9128_c0_g1	69.2766	166.934	2.40967	0.00332995	0.240988	2351	-	-	-	-	-	-	-
TRINITY_DN9186_c1_g1	2.98509	12.3893	4.15039	0.0344505	1	709	-	-	-	-	-	-	-
TRINITY_DN9206_c0_g2	42.1684	88.4427	2.09737	0.00395391	0.273594	1853	-	-	-	virNOG10918	S	sp|Q9SRE5|Y1666_ARATH Uncharacterized protein At1g76660 OS=Arabidopsis thaliana GN=At1g76660 PE=2 SV=1	gi|976920390|gb|KVI05120.1| hypothetical protein Ccrd_016550 [Cynara cardunculus var. scolymus]
TRINITY_DN9228_c0_g1	27.5554	69.5582	2.52431	0.00116859	0.107886	1657	-	K09191	-	virNOG00152	K	-	gi|697166847|ref|XP_009592258.1| PREDICTED: Krueppel-related zinc finger protein 1-like isoform X1 [Nicotiana tomentosiformis]
TRINITY_DN9242_c0_g1	9.88869	94.2695	9.53306	9.11645e-13	5.57951e-10	1558	GO:0009631;GO:0004315;GO:0009570;GO:0006633;GO:0009793	K09458	PF00109	COG0304;virNOG02856	IQ	sp|Q9C9P4|KASC2_ARATH 3-oxoacyl-[acyl-carrier-protein] synthase II, chloroplastic OS=Arabidopsis thaliana GN=KAS2 PE=1 SV=1	gi|548846238|gb|ERN05545.1| hypothetical protein AMTR_s00007p00265100 [Amborella trichopoda]
TRINITY_DN9270_c0_g3	0.333601	105.121	315.109	1.47795e-18	1.77842e-15	1768	-	-	-	-	-	-	-
TRINITY_DN9284_c0_g1	22.3381	47.4432	2.12387	0.0165945	0.729211	1216	-	-	-	virNOG18759;virNOG09632	S	sp|Q9SLL2|BIG1B_ARATH Protein BIG GRAIN 1-like B OS=Arabidopsis thaliana GN=At1g54200 PE=2 SV=1	gi|976928583|gb|KVI11520.1| hypothetical protein Ccrd_010069 [Cynara cardunculus var. scolymus]
TRINITY_DN9303_c0_g1	12.6175	28.0242	2.22106	0.0424548	1	1154	-	-	PF07279	virNOG11946	S	-	gi|976904172|gb|KVH91910.1| Protein of unknown function DUF1442 [Cynara cardunculus var. scolymus]
TRINITY_DN9332_c1_g1	24.0038	52.3604	2.18134	0.012625	0.610761	1420	GO:0043531;GO:0006952;GO:0007165;GO:0016021	-	PF01582;PF00931	virNOG10093	T	sp|Q40392|TMVRN_NICGU TMV resistance protein N OS=Nicotiana glutinosa GN=N PE=1 SV=1	gi|336238978|gb|AEI27416.1| TIR_3 [Helianthus annuus]
TRINITY_DN9370_c0_g1	23.8598	53.5534	2.2445	0.00810644	0.456759	1697	-	K03439	PF02390	virNOG09538	R	sp|Q2JJQ0|TRMB_SYNJB tRNA (guanine-N(7)-)-methyltransferase OS=Synechococcus sp. (strain JA-2-3B&apos;a(2-13)) GN=trmB PE=3 SV=1	gi|1021039116|gb|KZM96897.1| hypothetical protein DCAR_015741 [Daucus carota subsp. sativus]
TRINITY_DN9371_c0_g1	27.036	86.356	3.1941	2.37263e-05	0.0038196	2504	-	-	PF00564;PF02042	virNOG01601	K	sp|Q8RWY4|NLP6_ARATH Protein NLP6 OS=Arabidopsis thaliana GN=NLP6 PE=2 SV=2	gi|297742390|emb|CBI34539.3| unnamed protein product [Vitis vinifera]
TRINITY_DN9378_c0_g1	4.93472	27.6246	5.59801	0.000322653	0.0370061	609	-	-	-	-	-	-	-
TRINITY_DN9558_c0_g1	2.00257	9.84897	4.91818	0.0426524	1	426	-	-	-	-	-	-	-
TRINITY_DN9763_c2_g1	606.03	1235.22	2.03822	0.00157385	0.136263	1818	GO:0016021	-	PF05633	virNOG02232	S	-	gi|976911993|gb|KVH98616.1| hypothetical protein Ccrd_023165 [Cynara cardunculus var. scolymus]
TRINITY_DN9808_c0_g1	16.8808	34.7952	2.06123	0.047723	1	1325	-	-	-	-	-	-	-
TRINITY_DN9809_c0_g1	24.0394	59.2227	2.46356	0.0203807	0.826343	2176	GO:0006351;GO:0003677	-	PF00320	virNOG24363;virNOG09374;virNOG06991	K	sp|Q9FH57|GATA5_ARATH GATA transcription factor 5 OS=Arabidopsis thaliana GN=GATA5 PE=2 SV=1	gi|976917423|gb|KVI02885.1| Transcription factor, GATA, plant [Cynara cardunculus var. scolymus]
TRINITY_DN9814_c3_g2	5.28757	23.8104	4.50309	0.00235254	0.188935	1309	GO:0016740	-	-	virNOG25178	R	-	gi|1025207017|ref|XP_016478590.1| PREDICTED: uncharacterized protein LOC107799961 [Nicotiana tabacum]
TRINITY_DN9831_c0_g2	20.3131	49.1358	2.41893	0.00679438	0.404838	1136	-	-	-	-	-	-	-
TRINITY_DN9860_c1_g1	4.80512	27.8367	5.79314	0.00020565	0.0252597	1244	-	-	-	-	-	-	-
TRINITY_DN9883_c0_g1	1.05853	20.9565	19.7976	0.00110096	0.102576	1322	-	-	-	-	-	-	-
TRINITY_DN9884_c0_g1	0.315317	131.603	417.368	3.21985e-26	7.37397e-23	2042	GO:0006754;GO:0008553;GO:0005887;GO:1902600;GO:0046872;GO:0005524;GO:0043231;GO:0051453	K01535	PF00702;PF00122	virNOG04331	P	sp|Q42556|PMA9_ARATH ATPase 9, plasma membrane-type OS=Arabidopsis thaliana GN=AHA9 PE=2 SV=2	gi|802565842|ref|XP_012067540.1| PREDICTED: ATPase 9, plasma membrane-type [Jatropha curcas] &gt;gi|643735359|gb|KDP42000.1| hypothetical protein JCGZ_27018 [Jatropha curcas]
TRINITY_DN9884_c0_g3	0	602.021	Inf	2.58295e-84	6.11254e-80	2001	GO:0005488	-	-	virNOG00819;virNOG28740	R	sp|Q94HW2|POLR1_ARATH Retrovirus-related Pol polyprotein from transposon RE1 OS=Arabidopsis thaliana GN=RE1 PE=2 SV=1	gi|147794801|emb|CAN71427.1| hypothetical protein VITISV_027864 [Vitis vinifera]
TRINITY_DN9939_c0_g1	26.1264	176.067	6.73906	4.88064e-08	1.43776e-05	3397	-	-	-	-	-	-	-
TRINITY_DN9987_c0_g1	0	19.7393	Inf	7.61342e-05	0.0105776	1001	-	-	-	-	-	-	-
TRINITY_DN9999_c0_g1	6.45454	26.5065	4.10665	0.00899667	0.487572	696	-	-	-	-	-	-	-
TRINITY_DN10004_c0_g1	24.5232	57.2942	2.33633	0.00511333	0.329734	794	-	-	-	-	-	-	-
TRINITY_DN10057_c0_g2	0	57.015	Inf	2.53084e-18	2.85201e-15	1091	GO:0043167;GO:0016787;GO:0044464	K01262	-	virNOG04848	E	sp|A6RK67|AMPP1_BOTFB Probable Xaa-Pro aminopeptidase P OS=Botryotinia fuckeliana (strain B05.10) GN=ampp PE=3 SV=1	gi|976917348|gb|KVI02815.1| Creatinase [Cynara cardunculus var. scolymus]
TRINITY_DN10060_c0_g1	8.417	28.5988	3.39774	0.013218	0.626818	562	-	K13412	-	virNOG11052	T	sp|Q6Z2M9|CDPK4_ORYSJ Calcium-dependent protein kinase 4 OS=Oryza sativa subsp. japonica GN=CPK4 PE=2 SV=1	gi|729371431|ref|XP_010548273.1| PREDICTED: calcium-dependent protein kinase 18-like isoform X1 [Tarenaya hassleriana]
TRINITY_DN10134_c1_g1	1.2988	11.4344	8.80382	0.00725897	0.424157	693	-	-	-	-	-	-	-
TRINITY_DN10138_c1_g1	0	5.19229	Inf	0.0192067	0.79232	1021	-	-	-	-	-	-	-
TRINITY_DN10143_c0_g4	0	4.30326	Inf	0.0414208	1	520	-	-	-	-	-	-	-
TRINITY_DN10147_c0_g1	31.2372	96.4522	3.08774	0.00010537	0.0141413	779	GO:0006396	K11087	PF01423	virNOG21142	A	sp|Q9SY09|SMD1B_ARATH Small nuclear ribonucleoprotein SmD1b OS=Arabidopsis thaliana GN=SMD1B PE=3 SV=1	gi|719990516|ref|XP_010252980.1| PREDICTED: small nuclear ribonucleoprotein Sm D1-like [Nelumbo nucifera] &gt;gi|802792617|ref|XP_012092267.1| PREDICTED: small nuclear ribonucleoprotein Sm D1 [Jatropha curcas] &gt;gi|1009141793|ref|XP_015888378.1| PREDICTED: small nuclear ribonucleoprotein Sm D1-like [Ziziphus jujuba] &gt;gi|643704414|gb|KDP21478.1| hypothetical protein JCGZ_21949 [Jatropha curca…
TRINITY_DN10158_c0_g1	32.485	73.6915	2.26848	0.00347598	0.248767	3333	GO:0016020	-	PF13947;PF00069	virNOG01267;COG0515	T	sp|Q9LMP1|WAK2_ARATH Wall-associated receptor kinase 2 OS=Arabidopsis thaliana GN=WAK2 PE=1 SV=1	gi|297740851|emb|CBI31033.3| unnamed protein product [Vitis vinifera]
TRINITY_DN10191_c0_g2	0.98348	8.29397	8.43329	0.0375199	1	791	-	-	-	-	-	-	-
TRINITY_DN10231_c0_g1	32.9809	81.219	2.46261	0.00108101	0.101115	2196	-	-	-	-	-	-	-
TRINITY_DN10245_c0_g1	2.43239	47.2933	19.4431	1.14158e-10	5.1622e-08	1145	-	-	-	-	-	-	-
TRINITY_DN10272_c0_g1	63.4697	146.966	2.31554	0.0100045	0.52599	652	-	-	-	-	-	-	-
TRINITY_DN10317_c0_g2	23.9221	48.2486	2.01691	0.0276341	0.958888	936	GO:0016021	-	-	virNOG03286	S	-	gi|976927961|gb|KVI11281.1| hypothetical protein Ccrd_010309 [Cynara cardunculus var. scolymus]
TRINITY_DN10352_c0_g1	4.28292	18.3912	4.29407	0.00917124	0.492894	1426	GO:0005737	K08770	PF00240	NOG00931;virNOG06759	O	sp|P0CG85|UBI1P_NICSY Polyubiquitin OS=Nicotiana sylvestris GN=UBI11 PE=2 SV=1	gi|543176410|gb|AGV54228.1| polyubiquitin-like protein [Phaseolus vulgaris]
TRINITY_DN10367_c1_g1	0	89.1395	Inf	5.04453e-10	2.05826e-07	1994	-	-	-	-	-	-	-
TRINITY_DN10431_c1_g1	2.09783	10.8027	5.14945	0.0258893	0.928288	929	GO:0006351;GO:0003899	K16253	-	KOG3298;virNOG12876	K	-	gi|1021052339|gb|KZN10117.1| hypothetical protein DCAR_002773 [Daucus carota subsp. sativus]
TRINITY_DN10441_c0_g1	152.941	342.211	2.23753	0.00147898	0.130093	1813	-	K08472	-	virNOG07598	S	sp|Q9FI00|MLO11_ARATH MLO-like protein 11 OS=Arabidopsis thaliana GN=MLO11 PE=2 SV=1	gi|567919802|ref|XP_006451907.1| hypothetical protein CICLE_v10007869mg [Citrus clementina] &gt;gi|568820445|ref|XP_006464731.1| PREDICTED: MLO-like protein 11 isoform X2 [Citrus sinensis] &gt;gi|557555133|gb|ESR65147.1| hypothetical protein CICLE_v10007869mg [Citrus clementina] &gt;gi|641855307|gb|KDO74093.1| hypothetical protein CISIN_1g008373mg [Citrus sinensis]
TRINITY_DN10454_c2_g4	23.9297	54.6376	2.28325	0.00748355	0.43305	1721	-	-	-	-	-	-	-
TRINITY_DN10478_c0_g1	110.794	430.889	3.88911	4.06956e-05	0.00620114	574	GO:0006508;GO:0008234	K01373	-	virNOG00796	O	sp|P05993|PAPA5_CARPA Cysteine proteinase (Fragment) OS=Carica papaya PE=2 SV=1	gi|42407296|dbj|BAD10859.1| cysteine protease [Tripolium pannonicum]
TRINITY_DN10519_c0_g1	3.55991	53.3755	14.9935	1.60975e-05	0.00267645	1409	GO:0003779;GO:0000902;GO:0007010	K17261	PF08603;PF01213	virNOG02227	ZT	sp|O65902|ACAP1_ARATH Cyclase-associated protein 1 OS=Arabidopsis thaliana GN=CAP1 PE=2 SV=1	gi|567861198|ref|XP_006423253.1| hypothetical protein CICLE_v10028340mg [Citrus clementina] &gt;gi|568867658|ref|XP_006487151.1| PREDICTED: cyclase-associated protein 1 [Citrus sinensis] &gt;gi|557525187|gb|ESR36493.1| hypothetical protein CICLE_v10028340mg [Citrus clementina]
TRINITY_DN10539_c0_g1	6.71627	137.687	20.5006	1.77317e-22	3.31279e-19	1241	GO:0007165;GO:0005886;GO:0035091;GO:0006869;GO:0005634;GO:0008202;GO:0008142	K20456	-	virNOG27702;virNOG02689	TU	sp|Q940Y1|ORP2A_ARATH Oxysterol-binding protein-related protein 2A OS=Arabidopsis thaliana GN=ORP2A PE=2 SV=1	gi|1035940742|gb|OAY67075.1| Oxysterol-binding protein-related protein 1C, partial [Ananas comosus]
TRINITY_DN10550_c0_g1	7.64106	82.5792	10.8073	1.54987e-12	9.24646e-10	2023	-	-	PF01429	virNOG24984	K	sp|Q9FJF4|MBD7_ARATH Methyl-CpG-binding domain-containing protein 7 OS=Arabidopsis thaliana GN=MBD7 PE=1 SV=1	gi|976918410|gb|KVI03590.1| hypothetical protein Ccrd_018107 [Cynara cardunculus var. scolymus]
TRINITY_DN10584_c0_g1	15.7283	35.6093	2.26403	0.0234328	0.88396	1381	-	-	-	-	-	-	gi|645271857|ref|XP_008241114.1| PREDICTED: ABC transporter G family member 22 isoform X2 [Prunus mume]
TRINITY_DN10645_c0_g1	0	31.999	Inf	0.00534302	0.341673	724	-	-	-	-	-	-	-
TRINITY_DN10673_c0_g1	143.253	310.68	2.16875	0.0226931	0.871326	1633	-	-	-	-	-	-	-
TRINITY_DN10718_c0_g1	20.0545	58.3485	2.90949	0.000616423	0.0632412	1256	-	-	-	KOG2922;virNOG07017	S	sp|Q9LNK7|NIPA3_ARATH Probable magnesium transporter NIPA3 OS=Arabidopsis thaliana GN=At1g34470 PE=2 SV=1	gi|672171589|ref|XP_008805867.1| PREDICTED: magnesium transporter NIPA2-like isoform X1 [Phoenix dactylifera]
TRINITY_DN10891_c0_g1	14.4715	64.5785	4.46245	3.96504e-06	0.000795193	1604	-	-	PF03629	virNOG11237;virNOG09790	RS	sp|Q8L9J9|CAES_ARATH Probable carbohydrate esterase At4g34215 OS=Arabidopsis thaliana GN=At4g34215 PE=1 SV=2	gi|976922131|gb|KVI06710.1| putative protein of unknown function DUF303, acetylesterase [Cynara cardunculus var. scolymus]
TRINITY_DN10959_c0_g1	4.08403	211.35	51.7503	8.80658e-07	0.000207715	3768	-	-	-	-	-	-	-
TRINITY_DN10974_c0_g1	8.3275	23.9538	2.87647	0.0207926	0.833055	1071	-	-	PF07899	virNOG08982	S	sp|P0DH90|FRIGI_ARATH Protein FRIGIDA OS=Arabidopsis thaliana GN=FRI PE=1 SV=1	gi|970068174|ref|XP_015061208.1| PREDICTED: protein FRIGIDA-like [Solanum pennellii]
TRINITY_DN10981_c0_g1	149.191	332.416	2.22812	0.0059525	0.371678	869	-	-	PF00847	virNOG21587	K	sp|Q9SZ06|EF109_ARATH Ethylene-responsive transcription factor ERF109 OS=Arabidopsis thaliana GN=ERF109 PE=1 SV=1	gi|976905665|gb|KVH93290.1| AP2/ERF domain-containing protein [Cynara cardunculus var. scolymus]
TRINITY_DN10988_c0_g1	216.295	715.568	3.30829	2.46587e-11	1.24159e-08	1954	GO:0016844;GO:0016021;GO:0009058	-	PF03088	COG3386;virNOG08815	RG	sp|Q9CAZ7|SSL5_ARATH Protein STRICTOSIDINE SYNTHASE-LIKE 5 OS=Arabidopsis thaliana GN=SSL5 PE=2 SV=1	gi|976904431|gb|KVH92121.1| Six-bladed beta-propeller, TolB-like protein [Cynara cardunculus var. scolymus]
TRINITY_DN10993_c2_g1	0	9.83185	Inf	0.000465003	0.0502719	554	-	-	-	-	-	-	-
TRINITY_DN11004_c0_g2	0	7.3673	Inf	0.0133922	0.630072	396	-	-	-	-	-	-	-
TRINITY_DN11125_c0_g1	14.3872	61.5788	4.28012	0.00590835	0.369571	1181	-	-	-	-	-	-	-
TRINITY_DN11166_c0_g1	0	12.1648	Inf	7.48729e-05	0.0104432	888	-	-	PF00917	virNOG18168	D	sp|Q9FPT1|UBP12_ARATH Ubiquitin carboxyl-terminal hydrolase 12 OS=Arabidopsis thaliana GN=UBP12 PE=1 SV=2	gi|976926990|gb|KVI10825.1| MATH-like protein, partial [Cynara cardunculus var. scolymus]
TRINITY_DN11207_c0_g2	0	6.90665	Inf	0.00491299	0.319998	387	-	-	-	-	-	-	-
TRINITY_DN11306_c0_g1	0	4.27565	Inf	0.0418728	1	528	GO:0007165;GO:0016021;GO:0043531;GO:0006952	-	PF00931	virNOG32911	T	sp|Q9SZ66|DSC1_ARATH Disease resistance-like protein DSC1 OS=Arabidopsis thaliana GN=DSC1 PE=1 SV=1	gi|262752410|gb|ACY69610.1| TIR-NBS-LRR resistance-like protein RGC151 [Helianthus annuus]
TRINITY_DN11333_c0_g1	47.5801	111.752	2.34871	0.000452617	0.0492091	3046	GO:0004386;GO:0005524	K20092	PF00176;PF00271	virNOG09553	K	sp|F4IV45|CHR10_ARATH Probable helicase CHR10 OS=Arabidopsis thaliana GN=CHR10 PE=3 SV=1	gi|976900429|gb|KVH88630.1| hypothetical protein Ccrd_026265 [Cynara cardunculus var. scolymus]
TRINITY_DN11342_c0_g1	30.4199	80.6959	2.65274	0.00808389	0.456241	844	-	-	PF12023	virNOG23520	S	-	gi|976915202|gb|KVI01169.1| Protein of unknown function DUF3511 [Cynara cardunculus var. scolymus]
TRINITY_DN11349_c0_g1	43.4665	128.759	2.96227	6.45228e-06	0.00121185	713	-	-	-	-	-	-	-
TRINITY_DN11372_c0_g1	0.630635	34.7563	55.1133	4.91818e-06	0.000948821	862	GO:0005524;GO:0016887;GO:0006810;GO:0016021	-	-	virNOG03762	Q	sp|Q5Z9S8|AB42G_ORYSJ ABC transporter G family member 42 OS=Oryza sativa subsp. japonica GN=ABCG42 PE=2 SV=1	gi|604347674|gb|EYU45829.1| hypothetical protein MIMGU_mgv1a019588mg [Erythranthe guttata]
TRINITY_DN11387_c0_g1	29.1227	71.2616	2.44695	0.00390811	0.27175	1416	-	-	PF14541;PF14543	virNOG06262	O	sp|Q766C3|NEP1_NEPGR Aspartic proteinase nepenthesin-1 OS=Nepenthes gracilis GN=nep1 PE=1 SV=1	gi|703111050|ref|XP_010099762.1| Aspartic proteinase nepenthesin-1 [Morus notabilis] &gt;gi|587891772|gb|EXB80380.1| Aspartic proteinase nepenthesin-1 [Morus notabilis]
TRINITY_DN11409_c0_g1	0	14.9834	Inf	7.95771e-06	0.00145233	686	-	-	-	-	-	-	-
TRINITY_DN11414_c0_g1	0	15.7079	Inf	0.00356379	0.254079	955	-	-	-	-	-	-	-
TRINITY_DN11448_c0_g1	0.945952	7.52264	7.95245	0.0413693	1	912	-	-	-	-	-	-	-
TRINITY_DN11510_c0_g1	15.6381	36.8749	2.35801	0.0157744	0.70612	1778	-	-	-	-	-	-	-
TRINITY_DN11590_c0_g1	3.00337	13.2177	4.40095	0.0354781	1	1171	GO:0016021;GO:0009507;GO:0008271;GO:1902358	K17471	-	virNOG13977;virNOG32717	P	sp|Q9SV13|SUT31_ARATH Sulfate transporter 3.1 OS=Arabidopsis thaliana GN=SULTR3;1 PE=2 SV=1	gi|976906959|gb|KVH94356.1| STAS domain-containing protein [Cynara cardunculus var. scolymus]
TRINITY_DN11608_c0_g2	0	34.1359	Inf	6.67233e-12	3.53509e-09	547	-	-	-	-	-	-	-
TRINITY_DN11641_c0_g1	0.98252	23.7906	24.2139	1.47631e-06	0.000327365	1080	-	-	-	-	-	-	-
TRINITY_DN11652_c0_g1	2.63416	74.769	28.3844	1.87167e-08	6.03995e-06	1205	GO:0005249;GO:0071805;GO:0016021	K05391	-	KOG0498;virNOG11115	P	sp|Q9M0A4|CNGC9_ARATH Putative cyclic nucleotide-gated ion channel 9 OS=Arabidopsis thaliana GN=CNGC9 PE=3 SV=1	gi|747065528|ref|XP_011079403.1| PREDICTED: probable cyclic nucleotide-gated ion channel 5 [Sesamum indicum]
TRINITY_DN11655_c0_g1	11.9653	53.3897	4.46203	1.57645e-05	0.00263962	838	GO:0046872;GO:0016787	K01262	-	virNOG04848;COG0006	E	sp|Q6P1B1|XPP1_MOUSE Xaa-Pro aminopeptidase 1 OS=Mus musculus GN=Xpnpep1 PE=1 SV=1	gi|976917348|gb|KVI02815.1| Creatinase [Cynara cardunculus var. scolymus]
TRINITY_DN11659_c0_g2	0	26.025	Inf	1.67766e-06	0.000366478	869	-	-	-	-	-	-	-
TRINITY_DN11667_c0_g1	0	27.9515	Inf	0.000686327	0.0690167	801	-	-	-	-	-	-	-
TRINITY_DN11695_c0_g1	0.352845	5.91365	16.7599	0.0324922	1	424	-	-	-	-	-	-	-
TRINITY_DN11728_c0_g1	0	4.16504	Inf	0.0437589	1	974	-	-	-	virNOG21627	S	-	gi|976902515|gb|KVH90457.1| hypothetical protein Ccrd_007492 [Cynara cardunculus var. scolymus]
TRINITY_DN11732_c0_g1	6.26817	19.4474	3.10257	0.0434984	1	509	-	-	-	-	-	-	-
TRINITY_DN11754_c0_g1	0	14.9979	Inf	7.91429e-06	0.00144813	530	-	-	-	virNOG12316;NOG43861	R	sp|Q80ZX8|SPAG1_MOUSE Sperm-associated antigen 1 OS=Mus musculus GN=Spag1 PE=1 SV=1	gi|743830466|ref|XP_011023785.1| PREDICTED: RNA polymerase II-associated protein 3 isoform X1 [Populus euphratica]
TRINITY_DN11783_c1_g1	0.98348	32.3805	32.9244	0.000139953	0.0184457	1597	-	-	PF14223	virNOG39142;KOG0017	R	sp|Q9ZT94|POLR2_ARATH Retrovirus-related Pol polyprotein from transposon RE2 OS=Arabidopsis thaliana GN=RE2 PE=4 SV=1	gi|1000957992|ref|XP_015576947.1| PREDICTED: uncharacterized protein LOC107261521 [Ricinus communis]
TRINITY_DN11797_c0_g1	37.2812	139.303	3.73655	8.94326e-08	2.50959e-05	1158	-	-	-	-	-	-	-
TRINITY_DN11812_c1_g1	36.7525	140.038	3.81029	0.00255789	0.200372	1273	GO:0016491;GO:0044710	K00261	-	virNOG05449	E	sp|O04937|DHEA_NICPL Glutamate dehydrogenase A OS=Nicotiana plumbaginifolia GN=GDHA PE=2 SV=1	gi|1021034687|gb|KZM92471.1| hypothetical protein DCAR_020164 [Daucus carota subsp. sativus]
TRINITY_DN11814_c0_g1	4.62036	15.999	3.46271	0.0306218	1	1407	GO:0004674;GO:0006468;GO:0005524;GO:0016021;GO:0005886;GO:0030246	-	-	virNOG33727;COG0515;COG4886	TS	sp|C0LGH3|Y5614_ARATH Probable LRR receptor-like serine/threonine-protein kinase At1g56140 OS=Arabidopsis thaliana GN=At1g56140 PE=2 SV=2	gi|976902858|gb|KVH90791.1| Concanavalin A-like lectin/glucanase, subgroup [Cynara cardunculus var. scolymus]
TRINITY_DN11903_c0_g1	3.67153	25.588	6.9693	0.000161895	0.0207841	1227	-	-	-	-	-	-	-
TRINITY_DN11921_c0_g2	0.70569	119.097	168.766	1.37648e-17	1.41628e-14	2236	-	-	-	-	-	-	-
TRINITY_DN11932_c0_g1	8.885	22.6036	2.54401	0.0445434	1	1659	-	-	-	-	-	-	-
TRINITY_DN11959_c0_g1	3.58107	28.4552	7.94599	3.98614e-05	0.00609905	628	-	-	-	-	-	-	gi|976899584|gb|KVH88038.1| Protein kinase, ATP binding site-containing protein [Cynara cardunculus var. scolymus]
TRINITY_DN11972_c0_g2	0.630635	10.328	16.3771	0.0307245	1	829	-	-	-	-	-	-	-
TRINITY_DN12061_c0_g2	0	57.5154	Inf	4.74201e-16	4.26151e-13	2047	-	-	-	-	-	-	-
TRINITY_DN12068_c0_g1	0	8.15575	Inf	0.00174856	0.14867	433	-	-	-	-	-	-	-
TRINITY_DN12132_c0_g1	0.315317	14.7267	46.7045	0.0181803	0.768279	1601	-	-	-	-	-	-	-
TRINITY_DN12140_c0_g1	0.315317	82.547	261.79	3.05253e-05	0.00476296	1659	GO:0050794	K11584	PF01603	NOG03663;virNOG02638	T	sp|Q8LF36|2A5T_ARATH Serine/threonine protein phosphatase 2A 57 kDa regulatory subunit B&apos; theta isoform OS=Arabidopsis thaliana GN=B&apos;THETA PE=1 SV=2	gi|566184614|ref|XP_002311732.2| hypothetical protein POPTR_0008s18020g, partial [Populus trichocarpa] &gt;gi|550333344|gb|EEE89099.2| hypothetical protein POPTR_0008s18020g, partial [Populus trichocarpa]
TRINITY_DN12163_c0_g1	44.0469	123.978	2.81469	0.000385555	0.0429036	1749	-	K03021	-	virNOG00240	K	sp|F4KD38|NRPC2_ARATH DNA-directed RNA polymerase III subunit 2 OS=Arabidopsis thaliana GN=NRPC2 PE=2 SV=1	gi|734419864|gb|KHN40370.1| DNA-directed RNA polymerase III subunit RPC2 [Glycine soja]
TRINITY_DN12207_c0_g1	8.40256	40.9395	4.87227	0.000721628	0.0718541	1071	-	-	-	-	-	-	-
TRINITY_DN12213_c0_g1	47.1323	117.515	2.4933	0.0008875	0.0849166	1868	-	-	-	virNOG06869	S	sp|Q9C7G1|PUB45_ARATH U-box domain-containing protein 45 OS=Arabidopsis thaliana GN=PUB45 PE=1 SV=1	gi|976903942|gb|KVH91693.1| Armadillo, partial [Cynara cardunculus var. scolymus]
TRINITY_DN12224_c0_g1	0	4.93112	Inf	0.0244586	0.904434	918	GO:0016787	K09646	-	virNOG06156	O	sp|Q67Y83|SCP51_ARATH Serine carboxypeptidase-like 51 OS=Arabidopsis thaliana GN=SCPL51 PE=2 SV=2	gi|976902791|gb|KVH90727.1| Peptidase S10, serine carboxypeptidase [Cynara cardunculus var. scolymus]
TRINITY_DN12323_c0_g1	15.4027	35.5389	2.30732	0.0189634	0.786258	1206	-	-	-	virNOG05011	KL	-	gi|976898798|gb|KVH87633.1| Helicase, C-terminal [Cynara cardunculus var. scolymus]
TRINITY_DN12392_c0_g1	6.56904	33.5401	5.10579	0.0126291	0.610761	1407	GO:0055114;GO:0046872;GO:0050589	K05277	PF03171;PF14226	virNOG14479	H	sp|P51092|LDOX_PETHY Leucoanthocyanidin dioxygenase OS=Petunia hybrida GN=ANT17 PE=2 SV=1	gi|308035500|dbj|BAJ21536.1| anthocyanidin synthase [Dahlia pinnata]
TRINITY_DN12446_c0_g1	9.28982	23.7604	2.55768	0.0358725	1	815	-	K13993	PF00011	virNOG11894	O	sp|Q96331|HS23M_ARATH 23.6 kDa heat shock protein, mitochondrial OS=Arabidopsis thaliana GN=HSP23.6 PE=2 SV=1	gi|976904211|gb|KVH91948.1| Alpha crystallin/Hsp20 domain-containing protein [Cynara cardunculus var. scolymus]
TRINITY_DN12453_c0_g1	74.6806	168.476	2.25596	0.000191454	0.02368	1869	-	-	PF13432	virNOG03027	S	sp|Q9LS48|SG1_ARATH protein SLOW GREEN 1, chloroplastic OS=Arabidopsis thaliana GN=SG1 PE=1 SV=1	gi|976904548|gb|KVH92221.1| Tetratricopeptide-like helical, partial [Cynara cardunculus var. scolymus]
TRINITY_DN12467_c0_g1	11.0204	28.2704	2.56529	0.0234174	0.883849	867	-	K07513	-	virNOG07912;virNOG31453	I	sp|Q56WD9|THIK2_ARATH 3-ketoacyl-CoA thiolase 2, peroxisomal OS=Arabidopsis thaliana GN=PED1 PE=1 SV=2	gi|802716858|ref|XP_012085152.1| PREDICTED: 3-ketoacyl-CoA thiolase 2, peroxisomal [Jatropha curcas] &gt;gi|643713748|gb|KDP26413.1| hypothetical protein JCGZ_17571 [Jatropha curcas]
TRINITY_DN12501_c0_g2	0	6.92517	Inf	0.00487739	0.319143	496	GO:0005667;GO:0006355;GO:0003700;GO:0003677;GO:0005634	K06620	-	virNOG03434	K	sp|Q9FNY0|E2FA_ARATH Transcription factor E2FA OS=Arabidopsis thaliana GN=E2FA PE=1 SV=1	gi|976924138|gb|KVI08191.1| E2F Family [Cynara cardunculus var. scolymus]
TRINITY_DN12515_c1_g1	15.5974	37.3152	2.39239	0.0168791	0.736076	548	-	K01679	-	COG0114;virNOG14078	C	sp|Q9FI53|FUM2_ARATH Fumarate hydratase 2, chloroplastic OS=Arabidopsis thaliana GN=FUM2 PE=2 SV=1	gi|976929641|gb|KVI12483.1| Fumarase C, C-terminal [Cynara cardunculus var. scolymus]
TRINITY_DN12651_c0_g2	21.6484	48.7341	2.25116	0.0113289	0.572942	1057	GO:0016021;GO:0016866;GO:0016740	K15813	-	COG1657;virNOG16951	I	sp|Q08IT1|DADIS_PANGI Dammarenediol II synthase OS=Panax ginseng GN=PNA PE=1 SV=1	gi|976901321|gb|KVH89383.1| Prenyltransferase/squalene oxidase [Cynara cardunculus var. scolymus]
TRINITY_DN12673_c1_g1	6.04715	23.875	3.94815	0.00416668	0.282534	895	-	-	-	-	-	-	-
TRINITY_DN12711_c0_g1	0	443.662	Inf	4.82236e-73	6.84727e-69	7448	-	-	-	virNOG27119;virNOG18495;virNOG01327	R	sp|P14381|YTX2_XENLA Transposon TX1 uncharacterized 149 kDa protein OS=Xenopus laevis PE=4 SV=1	gi|332322082|emb|CCA65974.1| hypothetical protein [Beta vulgaris subsp. vulgaris]
TRINITY_DN12749_c0_g1	0.352845	26.1191	74.0244	4.55764e-05	0.00688446	780	GO:0016021	-	-	virNOG30169;virNOG05220	R	sp|O23016|KCAB_ARATH Probable voltage-gated potassium channel subunit beta OS=Arabidopsis thaliana GN=KAB1 PE=1 SV=1	gi|976903667|gb|KVH91467.1| hypothetical protein Ccrd_006512 [Cynara cardunculus var. scolymus]
TRINITY_DN12762_c0_g1	0.333601	14.4017	43.1704	7.32466e-05	0.010277	537	GO:0005524;GO:0006468;GO:0004672;GO:0016021	-	-	virNOG07197	T	sp|Q9ASS4|Y5838_ARATH Probably inactive leucine-rich repeat receptor-like protein kinase At5g48380 OS=Arabidopsis thaliana GN=At5g48380 PE=1 SV=1	gi|976918572|gb|KVI03745.1| hypothetical protein Ccrd_017949 [Cynara cardunculus var. scolymus]
TRINITY_DN12855_c0_g1	34.0314	148.544	4.36493	0.00215109	0.17696	1854	GO:0016021;GO:0005794;GO:0071554;GO:0016413	-	-	virNOG06220;virNOG00510	ZS	sp|Q9ZQR5|TBL13_ARATH Protein trichome birefringence-like 13 OS=Arabidopsis thaliana GN=TBL13 PE=2 SV=1	gi|224105809|ref|XP_002313938.1| hypothetical protein POPTR_0009s08610g [Populus trichocarpa] &gt;gi|222850346|gb|EEE87893.1| hypothetical protein POPTR_0009s08610g [Populus trichocarpa]
TRINITY_DN12929_c0_g2	0	9.10665	Inf	0.000805648	0.0786441	657	-	-	-	-	-	-	-
TRINITY_DN12965_c1_g1	56.8311	193.386	3.40281	4.23849e-08	1.28048e-05	3801	-	K12447	PF07727	virNOG19602;virNOG31300;virNOG33673	R	sp|Q94HW2|POLR1_ARATH Retrovirus-related Pol polyprotein from transposon RE1 OS=Arabidopsis thaliana GN=RE1 PE=2 SV=1	gi|1012365891|gb|KYP77073.1| Retrovirus-related Pol polyprotein from transposon TNT 1-94 [Cajanus cajan]
TRINITY_DN13038_c1_g1	0	6.54938	Inf	0.00648298	0.394804	376	-	-	-	-	-	-	-
TRINITY_DN13092_c0_g1	1.966	12.4169	6.31582	0.011493	0.57741	626	-	-	-	-	-	-	-
TRINITY_DN13148_c0_g2	0	9.69178	Inf	0.037749	1	731	-	K19983	-	virNOG04460;virNOG13464;KOG2148	U	sp|Q9SX85|SEC3A_ARATH Exocyst complex component SEC3A OS=Arabidopsis thaliana GN=SEC3A PE=1 SV=1	gi|729463194|ref|XP_010525629.1| PREDICTED: exocyst complex component SEC3A [Tarenaya hassleriana]
TRINITY_DN13152_c0_g1	0	4.28351	Inf	0.0417433	1	357	-	-	-	-	-	-	-
TRINITY_DN13198_c0_g2	3.37546	26.9113	7.97263	4.58901e-05	0.00691713	1157	-	-	-	KOG0017;virNOG05810;virNOG24415;virNOG25357	R	-	gi|802563008|ref|XP_012066667.1| PREDICTED: uncharacterized protein LOC105629661 [Jatropha curcas]
TRINITY_DN13212_c0_g1	112.4	302.708	2.69314	0.0356396	1	1320	-	-	PF03171	virNOG03627;virNOG05301	Q	sp|Q945B6|AOP1L_ARATH Probable 2-oxoglutarate-dependent dioxygenase AOP1.2 OS=Arabidopsis thaliana GN=AOP1.2 PE=2 SV=1	gi|1021048931|gb|KZN06711.1| hypothetical protein DCAR_007548 [Daucus carota subsp. sativus]
TRINITY_DN13221_c0_g1	0	12.2386	Inf	0.00055128	0.0577258	1893	GO:0005576;GO:0019953	-	-	virNOG14154	R	sp|O23547|EXLB1_ARATH Expansin-like B1 OS=Arabidopsis thaliana GN=EXLB1 PE=2 SV=2	gi|976908348|gb|KVH95569.1| Barwin-like endoglucanase [Cynara cardunculus var. scolymus]
TRINITY_DN13266_c1_g1	0	56.8631	Inf	0.00289623	0.217815	2620	GO:0016310;GO:0005488;GO:0019637;GO:1901135;GO:0005975;GO:0016740	K00850	-	virNOG02541;virNOG17230;virNOG13538;COG0205	G	sp|Q9FKG3|PFKA4_ARATH ATP-dependent 6-phosphofructokinase 4, chloroplastic OS=Arabidopsis thaliana GN=PFK4 PE=1 SV=1	gi|731422825|ref|XP_010662252.1| PREDICTED: ATP-dependent 6-phosphofructokinase 4, chloroplastic isoform X3 [Vitis vinifera]
TRINITY_DN13273_c1_g1	142.313	289.174	2.03197	0.000308671	0.0356326	1551	-	K00327	-	virNOG08230	C	sp|Q9SB48|NCPR1_ARATH NADPH--cytochrome P450 reductase 1 OS=Arabidopsis thaliana GN=ATR1 PE=1 SV=1	gi|763747269|gb|KJB14708.1| hypothetical protein B456_002G138900 [Gossypium raimondii]
TRINITY_DN13341_c0_g1	0	57.8033	Inf	8.56405e-09	2.95148e-06	1772	-	-	PF14223	KOG0017;virNOG05810	R	-	gi|1035404314|ref|XP_016900446.1| PREDICTED: uncharacterized protein LOC103490319 isoform X1 [Cucumis melo]
TRINITY_DN13353_c0_g2	17.0646	35.3568	2.07193	0.043871	1	969	-	-	-	-	-	-	-
TRINITY_DN13434_c0_g1	0.333601	6.13672	18.3954	0.0267735	0.944256	797	-	K03264	-	virNOG05654	J	-	gi|976917554|gb|KVI02993.1| Translation initiation factor IF6 [Cynara cardunculus var. scolymus]
TRINITY_DN13473_c0_g1	0	23.0707	Inf	1.75877e-08	5.70155e-06	762	-	-	-	-	-	-	-
TRINITY_DN13476_c0_g2	0	16.7846	Inf	2.13505e-06	0.000456561	1375	GO:0005524;GO:0006468;GO:0004672;GO:0030246;GO:0016021	-	PF00069	virNOG30196;virNOG12183;virNOG12575	T	sp|Q9LSL5|LRK92_ARATH L-type lectin-domain containing receptor kinase IX.2 OS=Arabidopsis thaliana GN=LECRK92 PE=1 SV=1	gi|976916334|gb|KVI01852.1| Concanavalin A-like lectin/glucanase superfamily, partial [Cynara cardunculus var. scolymus]
TRINITY_DN13477_c0_g1	6.6595	24.0717	3.61464	0.00634121	0.389105	1231	GO:0006468;GO:0004674;GO:0005524;GO:0016021	-	PF13855	virNOG14752;COG4886;virNOG03867	TS	sp|Q9SD62|Y3471_ARATH Putative receptor-like protein kinase At3g47110 OS=Arabidopsis thaliana GN=At3g47110 PE=3 SV=1	gi|976926020|gb|KVI09898.1| Leucine-rich repeat-containing protein [Cynara cardunculus var. scolymus]
TRINITY_DN13484_c0_g1	22.7272	51.2133	2.2534	0.00983828	0.520081	736	GO:0008152;GO:0016491	K00130	-	virNOG01741	C	sp|B3VMC0|BADH2_ORYSI Betaine aldehyde dehydrogenase 2 OS=Oryza sativa subsp. indica GN=BADH2 PE=2 SV=1	gi|976912396|gb|KVH98878.1| Aldehyde dehydrogenase, conserved site-containing protein [Cynara cardunculus var. scolymus]
TRINITY_DN13571_c0_g1	0	4.22165	Inf	0.0427781	1	1002	-	K10144	PF05495;PF14599;PF00097	virNOG04453	O	sp|Q8VZK0|MIEL1_ARATH E3 ubiquitin-protein ligase MIEL1 OS=Arabidopsis thaliana GN=MIEL1 PE=1 SV=1	gi|698490577|ref|XP_009791774.1| PREDICTED: RING finger and CHY zinc finger domain-containing protein 1-like isoform X1 [Nicotiana sylvestris] &gt;gi|698490579|ref|XP_009791775.1| PREDICTED: RING finger and CHY zinc finger domain-containing protein 1-like isoform X1 [Nicotiana sylvestris] &gt;gi|698490581|ref|XP_009791776.1| PREDICTED: RING finger and CHY zinc finger domain-containing protein 1-l…
TRINITY_DN13576_c4_g1	0.648918	9.85963	15.1939	0.00510813	0.329734	583	-	-	-	-	-	-	-
TRINITY_DN13593_c0_g1	12.7968	29.2574	2.2863	0.0407756	1	1224	-	-	-	virNOG17873	S	-	gi|976925221|gb|KVI09132.1| hypothetical protein Ccrd_012537 [Cynara cardunculus var. scolymus]
TRINITY_DN13606_c0_g2	0	5.14231	Inf	0.0195953	0.802713	600	-	-	-	-	-	-	-
TRINITY_DN13670_c0_g1	1.31612	10.7446	8.16388	0.0106142	0.5493	653	GO:0008299;GO:0004420;GO:0005789;GO:0016021;GO:0055114;GO:0015936;GO:0050661	K00021	PF00368	virNOG07933;COG1257	I	sp|P48021|HMDH_CAMAC 3-hydroxy-3-methylglutaryl-coenzyme A reductase OS=Camptotheca acuminata PE=3 SV=1	gi|3095078|gb|AAC15475.1| 3-hydroxy-3-methylglutaryl coenzyme A reductase [Tagetes erecta]
TRINITY_DN13716_c1_g1	1.66897	8.8191	5.28417	0.0483913	1	933	-	-	-	-	-	-	-
TRINITY_DN13729_c0_g1	122.287	369.932	3.02511	1.61548e-05	0.0026797	1588	-	K00799	PF02798	virNOG16492	O	sp|Q03666|GSTX4_TOBAC Probable glutathione S-transferase OS=Nicotiana tabacum PE=2 SV=1	gi|976916610|gb|KVI02114.1| Glutathione S-transferase/chloride channel, C-terminal [Cynara cardunculus var. scolymus]
TRINITY_DN13793_c0_g1	0	73.4142	Inf	1.99307e-22	3.53745e-19	944	GO:0016787;GO:0044424	K02725	-	virNOG14285	O	sp|P34066|PSA1A_ARATH Proteasome subunit alpha type-1-A OS=Arabidopsis thaliana GN=PAF1 PE=1 SV=3	gi|225458231|ref|XP_002281948.1| PREDICTED: proteasome subunit alpha type-1-B [Vitis vinifera]
TRINITY_DN13799_c0_g1	1.68821	18.607	11.0217	0.0289893	0.981446	1132	-	-	-	-	-	-	-
TRINITY_DN13835_c0_g2	0.98348	10.3979	10.5725	0.00714724	0.419354	1789	-	K00827	PF00202	virNOG14129	E	sp|Q94AL9|AGT22_ARATH Alanine--glyoxylate aminotransferase 2 homolog 2, mitochondrial OS=Arabidopsis thaliana GN=AGT3 PE=1 SV=2	gi|1021029066|gb|KZM86851.1| hypothetical protein DCAR_023985 [Daucus carota subsp. sativus]
TRINITY_DN13858_c0_g1	5.93553	21.7651	3.66693	0.00900911	0.487873	1563	-	-	-	-	-	-	-
TRINITY_DN13866_c0_g1	0	26.5943	Inf	1.49714e-09	5.65368e-07	597	-	-	-	-	-	-	-
TRINITY_DN13894_c0_g1	22.2637	51.9273	2.33238	0.00715944	0.419723	1516	GO:0009055;GO:0005975;GO:0004553	-	PF00332	virNOG13056	R	sp|Q8L868|E1311_ARATH Glucan endo-1,3-beta-glucosidase 11 OS=Arabidopsis thaliana GN=At1g32860 PE=1 SV=1	gi|976921338|gb|KVI06034.1| Glycoside hydrolase, catalytic domain-containing protein [Cynara cardunculus var. scolymus]
TRINITY_DN13979_c0_g2	3.43415	24.0187	6.99406	0.0314222	1	856	-	-	-	-	-	-	-
TRINITY_DN13979_c0_g3	2.68805	11.7826	4.38331	0.0334013	1	734	-	-	-	-	-	-	-
TRINITY_DN13993_c0_g2	0	46.4717	Inf	0.00363297	0.257151	1379	GO:0045489;GO:0047262;GO:0071555;GO:0016021;GO:0000139	K13648	-	virNOG40368;virNOG11123	GU	sp|Q0WV13|GAUTD_ARATH Probable galacturonosyltransferase 13 OS=Arabidopsis thaliana GN=GAUT13 PE=2 SV=1	gi|729380491|ref|XP_010550020.1| PREDICTED: probable galacturonosyltransferase 13 isoform X1 [Tarenaya hassleriana]
TRINITY_DN14016_c0_g1	9.29462	26.204	2.81926	0.0178715	0.762259	639	GO:0016021	-	-	virNOG25250	S	-	gi|593692040|ref|XP_007146562.1| hypothetical protein PHAVU_006G051100g [Phaseolus vulgaris] &gt;gi|561019785|gb|ESW18556.1| hypothetical protein PHAVU_006G051100g [Phaseolus vulgaris]
TRINITY_DN14032_c0_g1	7.32766	62.7833	8.56799	2.5728e-09	9.41526e-07	2545	GO:0003676;GO:0090305;GO:0004527	K12619	-	virNOG07526;virNOG08262;virNOG10107	AL	sp|Q9FQ03|XRN3_ARATH 5&apos;-3&apos; exoribonuclease 3 OS=Arabidopsis thaliana GN=XRN3 PE=1 SV=1	gi|976903353|gb|KVH91258.1| 5&apos;-3&apos; exoribonuclease [Cynara cardunculus var. scolymus]
TRINITY_DN14045_c0_g1	36.7297	84.6414	2.30444	0.00174042	0.148294	2451	-	K07428	PF00067	virNOG01211;COG2124	Q	sp|H2DH21|C7A29_PANGI Cytochrome P450 CYP72A219 OS=Panax ginseng PE=2 SV=1	gi|308190438|gb|ADO16184.1| cytochrome P450 mono-oxygenase [Artemisia annua]
TRINITY_DN14105_c0_g2	1.05853	63.13	59.639	1.22815e-06	0.000278571	1551	GO:0016020;GO:0009987;GO:0016757	-	PF03552	virNOG01905;COG5209	RS	sp|Q6NWL4|CNOT9_DANRE CCR4-NOT transcription complex subunit 9 OS=Danio rerio GN=cnot9 PE=2 SV=1	gi|976900803|gb|KVH88967.1| Cellulose synthase [Cynara cardunculus var. scolymus]
TRINITY_DN14114_c0_g1	2.61396	13.7067	5.24366	0.0135211	0.634035	948	-	-	-	-	-	-	-
TRINITY_DN14180_c0_g1	7.3065	43.0727	5.89512	2.64538e-05	0.00421096	1556	GO:0007264;GO:0005525;GO:0005622	K07910	PF00071	virNOG28336	U	sp|O49841|RAC2A_ARATH Ras-related protein RABC2a OS=Arabidopsis thaliana GN=RABC2A PE=1 SV=1	gi|976920307|gb|KVI05039.1| Ran GTPase, partial [Cynara cardunculus var. scolymus]
TRINITY_DN14221_c0_g1	0	31.9845	Inf	3.10623e-11	1.54215e-08	1242	-	-	PF13855	NOG124671;virNOG32911	TS	sp|Q9SZ66|DSC1_ARATH Disease resistance-like protein DSC1 OS=Arabidopsis thaliana GN=DSC1 PE=1 SV=1	gi|262752410|gb|ACY69610.1| TIR-NBS-LRR resistance-like protein RGC151 [Helianthus annuus]
TRINITY_DN14243_c0_g1	373.607	990.85	2.65212	2.02888e-05	0.00330367	3865	GO:0006952;GO:0043531	-	PF00931	virNOG00415;KOG4658	T	sp|Q60CZ8|R1A10_SOLDE Putative late blight resistance protein homolog R1A-10 OS=Solanum demissum GN=R1A-10 PE=3 SV=1	gi|976900593|gb|KVH88773.1| Disease resistance protein [Cynara cardunculus var. scolymus]
TRINITY_DN14280_c0_g2	0	4.32038	Inf	0.0424975	1	475	-	-	-	virNOG21628	S	-	gi|590687955|ref|XP_007042812.1| Cox19-like CHCH family protein [Theobroma cacao] &gt;gi|508706747|gb|EOX98643.1| Cox19-like CHCH family protein [Theobroma cacao]
TRINITY_DN14281_c0_g1	0	72.5866	Inf	4.51301e-19	6.04531e-16	2035	GO:0016567;GO:0005634;GO:0031347;GO:0004842;GO:0008270	K19042	-	virNOG13239	O	-	gi|976913035|gb|KVH99428.1| S-ribonuclease binding protein, SBP1, pollen, partial [Cynara cardunculus var. scolymus]
TRINITY_DN14283_c0_g1	4.32045	40.2141	9.30786	3.99206e-07	9.90967e-05	1243	GO:0015074;GO:0008270;GO:0003676	K05387	PF13976;PF00665	KOG0017;virNOG05193	R	sp|P10978|POLX_TOBAC Retrovirus-related Pol polyprotein from transposon TNT 1-94 OS=Nicotiana tabacum PE=2 SV=1	gi|147804664|emb|CAN66637.1| hypothetical protein VITISV_011340 [Vitis vinifera]
TRINITY_DN14365_c0_g1	2.00449	10.7237	5.34983	0.0265946	0.938879	832	-	-	-	virNOG05025	P	-	gi|976918396|gb|KVI03578.1| hypothetical protein Ccrd_018122 [Cynara cardunculus var. scolymus]
TRINITY_DN14395_c0_g2	0	36.2256	Inf	1.06111e-07	2.94273e-05	1122	-	K13436	-	virNOG04214	T	sp|Q41328|PTI1_SOLLC Pto-interacting protein 1 OS=Solanum lycopersicum GN=PTI1 PE=1 SV=2	gi|1026058379|ref|XP_016573584.1| PREDICTED: pto-interacting protein 1-like [Capsicum annuum] &gt;gi|1026058381|ref|XP_016573586.1| PREDICTED: pto-interacting protein 1-like [Capsicum annuum]
TRINITY_DN14506_c0_g3	16.4369	35.6759	2.17048	0.032133	1	2115	GO:0016021;GO:0008375	-	PF02485	virNOG05204	G	sp|Q9FLD7|GT14A_ARATH Beta-glucuronosyltransferase GlcAT14A OS=Arabidopsis thaliana GN=GLCAT14A PE=2 SV=1	gi|976916761|gb|KVI02262.1| Glycosyl transferase, family 14 [Cynara cardunculus var. scolymus]
TRINITY_DN14531_c0_g1	9.25901	31.0732	3.356	0.00376824	0.264878	1107	-	-	PF00643;PF06203	virNOG11011	K	sp|Q9FHH8|COL5_ARATH Zinc finger protein CONSTANS-LIKE 5 OS=Arabidopsis thaliana GN=COL5 PE=2 SV=2	gi|976928881|gb|KVI11767.1| hypothetical protein Ccrd_009813 [Cynara cardunculus var. scolymus]
TRINITY_DN14550_c0_g1	6.39615	31.5357	4.93042	0.00390012	0.271541	1103	-	-	-	-	-	-	-
TRINITY_DN14569_c0_g1	0.352845	24.7417	70.1206	4.61013e-08	1.36944e-05	1138	GO:0016020;GO:0009987;GO:0000166;GO:0004672	-	-	KOG1187;virNOG00712	T	-	gi|976911108|gb|KVH97767.1| Concanavalin A-like lectin/glucanase, subgroup [Cynara cardunculus var. scolymus]
TRINITY_DN14573_c0_g1	1.66897	16.8497	10.0959	0.000554123	0.0579381	1487	-	-	-	-	-	-	-
TRINITY_DN14620_c0_g1	7.92077	22.8293	2.8822	0.0238338	0.891508	1435	GO:0016788	-	-	virNOG11586	I	sp|Q9LY84|GDL76_ARATH GDSL esterase/lipase At5g14450 OS=Arabidopsis thaliana GN=At5g14450 PE=2 SV=1	gi|976925265|gb|KVI09175.1| Lipase, GDSL [Cynara cardunculus var. scolymus]
TRINITY_DN14632_c0_g1	0	55.375	Inf	1.10777e-06	0.000253698	542	GO:0036459;GO:0016579;GO:0006511	K11838	-	virNOG02575	O	sp|Q84WU2|UBP13_ARATH Ubiquitin carboxyl-terminal hydrolase 13 OS=Arabidopsis thaliana GN=UBP13 PE=1 SV=1	gi|763749058|gb|KJB16497.1| hypothetical protein B456_002G232700 [Gossypium raimondii]
TRINITY_DN14672_c0_g1	34.3169	334.051	9.73428	0.0252978	0.919147	3451	-	-	-	-	-	-	-
TRINITY_DN14674_c0_g1	4.51097	42.6369	9.45183	0.0292998	0.984448	2260	-	-	PF00190	virNOG11701	R	sp|P13744|11SB_CUCMA 11S globulin subunit beta OS=Cucurbita maxima PE=1 SV=1	gi|976840597|gb|KVH31060.1| 11-S seed storage protein, conserved site-containing protein [Cynara cardunculus var. scolymus]
TRINITY_DN14722_c0_g4	0	178.151	Inf	8.9975e-14	5.91461e-11	1499	-	-	-	-	-	-	-
TRINITY_DN14737_c0_g1	0.667202	7.15209	10.7195	0.02851	0.975454	740	-	-	-	-	-	-	-
TRINITY_DN14750_c0_g2	5.17498	18.9478	3.66141	0.016472	0.725202	938	-	-	-	-	-	-	-
TRINITY_DN14750_c0_g1	0	13.1145	Inf	3.51708e-05	0.00543549	864	-	-	-	virNOG16785	Q	-	-
TRINITY_DN14794_c1_g1	0	31.2531	Inf	0.0040845	0.279661	981	-	-	-	-	-	-	-
TRINITY_DN14820_c0_g1	140.417	1424.81	10.147	0.0400593	1	2206	GO:0016491	K00485	PF00743	virNOG09533	Q	sp|Q9LMA1|FMO1_ARATH Probable flavin-containing monooxygenase 1 OS=Arabidopsis thaliana GN=FMO1 PE=2 SV=1	gi|976908849|gb|KVH96052.1| hypothetical protein Ccrd_001869 [Cynara cardunculus var. scolymus]
TRINITY_DN14827_c0_g1	0	6.53225	Inf	0.00652703	0.396615	618	-	-	-	-	-	-	-
TRINITY_DN14854_c1_g1	3.83962	19.5084	5.0808	0.00542674	0.344916	2274	GO:0046872;GO:0005634;GO:0003677;GO:0003700;GO:0009908;GO:0006355	-	-	virNOG24288;virNOG21403;virNOG23409	K	sp|Q9S7A9|SPL4_ARATH Squamosa promoter-binding-like protein 4 OS=Arabidopsis thaliana GN=SPL4 PE=1 SV=1	gi|976909890|gb|KVH96861.1| Squamosa promoter-binding protein [Cynara cardunculus var. scolymus]
TRINITY_DN15015_c0_g2	6.93825	30.098	4.33798	0.0232434	0.879621	1147	-	-	-	-	-	-	-
TRINITY_DN15068_c0_g1	0	4.24803	Inf	0.0423321	1	789	-	K14776	-	COG0513;virNOG11890	AL	-	gi|449470439|ref|XP_004152924.1| PREDICTED: DEAD-box ATP-dependent RNA helicase 32 [Cucumis sativus] &gt;gi|700201002|gb|KGN56135.1| hypothetical protein Csa_3G077690 [Cucumis sativus]
TRINITY_DN15074_c0_g2	7.4162	26.2413	3.53838	0.0110113	0.561599	1402	-	-	-	-	-	-	-
TRINITY_DN15076_c1_g1	0	6.2012	Inf	0.00852887	0.470479	587	-	-	-	-	-	-	-
TRINITY_DN15105_c1_g1	0.315317	5.6247	17.8382	0.0482091	1	488	-	-	-	-	-	-	-
TRINITY_DN15112_c0_g1	0	12.6043	Inf	0.000286166	0.0335253	352	GO:0016887;GO:0005524;GO:0016021;GO:0006810	-	-	virNOG02670	Q	sp|Q76CU2|PDR1_TOBAC Pleiotropic drug resistance protein 1 OS=Nicotiana tabacum GN=PDR1 PE=2 SV=1	gi|976911361|gb|KVH98014.1| hypothetical protein Ccrd_023769 [Cynara cardunculus var. scolymus]
TRINITY_DN15116_c0_g1	103.435	220.76	2.13428	0.000224456	0.0272398	5044	-	-	PF00078	virNOG01327;virNOG27119;virNOG18495	R	sp|P0C2F6|RNHX1_ARATH Putative ribonuclease H protein At1g65750 OS=Arabidopsis thaliana GN=At1g65750 PE=3 SV=1	gi|734392055|gb|KHN27546.1| LINE-1 reverse transcriptase like, partial [Glycine soja]
TRINITY_DN15132_c0_g1	0	9.13041	Inf	0.000798178	0.0780532	330	GO:0003676;GO:0000166	-	-	virNOG03225	R	-	gi|976912123|gb|KVH98718.1| Nucleotide-binding, alpha-beta plait [Cynara cardunculus var. scolymus]
TRINITY_DN15225_c0_g1	292.103	682.814	2.33758	0.0461833	1	622	-	-	PF01190	virNOG24007;virNOG19413	R	sp|Q56S59|PHYLL_TOBAC Phylloplanin OS=Nicotiana tabacum PE=1 SV=1	gi|976904252|gb|KVH91986.1| Pollen Ole e 1 allergen/extensin [Cynara cardunculus var. scolymus]
TRINITY_DN15285_c2_g2	13.9342	59.156	4.24538	0.000309882	0.0357144	3226	-	-	PF13976	NOG125284;virNOG34595;virNOG00819	RS	sp|Q94HW2|POLR1_ARATH Retrovirus-related Pol polyprotein from transposon RE1 OS=Arabidopsis thaliana GN=RE1 PE=2 SV=1	gi|731317712|ref|XP_010669333.1| PREDICTED: copia protein isoform X1 [Beta vulgaris subsp. vulgaris] &gt;gi|731317714|ref|XP_010669334.1| PREDICTED: copia protein isoform X1 [Beta vulgaris subsp. vulgaris] &gt;gi|731317716|ref|XP_010669335.1| PREDICTED: copia protein isoform X1 [Beta vulgaris subsp. vulgaris]
TRINITY_DN15305_c1_g1	1.65068	11.4199	6.91828	0.0122156	0.598929	408	-	-	-	-	-	-	-
TRINITY_DN15331_c0_g1	0	29.8237	Inf	0.000231256	0.0277801	726	-	-	-	-	-	-	-
TRINITY_DN15351_c0_g1	0	32.3313	Inf	0.0028406	0.215458	517	-	-	-	-	-	-	-
TRINITY_DN15369_c0_g3	6.39999	26.1466	4.08541	0.0103132	0.537583	592	-	-	-	-	-	-	-
TRINITY_DN15377_c0_g2	0	6.53086	Inf	0.00653064	0.396615	613	-	-	-	-	-	-	-
TRINITY_DN15438_c0_g1	0	44.0085	Inf	9.2383e-15	7.0524e-12	1658	GO:0016021;GO:0055114;GO:0006629;GO:0005737;GO:0016627	-	-	KOG4650;virNOG03772	R	-	gi|728837538|gb|KHG16981.1| Uncharacterized protein F383_01940 [Gossypium arboreum]
TRINITY_DN15533_c0_g1	141.384	765.858	5.41685	2.7537e-14	1.93389e-11	1554	-	-	-	virNOG22876;virNOG14768;virNOG23913;virNOG10434;virNOG22366	P	sp|Q84J88|HIP36_ARATH Heavy metal-associated isoprenylated plant protein 36 OS=Arabidopsis thaliana GN=HIPP36 PE=2 SV=1	gi|976927364|gb|KVI11114.1| hypothetical protein Ccrd_010478 [Cynara cardunculus var. scolymus]
TRINITY_DN15544_c0_g2	2.33713	15.6798	6.709	0.00331575	0.240418	516	-	-	-	-	-	-	-
TRINITY_DN15834_c0_g1	0	17.8258	Inf	5.62173e-06	0.00107578	921	-	-	-	-	-	-	-
TRINITY_DN15837_c0_g1	0	7.17323	Inf	0.00386073	0.270042	450	-	-	-	-	-	-	-
TRINITY_DN15987_c0_g2	245.917	545.107	2.21663	0.0144986	0.664081	1110	-	-	PF07816	virNOG22692;virNOG19484	S	-	gi|976905229|gb|KVH92873.1| Protein of unknown function DUF1645 [Cynara cardunculus var. scolymus]
TRINITY_DN15997_c0_g1	17.6414	36.9557	2.09483	0.0361939	1	2163	-	-	-	virNOG08281;NOG185565;KOG0017	LR	sp|P10978|POLX_TOBAC Retrovirus-related Pol polyprotein from transposon TNT 1-94 OS=Nicotiana tabacum PE=2 SV=1	gi|721687640|ref|XP_010239308.1| PREDICTED: retrovirus-related Pol polyprotein from transposon TNT 1-94 [Brachypodium distachyon]
TRINITY_DN16054_c0_g1	0	9.72001	Inf	0.000485751	0.0520935	717	-	-	-	-	-	-	-
TRINITY_DN16132_c0_g1	0.945952	43.471	45.9548	9.61023e-08	2.68613e-05	1159	GO:0007165;GO:0000159;GO:0034047	K11584	PF01603	virNOG02638;NOG03663	T	sp|Q9LU89|2A5N_ARATH Serine/threonine protein phosphatase 2A 59 kDa regulatory subunit B&apos; eta isoform OS=Arabidopsis thaliana GN=B&apos;ETA PE=1 SV=1	gi|1026025667|ref|XP_016559119.1| PREDICTED: serine/threonine protein phosphatase 2A 59 kDa regulatory subunit B&apos; eta isoform-like isoform X3 [Capsicum annuum]
TRINITY_DN16150_c0_g1	19.3678	59.2646	3.05996	0.000445194	0.0486254	1066	-	-	-	-	-	-	-
TRINITY_DN16209_c1_g1	0	10.1972	Inf	0.000353237	0.0398697	789	GO:0003700;GO:0003677;GO:0005667;GO:0006355;GO:0005634	K06620	-	virNOG03434	K	-	gi|970036659|ref|XP_015079672.1| PREDICTED: transcription factor E2FB-like [Solanum pennellii]
TRINITY_DN16276_c0_g1	13.9679	32.4658	2.32431	0.0286998	0.97799	2486	-	-	-	virNOG28179;virNOG18495;KOG1075;virNOG01327	R	-	gi|1012339548|gb|KYP50779.1| Transposon TX1 uncharacterized [Cajanus cajan]
TRINITY_DN16302_c0_g1	14.4314	31.655	2.19348	0.038526	1	1158	-	-	-	-	-	-	-
TRINITY_DN16333_c0_g1	1.05853	8.83884	8.35007	0.0185947	0.780682	620	GO:0009506;GO:0005829;GO:0005985;GO:0071836;GO:0046524;GO:0005886;GO:0016157	K00696	-	COG0438;virNOG01781	M	sp|Q94BT0|SPSA1_ARATH Sucrose-phosphate synthase 1 OS=Arabidopsis thaliana GN=SPS1 PE=1 SV=1	gi|976915369|gb|KVI01329.1| Sucrose phosphate synthase, plant [Cynara cardunculus var. scolymus]
TRINITY_DN16347_c0_g2	8.06896	23.1097	2.86403	0.0453381	1	1075	-	K19893	-	virNOG39722;virNOG11682;NOG162340	S	-	gi|672208375|ref|XP_008780204.1| PREDICTED: uncharacterized protein LOC103700002 isoform X1 [Phoenix dactylifera]
TRINITY_DN16440_c2_g1	0	5.47599	Inf	0.0149572	0.67809	506	GO:0016758;GO:0008152	-	PF00201	virNOG10395	CG	sp|D3THI6|U7A15_MALDO UDP-glycosyltransferase 71A15 OS=Malus domestica GN=UGT71A15 PE=1 SV=1	gi|976903476|gb|KVH91359.1| UDP-glucuronosyl/UDP-glucosyltransferase [Cynara cardunculus var. scolymus]
TRINITY_DN16510_c0_g1	10.7243	30.4164	2.83622	0.0101935	0.534089	1136	-	-	PF00400	virNOG04475	A	-	gi|719979248|ref|XP_010249409.1| PREDICTED: U5 small nuclear ribonucleoprotein 40 kDa protein isoform X1 [Nelumbo nucifera]
TRINITY_DN16545_c1_g1	0	4.23878	Inf	0.0424878	1	423	-	-	-	-	-	-	-
TRINITY_DN16569_c0_g1	5.87875	23.5926	4.01319	0.00478319	0.314445	961	GO:0016021;GO:0009607;GO:0005516;GO:0006952	K08472	-	virNOG07598	S	sp|Q9FI00|MLO11_ARATH MLO-like protein 11 OS=Arabidopsis thaliana GN=MLO11 PE=2 SV=1	gi|976905419|gb|KVH93056.1| Mlo-related protein [Cynara cardunculus var. scolymus]
TRINITY_DN16621_c0_g1	14.1363	37.4014	2.64577	0.00738124	0.428831	1493	GO:0016021;GO:0006810;GO:0005215	-	PF00854	virNOG10521	P	sp|Q93VV5|PTR16_ARATH Protein NRT1/ PTR FAMILY 4.3 OS=Arabidopsis thaliana GN=NPF4.3 PE=2 SV=1	gi|976927332|gb|KVI11093.1| Major facilitator superfamily domain, general substrate transporter [Cynara cardunculus var. scolymus]
TRINITY_DN16657_c0_g1	8.79263	113.778	12.9401	1.36333e-05	0.00234926	1247	GO:0031559;GO:0016740;GO:0016021;GO:0016104	K15813	-	virNOG11690;COG1657	I	sp|B9X0J1|STBOS_STERE Baccharis oxide synthase OS=Stevia rebaudiana PE=1 SV=1	gi|403377906|sp|B9X0J1.1|STBOS_STERE RecName: Full=Baccharis oxide synthase; Short=StrBOS &gt;gi|224228177|dbj|BAH23676.1| baccharis oxide synthase [Stevia rebaudiana]
TRINITY_DN16657_c1_g1	0	8.27947	Inf	0.00338976	0.243825	480	-	-	-	-	-	-	-
TRINITY_DN16713_c1_g2	0.98348	19.54	19.8682	2.23008e-05	0.00360648	978	-	-	-	-	-	-	-
TRINITY_DN16797_c0_g1	1.2988	51.5203	39.6677	1.25067e-10	5.54945e-08	1029	GO:0003723;GO:0048312;GO:0005737	K03255	PF12807	virNOG10587	S	sp|F4J5S1|CLU_ARATH Clustered mitochondria protein OS=Arabidopsis thaliana GN=FMT PE=2 SV=1	gi|976914424|gb|KVI00629.1| CLU domain-containing protein [Cynara cardunculus var. scolymus]
TRINITY_DN16853_c0_g1	0	27.9327	Inf	3.065e-08	9.46087e-06	743	-	-	-	-	-	-	-
TRINITY_DN16974_c0_g1	22.6194	52.9079	2.33905	0.00695275	0.410096	3655	-	K10406	PF16796;PF00307	virNOG04227	Z	sp|B9G8P1|KN14P_ORYSJ Kinesin-like protein KIN-14P OS=Oryza sativa subsp. japonica GN=KIN14P PE=3 SV=2	gi|976927232|gb|KVI11024.1| Calponin homology domain-containing protein [Cynara cardunculus var. scolymus]
TRINITY_DN16979_c0_g1	6.50747	31.8907	4.90063	0.00410612	0.280033	970	-	-	-	-	-	-	-
TRINITY_DN16998_c0_g3	0	11.6951	Inf	0.0276099	0.958888	597	-	-	-	-	-	-	-
TRINITY_DN17035_c0_g1	1.94676	10.0799	5.1778	0.0371221	1	977	-	-	-	-	-	-	-
TRINITY_DN17100_c0_g1	2.7477	20.9815	7.636	0.00263377	0.203716	1802	GO:0030244;GO:0016760;GO:0071555;GO:0016021	-	-	virNOG01905	S	sp|Q7XUU0|CSLH3_ORYSJ Putative cellulose synthase-like protein H3 OS=Oryza sativa subsp. japonica GN=CSLH3 PE=3 SV=3	gi|976900803|gb|KVH88967.1| Cellulose synthase [Cynara cardunculus var. scolymus]
TRINITY_DN17116_c1_g2	7.69687	20.1362	2.61616	0.0453571	1	1230	GO:0004497;GO:0055114;GO:0020037;GO:0016021;GO:0016705;GO:0005506	K15402	PF00067	virNOG08926	Q	sp|Q9FMY1|C86B1_ARATH Cytochrome P450 86B1 OS=Arabidopsis thaliana GN=CYP86B1 PE=2 SV=1	gi|976920549|gb|KVI05271.1| cytochrome P450 [Cynara cardunculus var. scolymus]
TRINITY_DN17128_c0_g1	1.65068	10.7934	6.53875	0.0172898	0.745842	742	-	K08472	-	virNOG06831	S	sp|O22757|MLO8_ARATH MLO-like protein 8 OS=Arabidopsis thaliana GN=MLO8 PE=1 SV=2	gi|629090232|gb|KCW56485.1| hypothetical protein EUGRSUZ_I02212 [Eucalyptus grandis]
TRINITY_DN17210_c0_g1	11.8162	34.2556	2.89904	0.00672496	0.402562	818	-	-	-	-	-	-	-
TRINITY_DN17337_c0_g1	0.352845	11.2277	31.8204	0.0108543	0.556791	1121	-	-	PF00010	virNOG07442	K	sp|Q9SK91|BH094_ARATH Transcription factor bHLH94 OS=Arabidopsis thaliana GN=BHLH94 PE=1 SV=2	gi|976913455|gb|KVH99712.1| Myc-type, basic helix-loop-helix (bHLH) domain-containing protein [Cynara cardunculus var. scolymus]
TRINITY_DN17397_c0_g1	7.34498	60.5387	8.24218	0.00841684	0.467772	1320	GO:0016021;GO:0045552;GO:0050662;GO:0009718;GO:0055114	K13082	PF01370	virNOG01099	Q	sp|P51103|DFRA_CALCH Dihydroflavonol 4-reductase OS=Callistephus chinensis GN=F PE=2 SV=1	gi|156708231|gb|ABU93477.1| dihydroflavonol 4-reductase [Helianthus annuus]
TRINITY_DN17447_c0_g1	2.66977	39.4752	14.786	1.48016e-06	0.000327365	912	-	-	-	-	-	-	-
TRINITY_DN17455_c0_g1	1.0008	9.42845	9.42088	0.0128933	0.6176	462	GO:0009536;GO:0016021	-	PF13516	-	-	-	gi|5091543|gb|AAD39572.1|AC007067_12 T10O24.12 [Arabidopsis thaliana]
TRINITY_DN17459_c0_g1	0	5.93863	Inf	0.0108525	0.556791	483	-	-	-	-	-	-	-
TRINITY_DN17478_c0_g1	0.98348	111.922	113.803	0.00131851	0.118791	1902	-	K13162	-	virNOG01583	A	sp|Q9SR13|FLK_ARATH Flowering locus K homology domain OS=Arabidopsis thaliana GN=FLK PE=1 SV=1	gi|1023989335|gb|KZV24786.1| KH domain-containing protein-like [Dorcoceras hygrometricum]
TRINITY_DN17673_c0_g1	1.94772	11.7904	6.05346	0.0160815	0.714983	1444	GO:0019706;GO:0016021;GO:0008270	K16675	-	virNOG11116	R	sp|Q0WQK2|ZDHC9_ARATH Probable protein S-acyltransferase 7 OS=Arabidopsis thaliana GN=PAT07 PE=1 SV=1	gi|976916917|gb|KVI02411.1| Zinc finger, DHHC-type, palmitoyltransferase, partial [Cynara cardunculus var. scolymus]
TRINITY_DN17698_c0_g1	0	8.74011	Inf	0.0010631	0.0999669	560	-	-	-	-	-	-	-
TRINITY_DN17701_c0_g1	4.37722	18.0325	4.11962	0.0104409	0.542643	1038	-	-	-	-	-	-	-
TRINITY_DN17729_c0_g1	1.8919	16.5728	8.75987	0.0149998	0.678202	568	-	-	-	-	-	-	-
TRINITY_DN17798_c0_g1	1.57659	8.76248	5.55788	0.0495536	1	570	-	-	-	-	-	-	-
TRINITY_DN17822_c0_g2	18.1395	37.3382	2.05839	0.0375052	1	440	-	-	-	-	-	-	-
TRINITY_DN17851_c0_g1	0	7.48979	Inf	0.00297616	0.221249	490	GO:0016021;GO:0003774;GO:0003779;GO:0016459;GO:0005524	K10357	-	virNOG00897	Z	sp|F4HWY6|MYO11_ARATH Myosin-11 OS=Arabidopsis thaliana GN=XI-E PE=3 SV=1	gi|976915213|gb|KVI01180.1| Dil domain-containing protein [Cynara cardunculus var. scolymus]
TRINITY_DN17915_c0_g1	0	97.5812	Inf	8.19625e-13	5.10232e-10	2658	GO:0005488	-	-	NOG06833;virNOG08281;KOG0017	SR	sp|Q9FNL8|PTR4_ARATH Protein NRT1/ PTR FAMILY 5.3 OS=Arabidopsis thaliana GN=NPF5.3 PE=2 SV=1	gi|976907751|gb|KVH95027.1| hypothetical protein Ccrd_002904 [Cynara cardunculus var. scolymus]
TRINITY_DN17936_c1_g1	0	55.3666	Inf	6.88882e-18	7.29958e-15	1532	-	-	-	KOG0017;virNOG00819;virNOG06348	RT	sp|P92519|M810_ARATH Uncharacterized mitochondrial protein AtMg00810 OS=Arabidopsis thaliana GN=AtMg00810 PE=4 SV=1	gi|1012325305|gb|KYP37214.1| Copia protein, partial [Cajanus cajan]
TRINITY_DN17938_c0_g2	0	28.0731	Inf	1.82243e-06	0.000395667	423	-	-	-	-	-	-	-
TRINITY_DN17952_c0_g2	5.48934	17.6263	3.21101	0.033817	1	1399	-	-	-	-	-	-	-
TRINITY_DN17956_c0_g1	5.65582	19.1736	3.39007	0.0428451	1	834	-	-	-	-	-	-	-
TRINITY_DN17969_c1_g2	0	4.31252	Inf	0.0412709	1	458	-	-	-	-	-	-	-
TRINITY_DN18019_c0_g1	90.0438	208.842	2.31934	0.00562016	0.355301	1114	-	-	PF00847	virNOG24343;virNOG19548	K	sp|Q84QC2|ERF17_ARATH Ethylene-responsive transcription factor ERF017 OS=Arabidopsis thaliana GN=ERF017 PE=2 SV=1	gi|976915194|gb|KVI01161.1| AP2/ERF domain-containing protein [Cynara cardunculus var. scolymus]
TRINITY_DN18023_c0_g2	0.668162	9.86749	14.7681	0.00507066	0.32846	375	GO:0018105;GO:0005524;GO:0046777;GO:0035556;GO:0009738;GO:0005509;GO:0005737;GO:0005634;GO:0004683;GO:0005886;GO:0009931;GO:0005516	K13412	-	COG5126;virNOG01312	ZDT	sp|Q6F3A6|CDPKA_ORYSJ Calcium-dependent protein kinase 10 OS=Oryza sativa subsp. japonica GN=CPK10 PE=2 SV=1	gi|953067309|gb|ALO51437.1| calcium-dependent protein kinase 1 [Saussurea involucrata]
TRINITY_DN18137_c0_g1	5.89896	19.5454	3.31336	0.0208417	0.833609	2327	-	-	-	-	-	-	-
TRINITY_DN18185_c1_g1	0	8.6821	Inf	0.0105491	0.547066	671	-	-	-	-	-	-	-
TRINITY_DN18206_c0_g1	0.315317	6.2012	19.6665	0.0264002	0.935304	405	-	-	-	-	-	-	-
TRINITY_DN18320_c0_g1	4.71274	25.6118	5.43458	0.000571201	0.059461	914	-	K14310	-	virNOG01102	S	sp|F4KBW6|NU205_ARATH Nuclear pore complex protein NUP205 OS=Arabidopsis thaliana GN=NUP205 PE=1 SV=1	gi|976906337|gb|KVH93779.1| Nucleoporin Nup186/Nup192/Nup205 [Cynara cardunculus var. scolymus]
TRINITY_DN18375_c1_g1	0	15.574	Inf	0.00773693	0.442971	969	-	-	-	virNOG01814	R	sp|Q9CA63|FBK29_ARATH F-box/kelch-repeat protein At1g74510 OS=Arabidopsis thaliana GN=At1g74510 PE=2 SV=1	gi|976921730|gb|KVI06402.1| Galactose oxidase, beta-propeller [Cynara cardunculus var. scolymus]
TRINITY_DN18381_c0_g2	0	34.4498	Inf	5.35299e-12	2.90103e-09	1844	GO:0016021;GO:0007165;GO:0043531;GO:0006952	-	PF14223	virNOG32911;virNOG03420	T	-	gi|262752410|gb|ACY69610.1| TIR-NBS-LRR resistance-like protein RGC151 [Helianthus annuus]
TRINITY_DN18477_c0_g4	10.6521	29.3561	2.7559	0.0137546	0.641508	1207	-	-	-	virNOG05810;virNOG03806;poaNOG23047;KOG0017	YRU	sp|Q94HW2|POLR1_ARATH Retrovirus-related Pol polyprotein from transposon RE1 OS=Arabidopsis thaliana GN=RE1 PE=2 SV=1	gi|108712205|gb|ABG00000.1| retrotransposon protein, putative, Ty1-copia subclass [Oryza sativa Japonica Group]
TRINITY_DN18491_c0_g1	2.02181	38.1752	18.8817	0.0192793	0.79485	880	-	-	-	-	-	-	-
TRINITY_DN18495_c0_g1	0	36.0451	Inf	1.99289e-12	1.17905e-09	760	-	-	-	-	-	-	-
TRINITY_DN18556_c0_g1	4.08403	14.9518	3.66104	0.0267542	0.944043	1134	GO:0006351	-	PF02365	virNOG01440	K	sp|Q9S851|NAC31_ARATH Protein CUP-SHAPED COTYLEDON 3 OS=Arabidopsis thaliana GN=NAC031 PE=1 SV=1	gi|976923224|gb|KVI07568.1| No apical meristem (NAM) protein [Cynara cardunculus var. scolymus]
TRINITY_DN18601_c0_g1	0	4.16241	Inf	0.0438052	1	1074	-	K20456	-	virNOG02689;NOG01212	RT	sp|Q940Y1|ORP2A_ARATH Oxysterol-binding protein-related protein 2A OS=Arabidopsis thaliana GN=ORP2A PE=2 SV=1	gi|976902206|gb|KVH90161.1| Oxysterol-binding protein [Cynara cardunculus var. scolymus]
TRINITY_DN18633_c1_g1	8.08724	28.7949	3.56053	0.0420198	1	1618	-	K03283	PF00012	KOG0101;COG0443;virNOG03266;virNOG14834	O	sp|P11143|HSP70_MAIZE Heat shock 70 kDa protein OS=Zea mays GN=HSP70 PE=3 SV=2	gi|414878059|tpg|DAA55190.1| TPA: heat shock protein70-4 [Zea mays]
TRINITY_DN18654_c1_g1	0	4.2559	Inf	0.0422005	1	454	-	-	-	-	-	-	-
TRINITY_DN18654_c0_g1	47.3475	142.831	3.01666	2.32991e-06	0.000493767	5321	-	-	PF07727	virNOG05810	R	sp|Q94HW2|POLR1_ARATH Retrovirus-related Pol polyprotein from transposon RE1 OS=Arabidopsis thaliana GN=RE1 PE=2 SV=1	gi|147782930|emb|CAN65591.1| hypothetical protein VITISV_042091 [Vitis vinifera]
TRINITY_DN18691_c1_g3	0	5.24366	Inf	0.0188185	0.784806	516	-	-	-	-	-	-	-
TRINITY_DN18711_c1_g1	4.60016	15.2617	3.31765	0.039688	1	626	-	-	-	-	-	-	gi|976903397|gb|KVH91291.1| TPX2, C-terminal domain-containing protein [Cynara cardunculus var. scolymus]
TRINITY_DN18877_c0_g1	0.945952	118.048	124.793	2.70625e-27	6.62518e-24	1296	-	-	-	-	-	-	-
TRINITY_DN18949_c0_g1	0.352845	19.5511	55.4099	0.00610469	0.378517	655	-	-	-	-	-	-	-
TRINITY_DN18956_c0_g2	2.31884	11.1942	4.82748	0.0322173	1	1235	-	-	-	virNOG10844	S	-	gi|685368408|ref|XP_009118120.1| PREDICTED: putative nuclease HARBI1 [Brassica rapa]
TRINITY_DN19017_c0_g1	0	17.4349	Inf	1.29968e-06	0.000292923	820	-	-	-	-	-	-	-
TRINITY_DN19018_c0_g1	3.26576	14.5418	4.4528	0.0204865	0.827969	1693	GO:0045040;GO:0005742	-	PF06552	virNOG06189	S	sp|Q9FHY8|HLB1_ARATH Protein HLB1 OS=Arabidopsis thaliana GN=HLB1 PE=1 SV=1	gi|976904027|gb|KVH91772.1| Plant specific mitochondrial import receptor subunit TOM20 [Cynara cardunculus var. scolymus]
TRINITY_DN19041_c0_g2	0	9.93861	Inf	0.00356691	0.254079	429	-	-	-	-	-	-	-
TRINITY_DN19042_c0_g1	30.843	80.1446	2.59847	0.000565521	0.0589562	1990	GO:0008233;GO:0006508	K01369	PF01650	virNOG06144	O	sp|P49042|VPE_RICCO Vacuolar-processing enzyme OS=Ricinus communis PE=1 SV=1	gi|976908274|gb|KVH95500.1| Peptidase C13, legumain [Cynara cardunculus var. scolymus]
TRINITY_DN19131_c0_g1	21.3562	50.2205	2.35157	0.00749045	0.43305	1455	GO:0019285;GO:0055114;GO:0008802;GO:0009507	K00130	-	virNOG01741;COG1012	C	sp|O04895|BADH_AMAHP Betaine aldehyde dehydrogenase, chloroplastic OS=Amaranthus hypochondriacus GN=BADH4 PE=3 SV=1	gi|168007855|ref|XP_001756623.1| predicted protein [Physcomitrella patens] &gt;gi|162692219|gb|EDQ78577.1| predicted protein [Physcomitrella patens]
TRINITY_DN19150_c0_g1	3.71098	73.8448	19.899	4.02634e-12	2.25079e-09	1369	-	-	-	-	-	-	-
TRINITY_DN19241_c0_g1	12.6326	28.5988	2.2639	0.0448585	1	1383	GO:0005524;GO:0000165;GO:0004707;GO:0005622	K20538	-	virNOG05347	T	sp|Q9LV37|MPK9_ARATH Mitogen-activated protein kinase 9 OS=Arabidopsis thaliana GN=MPK9 PE=2 SV=2	gi|1035902546|gb|OAY32146.1| hypothetical protein MANES_14G169900 [Manihot esculenta]
TRINITY_DN19255_c0_g1	0	11.7471	Inf	0.0106457	0.549665	388	-	-	-	-	-	-	-
TRINITY_DN19271_c0_g1	0	17.6265	Inf	8.24409e-05	0.0113428	948	-	-	-	-	-	-	-
TRINITY_DN19309_c0_g1	0	4.90212	Inf	0.0247411	0.909995	467	-	-	-	-	-	-	-
TRINITY_DN19329_c0_g1	0	11.5323	Inf	0.00642121	0.392318	1357	-	-	-	-	-	-	-
TRINITY_DN19553_c0_g2	0	25.1497	Inf	6.27305e-05	0.00894123	1435	-	-	-	lilNOG20960;euNOG34921;NOG185886;virNOG10199	S	-	gi|1012226152|ref|XP_015937081.1| PREDICTED: uncharacterized protein LOC107462923 isoform X1 [Arachis duranensis] &gt;gi|1012226156|ref|XP_015937082.1| PREDICTED: uncharacterized protein LOC107462923 isoform X1 [Arachis duranensis] &gt;gi|1012226160|ref|XP_015937083.1| PREDICTED: uncharacterized protein LOC107462923 isoform X1 [Arachis duranensis] &gt;gi|1012226164|ref|XP_015937084.1| PREDICTED: …
TRINITY_DN19597_c0_g1	0	5.76354	Inf	0.0244538	0.904434	586	-	-	-	-	-	-	-
TRINITY_DN19651_c0_g1	0.315317	5.49172	17.4165	0.0425251	1	516	-	-	-	-	-	-	-
TRINITY_DN19736_c1_g2	1.29784	25.397	19.5687	1.53682e-06	0.000337792	850	-	-	-	-	-	-	-
TRINITY_DN19833_c0_g1	1.0008	8.50393	8.49711	0.0229345	0.873998	421	-	-	-	virNOG04109	O	-	gi|976902531|gb|KVH90473.1| Zinc finger, RING/FYVE/PHD-type [Cynara cardunculus var. scolymus]
TRINITY_DN19842_c0_g1	14.9658	42.3261	2.82818	0.0268882	0.946419	912	-	-	-	virNOG20203;virNOG20650	RS	sp|Q6H5X0|RIP2_ORYSJ Putative ripening-related protein 2 OS=Oryza sativa subsp. japonica GN=Os02g0637000 PE=3 SV=1	gi|976914734|gb|KVI00813.1| Barwin-like endoglucanase [Cynara cardunculus var. scolymus]
TRINITY_DN19863_c0_g1	0	13.1052	Inf	3.52949e-05	0.00543549	530	-	-	-	-	-	-	-
TRINITY_DN19901_c0_g1	21.6157	51.9697	2.40426	0.00905731	0.488991	3193	-	-	-	virNOG01964;virNOG11253	RI	-	gi|976910343|gb|KVH97051.1| Lipase, GDSL [Cynara cardunculus var. scolymus]
TRINITY_DN19913_c0_g1	0	4.82314	Inf	0.0255341	0.92032	434	-	-	-	virNOG09215;virNOG14323	STU	-	gi|460385495|ref|XP_004238439.1| PREDICTED: epidermal growth factor receptor substrate 15 [Solanum lycopersicum]
TRINITY_DN19927_c0_g1	8.18442	49.8671	6.09292	1.06198e-06	0.000244789	1076	GO:0008270	-	-	virNOG03303	R	-	gi|976914937|gb|KVI00940.1| Zinc finger, SWIM-type [Cynara cardunculus var. scolymus]
TRINITY_DN19966_c0_g2	0.315317	13.683	43.3942	0.000149486	0.019473	1672	-	-	PF00646	virNOG23259	R	sp|Q501G5|FB250_ARATH F-box protein At5g03100 OS=Arabidopsis thaliana GN=At5g03100 PE=2 SV=1	gi|976920098|gb|KVI04844.1| FBD-like protein, partial [Cynara cardunculus var. scolymus]
TRINITY_DN20014_c0_g1	0	72.582	Inf	0.0027269	0.209293	1806	-	K10581	-	KOG0895;virNOG07022	O	sp|Q8VY10|UBC24_ARATH Probable ubiquitin-conjugating enzyme E2 24 OS=Arabidopsis thaliana GN=UBC24 PE=1 SV=1	gi|359496174|ref|XP_002267490.2| PREDICTED: probable ubiquitin-conjugating enzyme E2 24 [Vitis vinifera] &gt;gi|731437806|ref|XP_010646656.1| PREDICTED: probable ubiquitin-conjugating enzyme E2 24 [Vitis vinifera] &gt;gi|297735992|emb|CBI23966.3| unnamed protein product [Vitis vinifera]
TRINITY_DN20043_c0_g2	0	10.0958	Inf	0.000367408	0.0412492	960	-	-	-	virNOG08281;virNOG19602;strNOG08276	R	sp|P10978|POLX_TOBAC Retrovirus-related Pol polyprotein from transposon TNT 1-94 OS=Nicotiana tabacum PE=2 SV=1	gi|1012353485|gb|KYP64673.1| Retrovirus-related Pol polyprotein from transposon TNT 1-94 [Cajanus cajan]
TRINITY_DN20059_c0_g1	7.71515	25.3589	3.2869	0.0080844	0.456241	1643	-	-	-	virNOG15623;virNOG35357;virNOG13622	R	sp|Q9LJC0|FB170_ARATH Putative F-box protein At3g21120 OS=Arabidopsis thaliana GN=At3g21120 PE=4 SV=1	gi|902171691|gb|KNA08030.1| hypothetical protein SOVF_166390 [Spinacia oleracea]
TRINITY_DN20108_c0_g3	4.19661	30.5875	7.28861	0.000481531	0.0517974	1711	GO:0006606;GO:0005634;GO:0008565;GO:0005737	-	PF00514	COG5064;virNOG14970	U	sp|Q71VM4|IMA1A_ORYSJ Importin subunit alpha-1a OS=Oryza sativa subsp. japonica GN=Os01g0253300 PE=1 SV=2	gi|449464730|ref|XP_004150082.1| PREDICTED: importin subunit alpha-1 [Cucumis sativus] &gt;gi|700192199|gb|KGN47403.1| hypothetical protein Csa_6G312550 [Cucumis sativus]
TRINITY_DN20203_c0_g1	2.74674	16.2313	5.90928	0.03941	1	424	-	-	-	-	-	-	-
TRINITY_DN20373_c0_g1	27.3216	67.7522	2.47981	0.00802268	0.453841	2121	-	-	-	virNOG06665	R	sp|O23277|PRD1_ARATH Protein PRD1 OS=Arabidopsis thaliana GN=PRD1 PE=1 SV=3	gi|976919672|gb|KVI04527.1| Armadillo-type fold [Cynara cardunculus var. scolymus]
TRINITY_DN20543_c0_g1	0.668162	7.41727	11.101	0.0284419	0.975443	482	GO:0005634;GO:0003677;GO:0009734;GO:0006355	K14486	PF02309	virNOG03586	K	sp|P93024|ARFE_ARATH Auxin response factor 5 OS=Arabidopsis thaliana GN=ARF5 PE=1 SV=3	gi|661888977|emb|CDP07420.1| unnamed protein product [Coffea canephora]
TRINITY_DN20555_c0_g1	25.2295	59.8676	2.37292	0.00548087	0.347734	1087	GO:0046556;GO:0009505;GO:0009044;GO:0031222;GO:0045493	-	-	virNOG08807	R	sp|Q9SGZ5|BXL7_ARATH Probable beta-D-xylosidase 7 OS=Arabidopsis thaliana GN=BXL7 PE=2 SV=2	gi|743943700|ref|XP_011016362.1| PREDICTED: probable beta-D-xylosidase 7 [Populus euphratica]
TRINITY_DN20557_c0_g1	0	4.22165	Inf	0.0427781	1	402	-	-	-	-	-	-	-
TRINITY_DN20580_c0_g3	0	38.489	Inf	1.78643e-09	6.67512e-07	1047	-	-	-	virNOG33673;virNOG29348;virNOG37331;virNOG27367	R	-	gi|802555480|ref|XP_012065458.1| PREDICTED: uncharacterized protein LOC105628624 [Jatropha curcas]
TRINITY_DN20592_c0_g1	0	9.21201	Inf	0.000773169	0.0760566	369	-	-	-	-	-	-	-
TRINITY_DN20621_c0_g1	3.71098	18.7577	5.05465	0.0040261	0.277508	662	GO:0030246;GO:0004672;GO:0016021;GO:0005524;GO:0006468	-	PF07714	euNOG04248;virNOG05661;virNOG02494	T	sp|Q9FXF2|RKF1_ARATH Probable LRR receptor-like serine/threonine-protein kinase RFK1 OS=Arabidopsis thaliana GN=RKF1 PE=1 SV=1	gi|976914947|gb|KVI00949.1| Concanavalin A-like lectin/glucanase, subgroup [Cynara cardunculus var. scolymus]
TRINITY_DN20747_c0_g1	8.98026	50.6777	5.64323	2.57163e-06	0.000540156	1710	-	-	-	-	-	-	-
TRINITY_DN20762_c0_g2	0	19.9778	Inf	1.85885e-07	4.96123e-05	1270	-	-	-	-	-	-	-
TRINITY_DN20990_c0_g1	2.56007	19.7519	7.7154	0.00576287	0.362387	2397	-	-	-	-	-	-	-
TRINITY_DN21019_c0_g1	0.315317	8.82049	27.9734	0.00655868	0.397407	1051	-	-	-	-	-	-	-
TRINITY_DN21057_c0_g2	0	4.31514	Inf	0.0412286	1	599	-	-	-	-	-	-	-
TRINITY_DN21156_c1_g2	0	13.4474	Inf	0.00791729	0.450391	990	GO:0005488	-	-	NOG215611;virNOG34595;virNOG19602;virNOG35686;virNOG31300	R	sp|P10978|POLX_TOBAC Retrovirus-related Pol polyprotein from transposon TNT 1-94 OS=Nicotiana tabacum PE=2 SV=1	gi|1025043828|ref|XP_016445850.1| PREDICTED: uncharacterized protein LOC107771034 [Nicotiana tabacum]
TRINITY_DN21156_c1_g1	0.352845	31.086	88.1011	0.00276312	0.21091	2484	-	-	-	virNOG33673;virNOG37331;virNOG25560;virNOG27367;KOG0017	SR	-	gi|1023991278|gb|KZV25423.1| hypothetical protein F511_19803 [Dorcoceras hygrometricum]
TRINITY_DN21166_c0_g1	7.80849	22.4021	2.86894	0.0216438	0.851301	1451	-	-	-	-	-	-	-
TRINITY_DN21224_c0_g1	0	132.724	Inf	4.47959e-11	2.17828e-08	2292	GO:0051260	-	-	virNOG06936	R	sp|O65555|Y4094_ARATH BTB/POZ domain-containing protein At4g30940 OS=Arabidopsis thaliana GN=At4g30940 PE=2 SV=1	gi|976928822|gb|KVI11713.1| BTB/POZ fold [Cynara cardunculus var. scolymus]
TRINITY_DN21343_c1_g1	12.299	28.4934	2.31674	0.0392815	1	513	-	-	-	-	-	-	-
TRINITY_DN21374_c0_g1	1.37385	9.97069	7.25747	0.0220024	0.856823	463	-	-	-	-	-	-	-
TRINITY_DN21407_c0_g1	0	59.2461	Inf	2.54367e-08	8.02613e-06	630	-	K12449	-	virNOG11289	G	sp|Q9ZUY6|AXS1_ARATH UDP-D-apiose/UDP-D-xylose synthase 1 OS=Arabidopsis thaliana GN=AXS1 PE=1 SV=1	gi|743796565|ref|XP_011005789.1| PREDICTED: UDP-D-apiose/UDP-D-xylose synthase 2 [Populus euphratica]
TRINITY_DN21440_c0_g1	6.40191	46.9974	7.34115	0.0175345	0.753094	756	GO:0008184;GO:0005980;GO:0030170;GO:0005737;GO:0016597	K00688	PF00343	virNOG01311	G	sp|P73511|PHSG_SYNY3 Glycogen phosphorylase OS=Synechocystis sp. (strain PCC 6803 / Kazusa) GN=glgP PE=3 SV=1	gi|297740427|emb|CBI30609.3| unnamed protein product [Vitis vinifera]
TRINITY_DN21479_c0_g1	10.0154	26.6645	2.66234	0.025371	0.919188	1043	-	-	PF03909	virNOG12088	S	-	gi|976920575|gb|KVI05296.1| BSD-like protein [Cynara cardunculus var. scolymus]
TRINITY_DN21614_c0_g1	0.352845	7.31669	20.7363	0.0396274	1	604	GO:0004435;GO:0005634;GO:0006355;GO:0016042;GO:0016021;GO:0035556;GO:0008270;GO:0004871;GO:0003700	K05857	-	KOG0169;virNOG00340	I	sp|Q8GV43|PLCD6_ARATH Phosphoinositide phospholipase C 6 OS=Arabidopsis thaliana GN=PLC6 PE=2 SV=2	gi|976926060|gb|KVI09937.1| hypothetical protein Ccrd_011649 [Cynara cardunculus var. scolymus]
TRINITY_DN21729_c0_g1	12.1113	32.8828	2.71505	0.0116353	0.581195	1362	-	-	PF04784	virNOG08983	S	-	gi|731440270|ref|XP_010646384.1| PREDICTED: uncharacterized protein LOC100853414 [Vitis vinifera]
TRINITY_DN21739_c0_g1	7.49798	20.0461	2.67354	0.0410768	1	810	GO:0005524;GO:0004702;GO:0005737;GO:0023014	K08835	PF00069	NOG08541;virNOG02713	T	sp|Q551H4|FRAY2_DICDI Serine/threonine-protein kinase fray2 OS=Dictyostelium discoideum GN=fray2 PE=3 SV=1	gi|976912552|gb|KVH99030.1| Protein kinase, ATP binding site-containing protein, partial [Cynara cardunculus var. scolymus]
TRINITY_DN21747_c0_g1	0	41.1214	Inf	0.000653064	0.0661402	677	-	-	-	-	-	-	-
TRINITY_DN21780_c0_g1	14.6008	32.8981	2.25317	0.0369475	1	1027	-	-	PF00646	virNOG33021;virNOG09926	R	sp|Q6NKN8|FB132_ARATH F-box protein At2g41170 OS=Arabidopsis thaliana GN=At2g41170 PE=2 SV=1	gi|976753168|gb|KVG46407.1| F-box domain, cyclin-like protein [Cynara cardunculus var. scolymus]
TRINITY_DN21797_c1_g2	222.807	1079.19	4.8436	1.5434e-18	1.82622e-15	1844	GO:0005506;GO:0020037;GO:0055114;GO:0016709;GO:0016021	K17961	PF00067	virNOG09201	Q	sp|Q9LSF8|C82G1_ARATH Cytochrome P450 82G1 OS=Arabidopsis thaliana GN=CYP82G1 PE=1 SV=1	gi|976906814|gb|KVH94214.1| cytochrome P450 [Cynara cardunculus var. scolymus]
TRINITY_DN21826_c0_g2	3.72926	15.5875	4.17979	0.0152504	0.685809	906	-	-	-	-	-	-	gi|413958158|emb|CCM44240.1| transcription factor [Helianthus annuus] &gt;gi|421994884|emb|CCM44345.1| transcription factor R2R3-MYB-related [Helianthus annuus]
TRINITY_DN21981_c0_g1	0	4.22952	Inf	0.0426444	1	569	-	-	-	-	-	-	-
TRINITY_DN21983_c1_g1	0.964236	52.8592	54.8198	2.77846e-14	1.93389e-11	769	-	-	-	-	-	-	-
TRINITY_DN22033_c0_g1	0.352845	8.51844	24.1422	0.0124127	0.605137	540	-	-	-	-	-	-	-
TRINITY_DN22047_c0_g1	2.24475	15.2474	6.79246	0.00406056	0.27907	1060	-	-	-	-	-	-	-
TRINITY_DN22088_c0_g1	655.631	1409.03	2.14912	6.0964e-06	0.00115417	1391	GO:0010181;GO:0016491;GO:0055114	K11517	PF01070	virNOG00280;virNOG31848;COG1304	C	sp|Q9LRR9|GLO1_ARATH (S)-2-hydroxy-acid oxidase GLO1 OS=Arabidopsis thaliana GN=GLO1 PE=1 SV=1	gi|823220690|ref|XP_012443046.1| PREDICTED: peroxisomal (S)-2-hydroxy-acid oxidase isoform X2 [Gossypium raimondii] &gt;gi|823220692|ref|XP_012443047.1| PREDICTED: peroxisomal (S)-2-hydroxy-acid oxidase isoform X2 [Gossypium raimondii] &gt;gi|763790225|gb|KJB57221.1| hypothetical protein B456_009G154200 [Gossypium raimondii] &gt;gi|763790226|gb|KJB57222.1| hypothetical protein B456_009G154200 [Go…
TRINITY_DN22125_c0_g2	1.68725	11.1494	6.60806	0.0143309	0.659378	875	GO:0005634;GO:0006355;GO:0003677	-	-	virNOG04115	K	-	gi|976907832|gb|KVH95072.1| Homeobox KN domain-containing protein [Cynara cardunculus var. scolymus]
TRINITY_DN22191_c0_g1	0.630635	18.7325	29.7043	4.89793e-05	0.00725947	371	-	-	-	-	-	-	gi|802555480|ref|XP_012065458.1| PREDICTED: uncharacterized protein LOC105628624 [Jatropha curcas]
TRINITY_DN22380_c0_g1	0	30.1896	Inf	8.20074e-05	0.0113271	1167	-	-	-	-	-	-	-
TRINITY_DN22463_c0_g2	0	38.7059	Inf	7.88044e-07	0.000187742	1009	-	-	-	-	-	-	-
TRINITY_DN22512_c0_g1	3.24555	15.3119	4.7178	0.0129318	0.618243	1735	-	-	PF03732	virNOG38060	S	-	gi|747086099|ref|XP_011090535.1| PREDICTED: uncharacterized protein LOC105171199 [Sesamum indicum]
TRINITY_DN22636_c0_g1	0	4.82314	Inf	0.0255341	0.92032	535	-	-	-	-	-	-	-
TRINITY_DN22637_c1_g3	2.07858	20.4701	9.84809	0.00357481	0.254079	1484	-	-	-	virNOG01327;virNOG28179	R	sp|P0C2F6|RNHX1_ARATH Putative ribonuclease H protein At1g65750 OS=Arabidopsis thaliana GN=At1g65750 PE=3 SV=1	gi|1012336422|gb|KYP47723.1| Putative ribonuclease H protein At1g65750 family [Cajanus cajan]
TRINITY_DN22688_c1_g1	16.5232	37.3625	2.26122	0.0250376	0.91391	980	-	-	-	-	-	-	-
TRINITY_DN22736_c0_g2	51.6012	359.31	6.96321	0.00414969	0.281651	2073	GO:0030245;GO:0008810	-	PF00759	virNOG09108	R	sp|O81416|GUN17_ARATH Endoglucanase 17 OS=Arabidopsis thaliana GN=At4g02290 PE=2 SV=1	gi|225437426|ref|XP_002271736.1| PREDICTED: endoglucanase 17 [Vitis vinifera]
TRINITY_DN22791_c0_g1	17.9317	41.9211	2.33782	0.0134253	0.630793	1317	GO:0000166;GO:0004672	-	PF00069	virNOG14681	T	sp|O80888|M3K17_ARATH Mitogen-activated protein kinase kinase kinase 17 OS=Arabidopsis thaliana GN=MAPKKK17 PE=1 SV=1	gi|976906706|gb|KVH94116.1| Pleckstrin homology-like domain-containing protein [Cynara cardunculus var. scolymus]
TRINITY_DN22822_c0_g1	0.352845	33.6504	95.3689	1.25217e-07	3.39303e-05	750	-	K03255	-	virNOG10587	S	sp|F4J5S1|CLU_ARATH Clustered mitochondria protein OS=Arabidopsis thaliana GN=FMT PE=2 SV=1	gi|659123676|ref|XP_008461782.1| PREDICTED: clustered mitochondria protein [Cucumis melo] &gt;gi|659123678|ref|XP_008461783.1| PREDICTED: clustered mitochondria protein [Cucumis melo] &gt;gi|659123680|ref|XP_008461784.1| PREDICTED: clustered mitochondria protein [Cucumis melo]
TRINITY_DN22842_c0_g1	0	26.602	Inf	9.69142e-07	0.00022633	1173	-	-	-	KOG0017	R	-	gi|658044848|ref|XP_008358092.1| PREDICTED: uncharacterized protein LOC103421836 [Malus domestica]
TRINITY_DN22857_c0_g1	0	52.4539	Inf	0.000909248	0.0868619	1482	-	-	-	-	-	-	-
TRINITY_DN22883_c0_g1	3.00625	13.5882	4.52	0.0193746	0.79693	898	-	-	PF14389	virNOG08983	S	-	gi|976917156|gb|KVI02645.1| protein of unknown function DUF547 [Cynara cardunculus var. scolymus]
TRINITY_DN22958_c0_g1	0	19.7171	Inf	2.91769e-06	0.000602155	481	-	-	-	-	-	-	-
TRINITY_DN22990_c0_g1	0.686446	10.4387	15.2069	0.00677704	0.404656	1050	-	-	-	-	-	-	-
TRINITY_DN23020_c0_g2	28.8831	60.0647	2.07958	0.0113305	0.572942	2712	-	-	-	virNOG10093;virNOG29577;NOG96741;COG4886	RST	sp|Q40392|TMVRN_NICGU TMV resistance protein N OS=Nicotiana glutinosa GN=N PE=1 SV=1	gi|336238977|gb|AEI27415.1| TIR_2 [Helianthus annuus]
TRINITY_DN23023_c0_g1	0	4.48421	Inf	0.033553	1	467	-	-	-	-	-	-	-
TRINITY_DN23064_c0_g1	0.315317	8.86907	28.1275	0.0040147	0.276991	410	-	-	-	-	-	-	-
TRINITY_DN23072_c0_g1	49.0097	120.961	2.4681	0.000615588	0.0632412	1783	-	-	-	virNOG28179;virNOG10538;virNOG27119;KOG1075;virNOG01327	SR	-	gi|1021564120|ref|XP_016173366.1| PREDICTED: uncharacterized protein LOC107615862 [Arachis ipaensis]
TRINITY_DN23174_c0_g1	9.01779	24.7153	2.74073	0.022434	0.86513	1308	-	-	-	-	-	-	-
TRINITY_DN23183_c0_g1	7.40368	111.689	15.0856	1.8485e-15	1.52598e-12	4233	-	-	PF12796;PF00023;PF13962	virNOG10663	R	sp|Q9ZT94|POLR2_ARATH Retrovirus-related Pol polyprotein from transposon RE2 OS=Arabidopsis thaliana GN=RE2 PE=4 SV=1	gi|976900461|gb|KVH88657.1| Ankyrin repeat-containing protein [Cynara cardunculus var. scolymus]
TRINITY_DN23192_c0_g1	20.8131	45.517	2.18694	0.0169718	0.737028	868	-	K13993	PF00011	virNOG17502	O	sp|P09886|HS21C_PEA Small heat shock protein, chloroplastic OS=Pisum sativum GN=HSP21 PE=2 SV=1	gi|976921019|gb|KVI05722.1| Alpha crystallin/Hsp20 domain-containing protein [Cynara cardunculus var. scolymus]
TRINITY_DN23197_c0_g1	1.02101	11.0203	10.7936	0.00477573	0.314445	1206	-	-	-	-	-	-	-
TRINITY_DN23247_c0_g1	17.4143	38.4637	2.20874	0.0288357	0.979164	551	-	-	-	-	-	-	-
TRINITY_DN23309_c0_g3	0	27.8344	Inf	0.0340422	1	1971	-	-	-	-	-	-	-
TRINITY_DN23405_c0_g1	1.2988	13.075	10.067	0.0027929	0.212521	972	GO:0009733	K14488	PF02519	virNOG23242	S	sp|P0DKL1|SAU50_HELAN Auxin-responsive protein SAUR50 OS=Helianthus annuus PE=3 SV=1	gi|976902798|gb|KVH90734.1| Auxin responsive SAUR protein [Cynara cardunculus var. scolymus]
TRINITY_DN23437_c0_g1	0	6.43475	Inf	0.0102274	0.534677	405	GO:0003883;GO:0005524;GO:0044210;GO:0006541	K01937	-	virNOG03792	F	sp|P70698|PYRG1_MOUSE CTP synthase 1 OS=Mus musculus GN=Ctps1 PE=1 SV=2	gi|1035896933|gb|OAY26535.1| hypothetical protein MANES_16G055100 [Manihot esculenta]
TRINITY_DN23480_c1_g1	0	12.9829	Inf	0.000156335	0.0202537	717	-	-	-	-	-	-	-
TRINITY_DN23514_c1_g3	0.333601	7.04812	21.1274	0.0322827	1	870	GO:0020037;GO:0004497;GO:0055114;GO:0005506;GO:0016021;GO:0016705	-	PF00067	COG2124;virNOG00331	Q	sp|F8S1H3|C7BL1_HELAN Cytochrome P450 71BL1 OS=Helianthus annuus GN=CYP71BL1 PE=2 SV=1	gi|476007112|sp|F8S1H3.1|C7BL1_HELAN RecName: Full=Cytochrome P450 71BL1; AltName: Full=Germacrene A acid 8-beta-hydroxylase; Short=HaG8H [Helianthus annuus] &gt;gi|336462664|gb|AEI59773.1| germacrene A acid hydroxylase [Helianthus annuus]
TRINITY_DN23545_c0_g2	0.964236	7.25221	7.5212	0.0492689	1	696	-	K13436	-	virNOG04214	T	sp|O49339|PTI12_ARATH PTI1-like tyrosine-protein kinase 2 OS=Arabidopsis thaliana GN=PTI12 PE=1 SV=1	gi|162459964|ref|NP_001105958.1| putative Pti1-like kinase [Zea mays] &gt;gi|109657912|gb|ABG36852.1| putative Pti1-like kinase [Zea mays]
TRINITY_DN23559_c0_g2	0	4.54083	Inf	0.0327996	1	553	-	-	-	virNOG33673;virNOG35686;COG1245;KOG0017;virNOG34595	R	sp|Q94HW2|POLR1_ARATH Retrovirus-related Pol polyprotein from transposon RE1 OS=Arabidopsis thaliana GN=RE1 PE=2 SV=1	gi|1012331538|gb|KYP43009.1| Retrovirus-related Pol polyprotein from transposon TNT 1-94 [Cajanus cajan]
TRINITY_DN23690_c0_g1	0	4.50134	Inf	0.0333225	1	493	-	-	-	-	-	-	-
TRINITY_DN23712_c0_g4	0	5.2358	Inf	0.0188772	0.785114	860	-	-	-	-	-	-	-
TRINITY_DN23713_c0_g1	19.6298	120.307	6.12878	1.39763e-10	6.08742e-08	2043	-	-	-	-	-	-	gi|976904486|gb|KVH92166.1| SAP domain-containing protein [Cynara cardunculus var. scolymus]
TRINITY_DN23741_c0_g1	0	4.19666	Inf	0.0432069	1	383	-	-	-	-	-	-	gi|976929395|gb|KVI12245.1| Phosphofructokinase [Cynara cardunculus var. scolymus]
TRINITY_DN23746_c0_g1	13.7154	36.5267	2.66318	0.00682523	0.405666	1466	-	-	-	-	-	-	-
TRINITY_DN23762_c0_g1	7.88132	20.7482	2.63258	0.0445843	1	1245	GO:0006629;GO:0008889;GO:0016020	-	-	COG0584;virNOG00962	C	sp|Q9FJ62|GPDL4_ARATH Glycerophosphodiester phosphodiesterase GDPDL4 OS=Arabidopsis thaliana GN=GDPDL4 PE=1 SV=1	gi|976926577|gb|KVI10438.1| Glycerophosphoryl diester phosphodiesterase [Cynara cardunculus var. scolymus]
TRINITY_DN23781_c0_g1	0	7.21133	Inf	0.00380312	0.266275	688	GO:0006075;GO:0003843;GO:0016021;GO:0000148	K11000	-	virNOG05233;KOG0916	M	sp|Q3B724|CALS5_ARATH Callose synthase 5 OS=Arabidopsis thaliana GN=CALS5 PE=1 SV=1	gi|734340971|gb|KHN09609.1| Callose synthase 5 [Glycine soja]
TRINITY_DN23782_c0_g2	0	6.45065	Inf	0.0223407	0.862821	478	-	-	-	-	-	-	-
TRINITY_DN23785_c1_g2	0	29.1807	Inf	1.02908e-05	0.00184961	620	-	-	-	-	-	-	-
TRINITY_DN23804_c0_g1	1.31612	8.07013	6.13176	0.0463027	1	808	-	-	-	-	-	-	-
TRINITY_DN23844_c0_g1	0.686446	15.2026	22.1469	0.00389166	0.271403	842	GO:0016020	-	PF01988	virNOG10707;COG1814;virNOG33924	S	sp|Q9M2C0|VITH4_ARATH Vacuolar iron transporter homolog 4 OS=Arabidopsis thaliana GN=At3g43660 PE=2 SV=1	gi|565370417|ref|XP_006351817.1| PREDICTED: vacuolar iron transporter homolog 4-like [Solanum tuberosum]
TRINITY_DN23881_c0_g1	0	5.62609	Inf	0.014092	0.651342	559	-	K05658	-	COG1132;virNOG05516	QV	sp|Q9FWX7|AB11B_ARATH ABC transporter B family member 11 OS=Arabidopsis thaliana GN=ABCB11 PE=2 SV=1	gi|976907161|gb|KVH94550.1| AAA+ ATPase domain-containing protein [Cynara cardunculus var. scolymus]
TRINITY_DN24169_c0_g1	0.70569	40.0079	56.6933	1.57272e-05	0.0026396	1400	-	-	PF14223	KOG0017;virNOG26380;virNOG24415	R	sp|Q94HW2|POLR1_ARATH Retrovirus-related Pol polyprotein from transposon RE1 OS=Arabidopsis thaliana GN=RE1 PE=2 SV=1	gi|147797902|emb|CAN69607.1| hypothetical protein VITISV_009561 [Vitis vinifera]
TRINITY_DN24178_c0_g1	24.4683	50.9633	2.08283	0.0172355	0.744305	830	-	-	-	-	-	-	-
TRINITY_DN24268_c0_g2	0	10.4031	Inf	0.000285586	0.0335127	691	-	-	-	-	-	-	-
TRINITY_DN24270_c0_g1	0	7.04025	Inf	0.0320107	1	725	-	-	-	-	-	-	-
TRINITY_DN24373_c1_g3	0	4.52895	Inf	0.0329557	1	649	-	-	-	virNOG05810;virNOG39982;virNOG34595;virNOG35173;KOG0017	R	sp|P10978|POLX_TOBAC Retrovirus-related Pol polyprotein from transposon TNT 1-94 OS=Nicotiana tabacum PE=2 SV=1	gi|1012328712|gb|KYP40337.1| Retrovirus-related Pol polyprotein from transposon TNT 1-94 [Cajanus cajan]
TRINITY_DN24382_c0_g1	0	48.0572	Inf	7.10735e-16	6.15349e-13	1539	-	-	-	virNOG26380;virNOG39924	R	-	gi|802551015|ref|XP_012093294.1| PREDICTED: uncharacterized protein LOC105650937 [Jatropha curcas]
TRINITY_DN24382_c0_g3	0	8.45379	Inf	0.00135992	0.121749	781	-	-	-	-	-	-	-
TRINITY_DN24386_c0_g1	42.6862	116.875	2.738	0.000280203	0.0329901	1922	-	-	-	virNOG37868;virNOG40163;virNOG01327;KOG1075	SR	-	gi|332322082|emb|CCA65974.1| hypothetical protein [Beta vulgaris subsp. vulgaris]
TRINITY_DN24430_c0_g1	1.98428	16.1489	8.13841	0.00648413	0.394804	1791	-	-	-	-	-	-	-
TRINITY_DN24493_c0_g1	4.98957	20.0808	4.02456	0.0347826	1	1522	-	-	-	virNOG19541;virNOG40727	SR	-	gi|976915529|gb|KVI01459.1| hypothetical protein Ccrd_020271 [Cynara cardunculus var. scolymus]
TRINITY_DN24650_c0_g1	0	6.49538	Inf	0.00662324	0.399844	737	-	-	-	-	-	-	-
TRINITY_DN24680_c0_g1	0	6.22356	Inf	0.00845366	0.467785	844	-	-	-	-	-	-	gi|388326948|gb|AFK28364.1| p-type H+-ATPase, partial [Helianthus agrestis]
TRINITY_DN24706_c0_g1	1.05853	7.43579	7.02461	0.0411494	1	450	GO:0016282;GO:0000166;GO:0031369;GO:0001731;GO:0005852;GO:0006446;GO:0033290;GO:0003743	K03253	PF00076	virNOG01067	J	sp|P56821|EIF3B_TOBAC Eukaryotic translation initiation factor 3 subunit B OS=Nicotiana tabacum GN=TIF3B1 PE=2 SV=1	gi|976901137|gb|KVH89256.1| Nucleotide-binding, alpha-beta plait [Cynara cardunculus var. scolymus]
TRINITY_DN24778_c0_g1	5.14064	15.6798	3.05016	0.0431242	1	641	-	-	-	virNOG24937	S	-	gi|976902674|gb|KVH90612.1| hypothetical protein Ccrd_007389 [Cynara cardunculus var. scolymus]
TRINITY_DN24788_c0_g1	0.333601	5.9755	17.9121	0.032085	1	754	-	-	-	virNOG23328	K	-	gi|976925015|gb|KVI08934.1| Basic-leucine zipper domain-containing protein [Cynara cardunculus var. scolymus]
TRINITY_DN24809_c0_g1	1.74498	15.6284	8.95621	0.00113072	0.104936	1098	GO:0016021;GO:0005524;GO:0004674;GO:0006468	-	-	virNOG01918;COG0515	T	sp|Q9SX31|PERK9_ARATH Proline-rich receptor-like protein kinase PERK9 OS=Arabidopsis thaliana GN=PERK9 PE=1 SV=1	gi|661895956|emb|CDP00534.1| unnamed protein product [Coffea canephora]
TRINITY_DN24829_c0_g1	0	6.28157	Inf	0.021013	0.837478	595	GO:0016740;GO:0005488;GO:0043229	K10206	-	virNOG05408	E	sp|Q93ZN9|DAPAT_ARATH LL-diaminopimelate aminotransferase, chloroplastic OS=Arabidopsis thaliana GN=DAP PE=1 SV=1	gi|976916357|gb|KVI01873.1| hypothetical protein Ccrd_019845 [Cynara cardunculus var. scolymus]
TRINITY_DN24866_c1_g2	3.35814	18.5602	5.52695	0.00284009	0.215458	1676	-	-	-	-	-	-	-
TRINITY_DN24945_c0_g1	0	11.0705	Inf	0.000169309	0.0214501	902	-	-	-	-	-	-	-
TRINITY_DN25013_c0_g1	5.95381	17.236	2.89496	0.0465116	1	1024	-	-	-	-	-	-	-
TRINITY_DN25201_c0_g1	5.97017	52.5543	8.80282	2.74275e-06	0.000572711	2180	-	-	-	-	-	-	-
TRINITY_DN25254_c0_g1	1.66993	22.0653	13.2134	0.000243299	0.0288846	1188	-	-	PF08263;PF00560	virNOG30149;virNOG01494;COG4886	RS	sp|Q9LZV7|PXC2_ARATH Leucine-rich repeat receptor-like protein kinase PXC2 OS=Arabidopsis thaliana GN=PXC2 PE=2 SV=1	gi|976926183|gb|KVI10054.1| Leucine-rich repeat-containing protein [Cynara cardunculus var. scolymus]
TRINITY_DN25337_c0_g1	0	33.133	Inf	1.48684e-11	7.64917e-09	1058	-	K06620	PF02319;PF16421	virNOG03434	K	sp|Q9FNY0|E2FA_ARATH Transcription factor E2FA OS=Arabidopsis thaliana GN=E2FA PE=1 SV=1	gi|976924138|gb|KVI08191.1| E2F Family [Cynara cardunculus var. scolymus]
TRINITY_DN25347_c0_g2	4.28292	15.8448	3.69954	0.02408	0.898288	499	-	-	-	-	-	-	-
TRINITY_DN25353_c0_g1	2.98701	15.4553	5.17418	0.00884231	0.481411	1828	-	-	-	-	-	-	-
TRINITY_DN25387_c0_g1	1.31708	11.25	8.54164	0.0194877	0.800321	784	-	-	PF00197	virNOG17981	R	sp|P13087|MIRA_SYNDU Miraculin OS=Synsepalum dulcificum PE=1 SV=3	gi|290578583|gb|ADD51186.1| tumor-related protein [Vitis cinerea var. helleri x Vitis riparia]
TRINITY_DN25411_c0_g3	0.352845	6.2012	17.5748	0.0261023	0.933447	327	-	-	-	-	-	-	-
TRINITY_DN25441_c0_g1	0	4.92973	Inf	0.0280981	0.968831	781	-	-	-	-	-	-	-
TRINITY_DN25441_c0_g4	0	6.11295	Inf	0.00883446	0.481353	705	-	-	-	-	-	-	-
TRINITY_DN25545_c0_g2	8.88116	28.1769	3.17266	0.00795915	0.451686	1482	GO:0005622;GO:0007264;GO:0005525	-	PF00071	virNOG16551	U	sp|Q9C9U7|RAA6A_ARATH Ras-related protein RABA6a OS=Arabidopsis thaliana GN=RABA6A PE=2 SV=1	gi|976925706|gb|KVI09598.1| Ran GTPase [Cynara cardunculus var. scolymus]
TRINITY_DN25642_c0_g1	0	6.13934	Inf	0.00874158	0.477758	408	-	-	-	-	-	-	-
TRINITY_DN25769_c0_g1	0	5.45223	Inf	0.0236718	0.889681	410	-	-	-	-	-	-	-
TRINITY_DN25825_c0_g1	0	7.12448	Inf	0.00393611	0.272894	420	-	-	-	-	-	-	-
TRINITY_DN25970_c0_g1	0	33.0738	Inf	1.51631e-11	7.74464e-09	1111	-	-	-	-	-	-	-
TRINITY_DN26011_c0_g1	4.69254	19.5466	4.16547	0.00725801	0.424157	821	-	-	-	-	-	-	-
TRINITY_DN26069_c0_g1	37.004	74.3315	2.00874	0.0121143	0.595607	2032	GO:0046777;GO:0035556;GO:0009738;GO:0018105;GO:0005524;GO:0005886;GO:0009931;GO:0005516;GO:0005509;GO:0004683;GO:0005737;GO:0005634	K13412	-	virNOG11052	T	sp|Q0D715|CDPKI_ORYSJ Calcium-dependent protein kinase 18 OS=Oryza sativa subsp. japonica GN=CPK18 PE=1 SV=1	gi|970018666|ref|XP_015070509.1| PREDICTED: calcium-dependent protein kinase 28 isoform X1 [Solanum pennellii]
TRINITY_DN26077_c2_g1	16.0484	33.3154	2.07593	0.0483652	1	433	-	-	-	-	-	-	-
TRINITY_DN26077_c0_g2	15.8024	53.9013	3.41096	0.000501953	0.0534671	546	-	-	-	-	-	-	-
TRINITY_DN26136_c0_g1	4.0263	29.704	7.3775	0.032181	1	804	-	-	-	COG2801	L	sp|Q7LHG5|YI31B_YEAST Transposon Ty3-I Gag-Pol polyprotein OS=Saccharomyces cerevisiae (strain ATCC 204508 / S288c) GN=TY3B-I PE=3 SV=2	gi|923805554|ref|XP_013688906.1| PREDICTED: uncharacterized protein LOC106392649 [Brassica napus]
TRINITY_DN26271_c1_g1	0.352845	6.29992	17.8547	0.0280408	0.967327	783	-	-	-	-	-	-	-
TRINITY_DN26326_c0_g2	5.37995	22.1449	4.1162	0.0177453	0.759391	3197	GO:0009987	-	PF06507;PF02362	virNOG00501	K	sp|Q653H7|ARFR_ORYSJ Auxin response factor 18 OS=Oryza sativa subsp. japonica GN=ARF18 PE=2 SV=1	gi|976925823|gb|KVI09708.1| Aux/IAA-ARF-dimerization [Cynara cardunculus var. scolymus]
TRINITY_DN26401_c1_g1	0	4.89425	Inf	0.0248184	0.910116	436	-	-	-	-	-	-	-
TRINITY_DN26450_c0_g1	0	11.6877	Inf	0.000102558	0.0138161	736	-	-	-	-	-	-	gi|976854881|gb|KVH45090.1| hypothetical protein Ccrd_025735 [Cynara cardunculus var. scolymus]
TRINITY_DN26535_c3_g1	0	4.94423	Inf	0.0243325	0.901611	344	-	-	-	-	-	-	-
TRINITY_DN26535_c3_g2	0	5.88726	Inf	0.0110749	0.563909	1016	-	-	-	-	-	-	-
TRINITY_DN26545_c0_g1	0	6.47039	Inf	0.00894138	0.485316	556	GO:0016307;GO:0005524;GO:0046854	K00921	-	virNOG05256	T	sp|Q9SSJ8|FAB1C_ARATH Putative 1-phosphatidylinositol-3-phosphate 5-kinase FAB1C OS=Arabidopsis thaliana GN=FAB1C PE=2 SV=1	gi|976910974|gb|KVH97638.1| Chaperonin Cpn60/TCP-1 [Cynara cardunculus var. scolymus]
TRINITY_DN26560_c0_g2	0	4.55795	Inf	0.0325766	1	420	-	-	-	virNOG37575;virNOG23448	S	-	gi|976902919|gb|KVH90847.1| Protein of unknown function DUF761, plant [Cynara cardunculus var. scolymus]
TRINITY_DN26667_c0_g1	12.9864	32.4632	2.49979	0.0186612	0.782083	1525	-	-	-	-	-	-	-
TRINITY_DN26671_c0_g1	3.67057	13.9167	3.79142	0.0308817	1	508	-	-	-	-	-	-	-
TRINITY_DN26720_c0_g1	0	4.29015	Inf	0.0416345	1	846	-	-	-	-	-	-	-
TRINITY_DN26733_c0_g2	2.76599	11.3882	4.11724	0.03874	1	600	-	-	-	-	-	-	-
TRINITY_DN26739_c0_g1	1.66897	10.6526	6.38273	0.0281571	0.970048	941	-	-	-	-	-	-	-
TRINITY_DN26822_c1_g1	3.39566	52.5568	15.4776	1.02256e-07	2.84692e-05	1838	-	-	-	-	-	-	-
TRINITY_DN26905_c0_g1	2.71018	38.0777	14.0499	3.63409e-08	1.11208e-05	1270	-	-	PF07727	virNOG35686;KOG0017;virNOG01480;virNOG33673	BR	sp|Q94HW2|POLR1_ARATH Retrovirus-related Pol polyprotein from transposon RE1 OS=Arabidopsis thaliana GN=RE1 PE=2 SV=1	gi|1025049948|ref|XP_016447348.1| PREDICTED: uncharacterized mitochondrial protein AtMg00810-like [Nicotiana tabacum]
TRINITY_DN26930_c0_g1	10.4638	36.9573	3.53191	0.0348646	1	1929	-	-	-	COG2801;KOG0017;virNOG37721	RL	-	gi|764638517|ref|XP_011470464.1| PREDICTED: LOW QUALITY PROTEIN: uncharacterized protein LOC101312974 [Fragaria vesca subsp. vesca]
TRINITY_DN26965_c0_g2	0	14.6642	Inf	1.02113e-05	0.00183997	550	-	K14486	-	virNOG01554	K	sp|Q9XED8|ARFI_ARATH Auxin response factor 9 OS=Arabidopsis thaliana GN=ARF9 PE=1 SV=1	gi|976908086|gb|KVH95319.1| Aux/IAA-ARF-dimerization [Cynara cardunculus var. scolymus]
TRINITY_DN27019_c0_g1	0	11.8261	Inf	0.00574083	0.361642	867	-	-	-	KOG0017;virNOG39142;virNOG31652	R	-	gi|1012336033|gb|KYP47345.1| Retrovirus-related Pol polyprotein from transposon TNT 1-94 [Cajanus cajan]
TRINITY_DN27190_c0_g1	10.4802	62.0831	5.92386	1.61269e-07	4.33686e-05	1941	GO:0051539;GO:0046872	-	-	virNOG07014;virNOG04468	CK	sp|K4DF01|ARF2B_SOLLC Auxin response factor 2B OS=Solanum lycopersicum GN=ARF2B PE=2 SV=1	gi|734377108|gb|KHN21585.1| NADH dehydrogenase [ubiquinone] iron-sulfur protein 8, mitochondrial [Glycine soja]
TRINITY_DN27522_c0_g1	0	4.85476	Inf	0.0252122	0.917783	612	-	-	-	-	-	-	-
TRINITY_DN27644_c0_g2	0	23.9842	Inf	9.93958e-09	3.36029e-06	757	-	-	-	-	-	-	-
TRINITY_DN28026_c0_g2	1.0008	8.6329	8.62597	0.0477321	1	743	-	-	PF06884	virNOG07511	S	sp|Q9ZVY7|OBP1A_ARATH Oil body-associated protein 1A OS=Arabidopsis thaliana GN=OBAP1A PE=2 SV=1	gi|976902985|gb|KVH90912.1| Protein of unknown function DUF1264 [Cynara cardunculus var. scolymus]
TRINITY_DN28182_c0_g2	1.02101	22.291	21.8324	3.9959e-06	0.000799124	937	-	-	-	-	-	-	-
TRINITY_DN28335_c0_g1	3.634	23.0964	6.35564	0.0041233	0.280396	610	-	-	-	-	-	-	-
TRINITY_DN28349_c0_g4	0	28.2948	Inf	1.29665e-09	4.94922e-07	556	-	-	-	-	-	-	-
TRINITY_DN28351_c2_g1	5.06463	16.2891	3.21625	0.0341529	1	443	-	-	-	virNOG13268	R	sp|Q93VH2|BBD2_ARATH Bifunctional nuclease 2 OS=Arabidopsis thaliana GN=BBD2 PE=2 SV=1	gi|18394770|ref|NP_564093.1| putative wound-responsive protein [Arabidopsis thaliana] &gt;gi|79318202|ref|NP_001031068.1| putative wound-responsive protein [Arabidopsis thaliana] &gt;gi|75163152|sp|Q93VH2.1|BBD2_ARATH RecName: Full=Bifunctional nuclease 2; Short=AtBBD2 &gt;gi|14334686|gb|AAK59521.1| unknown protein [Arabidopsis thaliana] &gt;gi|16323388|gb|AAL15188.1| unknown protein [Arabidopsis…
TRINITY_DN28357_c0_g1	9.03511	28.3682	3.13977	0.034672	1	1536	-	-	PF03479	virNOG06628;virNOG17132	RS	sp|Q8VYJ2|AHL1_ARATH AT-hook motif nuclear-localized protein 1 OS=Arabidopsis thaliana GN=AHL1 PE=1 SV=1	gi|976901037|gb|KVH89181.1| protein of unknown function DUF296 [Cynara cardunculus var. scolymus]
TRINITY_DN28536_c0_g1	0.667202	10.5993	15.8862	0.0130001	0.620673	802	GO:0008131;GO:0005507;GO:0048038;GO:0009308;GO:0055114	K00276	PF01179	virNOG01461;COG3733	Q	sp|P46881|PAOX_ARTGO Phenylethylamine oxidase OS=Arthrobacter globiformis PE=1 SV=1	gi|1021031310|gb|KZM89095.1| hypothetical protein DCAR_026170 [Daucus carota subsp. sativus]
TRINITY_DN28553_c1_g1	0	17.1979	Inf	1.41894e-06	0.000317784	606	GO:0003676;GO:0000166	-	-	virNOG02718	D	sp|Q64M78|OML4_ORYSJ Protein MEI2-like 4 OS=Oryza sativa subsp. japonica GN=ML4 PE=2 SV=1	gi|976910766|gb|KVH97438.1| hypothetical protein Ccrd_000473 [Cynara cardunculus var. scolymus]
TRINITY_DN28638_c0_g1	21.2458	57.0804	2.68666	0.00142954	0.126704	1239	-	-	PF13855	virNOG00976	R	sp|Q7XK44|PIRL3_ORYSJ Plant intracellular Ras-group-related LRR protein 3 OS=Oryza sativa subsp. japonica GN=IRL3 PE=2 SV=3	gi|976912436|gb|KVH98917.1| hypothetical protein Ccrd_022815 [Cynara cardunculus var. scolymus]
TRINITY_DN28640_c0_g1	3.87523	16.6136	4.28712	0.0138276	0.642889	752	GO:0016020;GO:0000166	-	-	virNOG02670;virNOG16477;NOG06685	QR	sp|Q2PCF1|PDR2_NICPL Pleiotropic drug resistance protein 2 OS=Nicotiana plumbaginifolia GN=PDR2 PE=2 SV=1	gi|168988216|gb|ACA35283.1| pleiotrophic drug resistance protein [Cucumis sativus]
TRINITY_DN28653_c0_g1	1.41138	86.8601	61.5427	6.31918e-14	4.26083e-11	1608	GO:0008270	-	PF01535;PF13041	virNOG03300	R	sp|Q9CAA8|PP108_ARATH Putative pentatricopeptide repeat-containing protein At1g68930 OS=Arabidopsis thaliana GN=PCMP-H22 PE=3 SV=1	gi|976903836|gb|KVH91597.1| Pentatricopeptide repeat-containing protein [Cynara cardunculus var. scolymus]
TRINITY_DN28704_c0_g1	0	8.77698	Inf	0.00104777	0.0987868	812	-	-	-	NOG125284;KOG0017;virNOG00819;virNOG34595	SR	sp|Q94HW2|POLR1_ARATH Retrovirus-related Pol polyprotein from transposon RE1 OS=Arabidopsis thaliana GN=RE1 PE=2 SV=1	gi|731317712|ref|XP_010669333.1| PREDICTED: copia protein isoform X1 [Beta vulgaris subsp. vulgaris] &gt;gi|731317714|ref|XP_010669334.1| PREDICTED: copia protein isoform X1 [Beta vulgaris subsp. vulgaris] &gt;gi|731317716|ref|XP_010669335.1| PREDICTED: copia protein isoform X1 [Beta vulgaris subsp. vulgaris]
TRINITY_DN28711_c0_g1	6.0866	18.0856	2.97138	0.0419896	1	1205	GO:0005524;GO:0006468;GO:0004674	-	PF00069	virNOG03672	T	sp|Q9SPK4|PPCK1_ARATH Phosphoenolpyruvate carboxylase kinase 1 OS=Arabidopsis thaliana GN=PPCK1 PE=1 SV=1	gi|976925684|gb|KVI09578.1| Protein kinase, ATP binding site-containing protein [Cynara cardunculus var. scolymus]
TRINITY_DN28893_c0_g1	0.333601	5.88726	17.6476	0.0329364	1	740	-	-	-	-	-	-	-
TRINITY_DN28904_c0_g1	1.0008	9.04479	9.03753	0.0159059	0.709765	481	GO:0016021	-	-	virNOG17271;virNOG23452	S	-	gi|976898891|gb|KVH87671.1| hypothetical protein Ccrd_025043 [Cynara cardunculus var. scolymus]
TRINITY_DN28909_c0_g2	3.24459	58.5735	18.0527	5.69156e-12	3.06116e-09	2820	-	-	-	virNOG00819;KOG0017	R	sp|Q94HW2|POLR1_ARATH Retrovirus-related Pol polyprotein from transposon RE1 OS=Arabidopsis thaliana GN=RE1 PE=2 SV=1	gi|731345200|ref|XP_010683797.1| PREDICTED: uncharacterized protein LOC104898410 [Beta vulgaris subsp. vulgaris]
TRINITY_DN28938_c0_g1	0	4.82576	Inf	0.0255072	0.92032	432	-	-	-	-	-	-	-
TRINITY_DN28946_c0_g1	0.333601	7.15348	21.4432	0.0132025	0.626543	514	-	-	-	-	-	-	-
TRINITY_DN29090_c0_g2	2.59567	13.4613	5.18604	0.0156569	0.702629	1514	GO:0009987;GO:0016020;GO:0004672;GO:0000166	-	PF08276;PF00954;PF07714	euNOG09728;virNOG02323	T	sp|O81832|Y4729_ARATH G-type lectin S-receptor-like serine/threonine-protein kinase At4g27290 OS=Arabidopsis thaliana GN=At4g27290 PE=3 SV=4	gi|976865045|gb|KVH55028.1| Bulb-type lectin domain-containing protein, partial [Cynara cardunculus var. scolymus]
TRINITY_DN29166_c0_g1	4.22807	17.5038	4.13991	0.0124282	0.605137	430	-	-	-	virNOG14638;virNOG04551	S	-	gi|672127953|ref|XP_008787456.1| PREDICTED: uncharacterized protein LOC103705503 isoform X1 [Phoenix dactylifera]
TRINITY_DN29222_c0_g1	1.66897	19.9236	11.9377	9.78235e-05	0.0132791	1046	-	-	-	-	-	-	-
TRINITY_DN29230_c0_g1	0.667202	10.9071	16.3475	0.0424658	1	389	-	-	-	virNOG02094	R	-	gi|976909265|gb|KVH96417.1| YTH domain-containing protein [Cynara cardunculus var. scolymus]
TRINITY_DN29325_c0_g1	0	15.6903	Inf	4.71726e-06	0.000914756	680	GO:0016740	K10206	-	virNOG05408	E	sp|Q10MQ2|DAPAT_ORYSJ Probable LL-diaminopimelate aminotransferase, chloroplastic OS=Oryza sativa subsp. japonica GN=AGD2 PE=2 SV=1	gi|976916357|gb|KVI01873.1| hypothetical protein Ccrd_019845 [Cynara cardunculus var. scolymus]
TRINITY_DN29370_c0_g3	8.31114	42.4248	5.10457	0.0338272	1	1328	-	-	-	-	-	-	gi|976902461|gb|KVH90404.1| hypothetical protein Ccrd_007577 [Cynara cardunculus var. scolymus]
TRINITY_DN29553_c0_g1	2.74674	12.2668	4.46594	0.0250493	0.91391	913	-	-	-	virNOG25648	S	-	gi|1021034136|gb|KZM91920.1| hypothetical protein DCAR_020715 [Daucus carota subsp. sativus]
TRINITY_DN29586_c0_g1	1.63144	9.06978	5.55938	0.0416532	1	1046	-	K11583	-	virNOG07023;KOG2562	A	sp|Q8VZQ4|2AB2C_ARATH Probable serine/threonine protein phosphatase 2A regulatory subunit B&apos;&apos;gamma OS=Arabidopsis thaliana GN=B&apos;&apos;GAMMA PE=2 SV=1	gi|1028945088|ref|XP_016715810.1| PREDICTED: serine/threonine protein phosphatase 2A regulatory subunit B&apos;&apos;beta-like isoform X2 [Gossypium hirsutum]
TRINITY_DN29698_c0_g2	12.7269	38.2745	3.00739	0.00281419	0.213912	1205	-	-	-	-	-	-	-
TRINITY_DN29720_c1_g1	0	6.80129	Inf	0.027107	0.948617	463	-	-	-	-	-	-	-
TRINITY_DN29753_c0_g3	1.37289	8.82172	6.42565	0.0314494	1	669	-	-	-	-	-	-	-
TRINITY_DN29804_c1_g1	1.65068	36.5295	22.1299	5.59196e-09	1.96535e-06	727	-	-	-	-	-	-	-
TRINITY_DN29833_c0_g1	0	4.25852	Inf	0.0421568	1	543	-	-	-	-	-	-	-
TRINITY_DN29907_c1_g1	2.68997	11.4277	4.24827	0.0389177	1	964	-	-	-	-	-	-	-
TRINITY_DN29914_c0_g2	17.4893	38.2701	2.18819	0.0289403	0.981446	2411	-	-	PF05970	virNOG02250;virNOG29880;NOG11552	DS	-	gi|110288728|gb|AAP52492.2| hypothetical protein LOC_Os10g10730 [Oryza sativa Japonica Group]
TRINITY_DN29914_c0_g3	0	4.61981	Inf	0.031789	1	843	-	K15255	PF05970	virNOG29880;NOG11552;NOG103609;KOG0987	DS	-	gi|242068333|ref|XP_002449443.1| hypothetical protein SORBIDRAFT_05g011880 [Sorghum bicolor]
TRINITY_DN30006_c0_g1	0	14.2183	Inf	0.0064458	0.393482	823	-	K02358	-	virNOG02914	J	sp|Q9ZT91|EFTM_ARATH Elongation factor Tu, mitochondrial OS=Arabidopsis thaliana GN=TUFA PE=1 SV=1	gi|976918769|gb|KVI03930.1| Elongation factor, GTP-binding domain-containing protein [Cynara cardunculus var. scolymus]
TRINITY_DN30024_c0_g1	0	13.6291	Inf	2.22896e-05	0.00360648	940	-	-	-	virNOG37331	R	-	gi|802555480|ref|XP_012065458.1| PREDICTED: uncharacterized protein LOC105628624 [Jatropha curcas]
TRINITY_DN30066_c0_g1	0	6.26183	Inf	0.0166541	0.730753	673	-	-	-	-	-	-	-
TRINITY_DN30086_c0_g1	0	7.91818	Inf	0.00219681	0.179061	765	-	-	-	-	-	-	-
TRINITY_DN30125_c0_g1	5.93649	32.2359	5.43014	0.00276579	0.21091	2196	-	-	PF10269	virNOG11865;virNOG08521	O	sp|Q7M3S9|RNGB_DICDI RING finger protein B OS=Dictyostelium discoideum GN=rngB PE=2 SV=2	gi|763767161|gb|KJB34376.1| hypothetical protein B456_006G063200 [Gossypium raimondii]
TRINITY_DN30202_c0_g1	0	20.4949	Inf	1.19907e-07	3.26161e-05	1028	-	-	-	-	-	-	-
TRINITY_DN30390_c0_g1	0	9.61202	Inf	0.00790585	0.450101	1106	-	-	-	-	-	-	-
TRINITY_DN30453_c0_g1	0	6.15507	Inf	0.00868682	0.476096	680	-	-	-	-	-	-	-
TRINITY_DN30614_c0_g1	1.41138	23.1122	16.3756	0.0259487	0.929478	1421	GO:0016747;GO:0009058	K00660	PF00195;PF02797	virNOG10548	H	sp|Q8RVK9|CHS_CANSA Naringenin-chalcone synthase OS=Cannabis sativa GN=CHS PE=1 SV=1	gi|302563109|dbj|BAJ14518.1| chalcone synthase type 4 [Dahlia pinnata] &gt;gi|303304900|dbj|BAJ14769.1| chalcone synthase type 2 [Dahlia pinnata]
TRINITY_DN30701_c0_g2	0	4.31776	Inf	0.0411864	1	489	-	-	-	-	-	-	-
TRINITY_DN30838_c0_g1	0	20.5443	Inf	0.00149941	0.13142	717	-	-	-	virNOG27139	R	sp|A8MRP4|THNL2_ARATH Thionin-like protein 2 OS=Arabidopsis thaliana GN=At1g12663 PE=3 SV=1	gi|970034724|ref|XP_015078688.1| PREDICTED: thionin-like protein 2 [Solanum pennellii]
TRINITY_DN30860_c0_g1	0	15.0862	Inf	7.65593e-06	0.00141536	903	-	-	-	-	-	-	-
TRINITY_DN30949_c0_g1	7.45949	19.8855	2.66581	0.0415752	1	800	GO:0006952;GO:0043531;GO:0007165;GO:0016021	-	-	virNOG32911;NOG65877;virNOG13489	TS	sp|Q40392|TMVRN_NICGU TMV resistance protein N OS=Nicotiana glutinosa GN=N PE=1 SV=1	gi|262752410|gb|ACY69610.1| TIR-NBS-LRR resistance-like protein RGC151 [Helianthus annuus]
TRINITY_DN30965_c1_g1	4.36086	14.1845	3.25268	0.0484203	1	1584	GO:0003677;GO:0006355;GO:0005634	-	PF02365	virNOG12398;virNOG10823	LR	sp|Q6NQK2|NAC8_ARATH SUPPRESSOR OF GAMMA RESPONSE 1 OS=Arabidopsis thaliana GN=SOG1 PE=1 SV=1	gi|976925261|gb|KVI09171.1| No apical meristem (NAM) protein [Cynara cardunculus var. scolymus]
TRINITY_DN31025_c0_g1	1.03929	7.95243	7.65178	0.0327887	1	713	-	-	-	-	-	-	-
TRINITY_DN31106_c1_g3	27.6253	60.1632	2.17783	0.00835236	0.467278	1122	-	-	-	-	-	-	-
TRINITY_DN31194_c1_g1	0.333601	6.10247	18.2927	0.0270551	0.948617	1561	-	-	-	-	-	-	-
TRINITY_DN31231_c0_g1	2.39294	14.3108	5.98044	0.00648368	0.394804	2129	-	K07562	PF04981	virNOG07384;COG1499	J	sp|Q6P2Z6|NMD3_XENTR 60S ribosomal export protein NMD3 OS=Xenopus tropicalis GN=nmd3 PE=2 SV=1	gi|976910250|gb|KVH96994.1| NMD3-like protein [Cynara cardunculus var. scolymus]
TRINITY_DN31362_c0_g1	0.668162	7.70884	11.5374	0.0219316	0.855253	764	-	-	-	-	-	-	-
TRINITY_DN31384_c0_g1	0	4.96537	Inf	0.0326763	1	448	-	-	-	virNOG02567	K	sp|Q9LJG8|ASIL2_ARATH Trihelix transcription factor ASIL2 OS=Arabidopsis thaliana GN=ASIL2 PE=1 SV=1	gi|1035906767|gb|OAY36364.1| hypothetical protein MANES_11G015400 [Manihot esculenta]
TRINITY_DN31495_c0_g1	0	7.97742	Inf	0.0137237	0.640576	507	GO:0008324;GO:0016021;GO:0098655	K14692	-	KOG1484;virNOG13480	P	sp|Q6ICY4|MTPC2_ARATH Metal tolerance protein C2 OS=Arabidopsis thaliana GN=MTPC2 PE=2 SV=1	gi|1035911014|gb|OAY40608.1| hypothetical protein MANES_09G035800 [Manihot esculenta]
TRINITY_DN31518_c0_g1	0.945952	7.88917	8.33993	0.0338819	1	921	-	-	-	-	-	-	-
TRINITY_DN31527_c1_g1	0	8.20573	Inf	0.0017146	0.14666	532	-	-	-	-	-	-	-
TRINITY_DN31558_c0_g2	0.630635	7.06262	11.1992	0.0416294	1	1442	-	-	-	virNOG10663	R	sp|P10978|POLX_TOBAC Retrovirus-related Pol polyprotein from transposon TNT 1-94 OS=Nicotiana tabacum PE=2 SV=1	gi|47824985|gb|AAT38758.1| Putative gag-pol polyprotein, identical [Solanum demissum]
TRINITY_DN31558_c0_g1	0	10.9993	Inf	0.000174052	0.0219048	1666	-	K03549	-	virNOG14860;KOG0017	R	sp|Q94HW2|POLR1_ARATH Retrovirus-related Pol polyprotein from transposon RE1 OS=Arabidopsis thaliana GN=RE1 PE=2 SV=1	gi|47824985|gb|AAT38758.1| Putative gag-pol polyprotein, identical [Solanum demissum]
TRINITY_DN31651_c1_g1	2.65245	14.9572	5.63902	0.0133248	0.628566	618	-	-	-	-	-	-	-
TRINITY_DN31737_c0_g2	4.43495	16.1719	3.64646	0.0207926	0.833055	1320	-	K04730	-	-	-	-	gi|720087681|ref|XP_010244227.1| PREDICTED: uncharacterized protein LOC104588105 [Nelumbo nucifera]
TRINITY_DN31815_c0_g1	0	6.25117	Inf	0.0182364	0.769276	525	-	-	-	-	-	-	-
TRINITY_DN31898_c1_g2	2.24379	23.9619	10.6792	4.19681e-05	0.00638014	1468	GO:0016020;GO:0008152;GO:0016798	K01183	-	KOG4701;NOG29175;virNOG08992	G	sp|P19172|CHIA_ARATH Acidic endochitinase OS=Arabidopsis thaliana GN=CHIB1 PE=2 SV=2	gi|1026075607|ref|XP_016582177.1| PREDICTED: acidic endochitinase-like [Capsicum annuum]
TRINITY_DN31996_c1_g3	0	36.7399	Inf	8.89985e-11	4.07642e-08	1221	-	-	-	virNOG14979;virNOG10012	G	sp|Q9SCV9|BGAL3_ARATH Beta-galactosidase 3 OS=Arabidopsis thaliana GN=BGAL3 PE=2 SV=1	gi|976925643|gb|KVI09541.1| hypothetical protein Ccrd_012094 [Cynara cardunculus var. scolymus]
TRINITY_DN32018_c0_g1	0	4.60007	Inf	0.0320374	1	607	-	-	-	-	-	-	gi|976910295|gb|KVH97020.1| hypothetical protein Ccrd_000885 [Cynara cardunculus var. scolymus]
TRINITY_DN32039_c0_g2	6.247	25.632	4.10308	0.00267574	0.205811	1635	-	-	-	-	-	-	-
TRINITY_DN32175_c0_g1	0	11.2943	Inf	0.00745719	0.432535	475	-	-	-	-	-	-	-
TRINITY_DN32350_c0_g1	0	8.13076	Inf	0.00176586	0.149782	502	-	-	-	-	-	-	-
TRINITY_DN32431_c0_g1	0	8.99681	Inf	0.0249887	0.913549	502	-	-	-	-	-	-	-
TRINITY_DN32469_c1_g1	0.648918	6.55724	10.1049	0.0427484	1	1012	-	-	-	virNOG34595;virNOG00819;KOG0017;virNOG39142	R	-	gi|731360414|ref|XP_010691804.1| PREDICTED: uncharacterized protein LOC104905057 [Beta vulgaris subsp. vulgaris]
TRINITY_DN32567_c0_g1	0	75.685	Inf	0.00033614	0.0380611	732	-	-	-	-	-	-	-
TRINITY_DN32672_c0_g1	0	8.98416	Inf	0.0176988	0.757856	971	-	-	-	-	-	-	-
TRINITY_DN32814_c0_g1	0	18.8027	Inf	0.0119488	0.591154	843	-	-	-	-	-	-	-
TRINITY_DN32839_c1_g1	6.02982	17.637	2.92495	0.0411159	1	4478	-	-	-	virNOG30351	T	sp|O82484|DRL23_ARATH Putative disease resistance protein At4g10780 OS=Arabidopsis thaliana GN=At4g10780 PE=3 SV=1	gi|37778025|gb|AAR02572.1| resistance protein candidate RGC2 [Lactuca sativa]
TRINITY_DN32906_c0_g1	1.39214	9.11591	6.54814	0.0262967	0.933871	1126	-	-	-	-	-	-	-
TRINITY_DN33015_c0_g4	0.315317	9.45483	29.9851	0.00256366	0.200448	712	-	-	PF14223	virNOG39142;KOG0017	R	-	gi|802536803|ref|XP_012082354.1| PREDICTED: uncharacterized protein LOC105642191 [Jatropha curcas]
TRINITY_DN33339_c0_g2	0	6.73943	Inf	0.0308602	1	764	-	-	-	-	-	-	-
TRINITY_DN33447_c1_g1	0.315317	11.6784	37.037	0.000502903	0.0534671	1466	-	-	PF14223	NOG06833;virNOG08281	RS	-	gi|922520657|ref|XP_013594604.1| PREDICTED: uncharacterized protein LOC106302691 [Brassica oleracea var. oleracea]
TRINITY_DN33462_c0_g2	0.668162	25.9451	38.8306	0.0084356	0.467772	1466	GO:0005524;GO:0006468;GO:0004674	K20605	-	virNOG05049	T	-	gi|976916251|gb|KVI01776.1| Protein kinase, ATP binding site-containing protein [Cynara cardunculus var. scolymus]
TRINITY_DN33633_c0_g1	2.04105	12.6966	6.2206	0.00964828	0.512326	414	-	-	-	-	-	-	-
TRINITY_DN33873_c0_g1	43.2199	92.6189	2.14297	0.0029099	0.218497	1360	GO:0008138;GO:0035335;GO:0004725	K13917	-	COG5226;virNOG04506	A	sp|O60942|MCE1_HUMAN mRNA-capping enzyme OS=Homo sapiens GN=RNGTT PE=1 SV=1	gi|976928526|gb|KVI11481.1| Dual specificity phosphatase, catalytic domain-containing protein [Cynara cardunculus var. scolymus]
TRINITY_DN33904_c0_g1	0.648918	8.38407	12.9201	0.0125803	0.609236	509	-	-	-	-	-	-	-
TRINITY_DN33917_c0_g1	0	7.15611	Inf	0.00388699	0.271403	801	-	-	-	-	-	-	-
TRINITY_DN33977_c1_g1	0	13.5495	Inf	5.78725e-05	0.00831712	698	-	-	-	-	-	-	-
TRINITY_DN34014_c1_g1	0.352845	118.779	336.633	5.229e-10	2.12133e-07	2649	GO:0006730;GO:0019752;GO:1901564;GO:0004489;GO:0005829	K00297	-	virNOG04133	E	sp|Q9SE94|MTHR1_MAIZE Methylenetetrahydrofolate reductase 1 OS=Zea mays PE=2 SV=1	gi|242032523|ref|XP_002463656.1| hypothetical protein SORBIDRAFT_01g003700 [Sorghum bicolor] &gt;gi|241917510|gb|EER90654.1| hypothetical protein SORBI_001G040100 [Sorghum bicolor]
TRINITY_DN34020_c0_g2	5.0473	17.6118	3.48935	0.020789	0.833055	1813	-	-	-	-	-	-	-
TRINITY_DN34047_c1_g1	0	10.9953	Inf	0.000174325	0.0219048	865	GO:1902600;GO:0008553;GO:0016021;GO:0006754;GO:0005524;GO:0046872	K01535	-	virNOG04331;virNOG33771	FP	sp|Q9M2A0|PMA8_ARATH ATPase 8, plasma membrane-type OS=Arabidopsis thaliana GN=AHA8 PE=3 SV=1	gi|976911413|gb|KVH98064.1| Cation-transporting P-type ATPase [Cynara cardunculus var. scolymus]
TRINITY_DN34226_c0_g1	1.61411	9.09739	5.63615	0.0415831	1	932	-	-	PF05701	virNOG03281	S	sp|Q9SCT6|Y3172_ARATH WEB family protein At3g51720 OS=Arabidopsis thaliana GN=At3g51720 PE=2 SV=1	gi|976927962|gb|KVI11282.1| Protein of unknown function DUF827, plant [Cynara cardunculus var. scolymus]
TRINITY_DN34398_c0_g1	1.68821	14.3346	8.491	0.00239361	0.191367	717	-	-	-	-	-	-	-
TRINITY_DN34523_c2_g1	0.630635	6.82505	10.8225	0.035423	1	453	-	-	-	-	-	-	-
TRINITY_DN34611_c0_g1	4.32141	14.3991	3.33203	0.0448451	1	823	-	-	-	-	-	-	-
TRINITY_DN34693_c0_g1	0	5.14756	Inf	0.019554	0.802449	617	-	-	-	-	-	-	-
TRINITY_DN34783_c0_g1	72.8589	201.954	2.77185	0.000831008	0.0805831	734	GO:0016021	-	PF05514	virNOG20252	S	-	gi|976903433|gb|KVH91321.1| HR-like lesion-inducer [Cynara cardunculus var. scolymus]
TRINITY_DN35040_c0_g1	0.352845	10.18	28.8513	0.001545	0.134092	976	-	-	-	-	-	-	-
TRINITY_DN35043_c0_g3	1.33632	11.085	8.29511	0.00873701	0.477758	421	-	-	-	-	-	-	gi|985458812|ref|XP_015387930.1| PREDICTED: uncharacterized protein LOC102629700 [Citrus sinensis]
TRINITY_DN35251_c0_g1	0.333601	10.3807	31.1172	0.00127969	0.115882	587	GO:0016021	-	-	virNOG03962	DKT	sp|Q9SLK2|ALIS3_ARATH ALA-interacting subunit 3 OS=Arabidopsis thaliana GN=ALIS3 PE=1 SV=1	gi|976926376|gb|KVI10242.1| Protein of unknown function DUF284, transmembrane eukaryotic, partial [Cynara cardunculus var. scolymus]
TRINITY_DN35359_c1_g1	10.2428	45.6301	4.45485	9.48601e-05	0.0129015	867	-	-	-	-	-	-	-
TRINITY_DN35467_c0_g1	0.333601	7.20486	21.5972	0.0129932	0.620673	662	-	-	-	-	-	-	-
TRINITY_DN35873_c0_g1	0.352845	12.5187	35.4793	0.0384731	1	440	GO:0032440;GO:0015977;GO:0008964;GO:0006099	K01595	-	virNOG02027	C	sp|P27154|CAPP_TOBAC Phosphoenolpyruvate carboxylase OS=Nicotiana tabacum GN=PPC PE=2 SV=1	gi|27657589|emb|CAC83482.1| phosphoenolpyruvate carboxylase [Phalaenopsis amabilis]
TRINITY_DN35975_c0_g1	0	20.624	Inf	1.14423e-07	3.14863e-05	1252	-	K01177	-	virNOG01308	G	sp|O65258|BAM2_ARATH Beta-amylase 2, chloroplastic OS=Arabidopsis thaliana GN=BAM2 PE=1 SV=2	gi|743831780|ref|XP_010934795.1| PREDICTED: beta-amylase 2, chloroplastic isoform X3 [Elaeis guineensis]
TRINITY_DN36060_c0_g1	0	66.2586	Inf	4.97214e-09	1.76499e-06	817	-	-	-	-	-	-	-
TRINITY_DN36182_c0_g1	0	7.65701	Inf	0.0387433	1	683	-	-	-	-	-	-	-
TRINITY_DN36199_c0_g1	0	6.11959	Inf	0.00881097	0.480811	619	-	-	-	-	-	-	-
TRINITY_DN36356_c0_g1	0	7.48577	Inf	0.00298089	0.221369	1122	-	-	-	NOG142245;virNOG38135	R	sp|Q9TLC2|NU5C_TECST NAD(P)H-quinone oxidoreductase subunit 5, chloroplastic OS=Tecoma stans GN=ndhF PE=3 SV=1	gi|734413745|gb|KHN37115.1| Putative ribonuclease H protein, partial [Glycine soja]
TRINITY_DN36489_c0_g1	0	13.344	Inf	6.9051e-05	0.00976549	1345	-	-	-	-	-	-	-
TRINITY_DN36607_c0_g1	0	16.4854	Inf	0.000199107	0.024541	764	-	-	-	-	-	-	-
TRINITY_DN36639_c0_g1	0.333601	9.59043	28.7482	0.0024398	0.193894	532	-	-	-	-	-	-	-
TRINITY_DN36816_c0_g1	61.8046	465.449	7.53097	2.45515e-11	1.24159e-08	4623	-	-	PF07714;PF00564	virNOG09990	T	sp|Q05609|CTR1_ARATH Serine/threonine-protein kinase CTR1 OS=Arabidopsis thaliana GN=CTR1 PE=1 SV=1	gi|976900509|gb|KVH88698.1| Phox/Bem1p [Cynara cardunculus var. scolymus]
TRINITY_DN36995_c0_g2	0	4.25852	Inf	0.0421568	1	505	-	-	-	-	-	-	-
TRINITY_DN37054_c0_g1	0	4.5092	Inf	0.0332174	1	592	-	-	-	-	-	-	-
TRINITY_DN37285_c0_g1	0.333601	29.8715	89.5426	1.49288e-09	5.65368e-07	955	-	-	PF13966	virNOG39769;NOG123811;virNOG01327;KOG1075	SR	-	gi|719976173|ref|XP_010248435.1| PREDICTED: uncharacterized protein LOC104591337 [Nelumbo nucifera]
TRINITY_DN37313_c1_g1	5.3607	18.2806	3.41011	0.020771	0.833055	767	-	K08790	-	virNOG01355;virNOG07523	T	-	gi|955387905|ref|XP_014627167.1| PREDICTED: serine/threonine-protein kinase tricorner-like [Glycine max]
TRINITY_DN37394_c0_g2	38.8529	79.824	2.05452	0.0300359	0.996447	710	GO:0009055;GO:0045454;GO:0005623;GO:0055114;GO:0015035	K03676	PF00462	virNOG21143;NOG153955	O	sp|Q8L9S3|GRXC6_ARATH Glutaredoxin-C6 OS=Arabidopsis thaliana GN=GRXC6 PE=2 SV=2	gi|976900703|gb|KVH88871.1| Glutaredoxin [Cynara cardunculus var. scolymus]
TRINITY_DN37420_c0_g1	0.686446	7.76808	11.3164	0.0188312	0.784806	772	-	-	-	virNOG00438	S	-	gi|255585259|ref|XP_002533330.1| PREDICTED: uncharacterized protein LOC8273045 [Ricinus communis] &gt;gi|223526835|gb|EEF29051.1| conserved hypothetical protein [Ricinus communis]
TRINITY_DN37544_c0_g1	0	25.2898	Inf	4.4048e-09	1.57939e-06	906	-	-	-	-	-	-	-
TRINITY_DN37560_c0_g1	0.352845	55.8612	158.317	0.014039	0.651013	2761	GO:0006812;GO:0016020	-	PF00999	virNOG14862	P	sp|Q8S397|NHX4_ARATH Sodium/hydrogen exchanger 4 OS=Arabidopsis thaliana GN=NHX4 PE=2 SV=2	gi|1026091188|ref|XP_016544801.1| PREDICTED: sodium/hydrogen exchanger 4 isoform X2 [Capsicum annuum]
TRINITY_DN37733_c0_g1	0	6.18284	Inf	0.0356472	1	839	GO:0005488	K03544	-	virNOG07651	O	sp|Q9FK07|CLPX1_ARATH CLP protease regulatory subunit CLPX1, mitochondrial OS=Arabidopsis thaliana GN=CLPX1 PE=2 SV=1	gi|1029018400|ref|XP_016673037.1| PREDICTED: CLP protease regulatory subunit CLPX1, mitochondrial-like [Gossypium hirsutum]
TRINITY_DN37950_c0_g1	12.7673	44.101	3.45423	0.0293807	0.986232	1456	-	K15168	-	virNOG03129	K	sp|Q7XYY2|MED25_ARATH Mediator of RNA polymerase II transcription subunit 25 OS=Arabidopsis thaliana GN=MED25 PE=1 SV=1	gi|976911797|gb|KVH98435.1| Mediator complex, subunit Med25, von Willebrand factor type A [Cynara cardunculus var. scolymus]
TRINITY_DN37987_c0_g1	0	9.69224	Inf	0.0241471	0.899125	596	-	K12879	-	virNOG03035	K	sp|F4IAT2|THOC2_ARATH THO complex subunit 2 OS=Arabidopsis thaliana GN=THO2 PE=1 SV=1	gi|720048690|ref|XP_010271208.1| PREDICTED: THO complex subunit 2 isoform X1 [Nelumbo nucifera]
TRINITY_DN38117_c0_g2	0	6.93828	Inf	0.00485239	0.318094	819	-	-	-	-	-	-	-
TRINITY_DN38117_c0_g1	2.33809	43.7047	18.6925	8.1958e-10	3.26888e-07	1310	GO:0070652;GO:0051225	K16586	-	virNOG13719	S	sp|Q0WQE7|AUG3_ARATH AUGMIN subunit 3 OS=Arabidopsis thaliana GN=AUG3 PE=1 SV=1	gi|976918615|gb|KVI03787.1| HAUS augmin-like complex subunit 3 [Cynara cardunculus var. scolymus]
TRINITY_DN38149_c0_g1	0	9.13164	Inf	0.000797794	0.0780532	414	-	-	-	virNOG03011	S	-	gi|976926334|gb|KVI10202.1| protein of unknown function DUF862, eukaryotic [Cynara cardunculus var. scolymus]
TRINITY_DN38245_c0_g1	2.74674	13.104	4.77074	0.0179748	0.763705	381	-	-	-	-	-	-	-
TRINITY_DN38287_c0_g1	0.352845	5.93601	16.8233	0.0322775	1	652	-	-	-	-	-	-	-
TRINITY_DN38489_c0_g1	0	21.9269	Inf	4.3441e-08	1.30131e-05	688	GO:0016787	K11418	-	virNOG10641	B	sp|Q944K3|HDA2_ARATH Histone deacetylase 2 OS=Arabidopsis thaliana GN=HDA2 PE=2 SV=2	gi|567917624|ref|XP_006450818.1| hypothetical protein CICLE_v10008784mg [Citrus clementina] &gt;gi|568844118|ref|XP_006475942.1| PREDICTED: histone deacetylase 2 isoform X1 [Citrus sinensis] &gt;gi|557554044|gb|ESR64058.1| hypothetical protein CICLE_v10008784mg [Citrus clementina] &gt;gi|641861366|gb|KDO80054.1| hypothetical protein CISIN_1g018685mg [Citrus sinensis]
TRINITY_DN38589_c2_g1	0	5.12781	Inf	0.0198826	0.808918	443	-	-	-	-	-	-	-
TRINITY_DN38635_c0_g1	0	4.86525	Inf	0.0251068	0.915485	417	-	-	-	-	-	-	-
TRINITY_DN38690_c0_g2	14.4706	38.1303	2.63502	0.0240327	0.897055	1700	GO:0016021;GO:0005524;GO:0004674;GO:0006468	-	PF00069;PF13855	virNOG00299	T	sp|C0LGF4|FEI1_ARATH LRR receptor-like serine/threonine-protein kinase FEI 1 OS=Arabidopsis thaliana GN=FEI1 PE=1 SV=1	gi|567894342|ref|XP_006439659.1| hypothetical protein CICLE_v10019379mg [Citrus clementina] &gt;gi|557541921|gb|ESR52899.1| hypothetical protein CICLE_v10019379mg [Citrus clementina]
TRINITY_DN38703_c0_g2	0	7.5319	Inf	0.00292714	0.21898	820	-	-	-	-	-	-	-
TRINITY_DN38707_c0_g1	39.7623	106.885	2.6881	0.000101698	0.0137264	601	-	-	-	virNOG21217;virNOG23908	S	-	gi|976907119|gb|KVH94510.1| hypothetical protein Ccrd_003409 [Cynara cardunculus var. scolymus]
TRINITY_DN38881_c0_g1	17.1211	52.1648	3.04682	0.000828073	0.0805329	1441	-	-	-	-	-	-	-
TRINITY_DN38905_c0_g1	0.630635	8.81647	13.9803	0.00993524	0.523647	324	-	-	-	-	-	-	-
TRINITY_DN38928_c3_g1	0	4.87189	Inf	0.0250404	0.91391	878	-	-	-	-	-	-	-
TRINITY_DN38972_c0_g1	0	69.5951	Inf	1.61411e-21	2.72843e-18	1634	-	-	PF00665	NOG215611;virNOG06348;virNOG00819;virNOG34595	TR	sp|Q94HW2|POLR1_ARATH Retrovirus-related Pol polyprotein from transposon RE1 OS=Arabidopsis thaliana GN=RE1 PE=2 SV=1	gi|147788164|emb|CAN71595.1| hypothetical protein VITISV_010143 [Vitis vinifera]
TRINITY_DN38995_c1_g3	0	4.84288	Inf	0.0253325	0.919188	426	GO:0008152;GO:0016758	K10757	-	virNOG03830	CG	sp|Q9LFJ8|U78D2_ARATH UDP-glycosyltransferase 78D2 OS=Arabidopsis thaliana GN=UGT78D2 PE=2 SV=1	gi|685836940|dbj|BAP47703.1| UDP-glucose:flavonoid 3-O-glucosyltransferase [Gynura bicolor]
TRINITY_DN39185_c1_g5	0	9.63131	Inf	0.0210413	0.837478	1189	-	-	-	-	-	-	-
TRINITY_DN39554_c0_g2	0	5.47599	Inf	0.0149572	0.67809	806	-	-	-	KOG1075;lilNOG25130;virNOG39907;virNOG38135	RS	-	gi|571541105|ref|XP_006601683.1| PREDICTED: uncharacterized protein LOC102664430 [Glycine max]
TRINITY_DN39643_c0_g1	0	4.48421	Inf	0.033553	1	339	-	-	-	-	-	-	-
TRINITY_DN39761_c0_g1	0	16.1056	Inf	3.55225e-06	0.000722612	867	-	-	-	-	-	-	-
TRINITY_DN39763_c0_g1	0.315317	6.99227	22.1754	0.0455888	1	613	-	-	-	-	-	-	-
TRINITY_DN39888_c0_g2	0.70569	9.07379	12.858	0.00801153	0.453571	775	GO:0006508;GO:0030163;GO:0004190	-	-	virNOG14180	O	sp|A2ZC67|ASP1_ORYSI Aspartic proteinase Asp1 OS=Oryza sativa subsp. indica GN=ASP1 PE=2 SV=2	gi|242062640|ref|XP_002452609.1| hypothetical protein SORBIDRAFT_04g028990 [Sorghum bicolor] &gt;gi|241932440|gb|EES05585.1| hypothetical protein SORBI_004G250300 [Sorghum bicolor]
TRINITY_DN40069_c0_g1	0	4.9285	Inf	0.024484	0.904862	321	-	-	-	-	-	-	-
TRINITY_DN40410_c0_g1	0	4.99298	Inf	0.02799	0.966519	2365	-	-	-	-	-	-	-
TRINITY_DN40436_c0_g1	2.00449	12.9841	6.47753	0.00824049	0.46321	2888	GO:0005634;GO:0003700;GO:0016021;GO:0043565;GO:0006355	K09419	-	virNOG05764	K	sp|Q6VBB2|HFA2B_ORYSJ Heat stress transcription factor A-2b OS=Oryza sativa subsp. japonica GN=HSFA2B PE=2 SV=1	gi|976928707|gb|KVI11616.1| Heat shock factor (HSF)-type, DNA-binding [Cynara cardunculus var. scolymus]
TRINITY_DN40543_c0_g1	0	82.8635	Inf	3.69776e-11	1.82307e-08	1554	-	-	-	-	-	-	-
TRINITY_DN40548_c0_g1	0	27.2353	Inf	9.4067e-10	3.73089e-07	467	-	-	-	-	-	-	-
TRINITY_DN40558_c0_g1	0	10.5282	Inf	0.000272069	0.0321925	737	-	-	-	-	-	-	-
TRINITY_DN40750_c1_g4	0	63.2774	Inf	0.000170625	0.0215544	2901	-	-	-	virNOG27119;virNOG01327;virNOG28179	R	sp|P14381|YTX2_XENLA Transposon TX1 uncharacterized 149 kDa protein OS=Xenopus laevis PE=4 SV=1	gi|731330294|ref|XP_010676054.1| PREDICTED: transposon TX1 uncharacterized 149 kDa protein [Beta vulgaris subsp. vulgaris]
TRINITY_DN40796_c0_g1	1.70745	8.75461	5.12729	0.0485912	1	484	-	-	PF10950	virNOG27211	R	-	gi|976926840|gb|KVI10684.1| Organ specific protein [Cynara cardunculus var. scolymus]
TRINITY_DN40803_c0_g1	4.20883	19.0543	4.52723	0.0115425	0.57741	544	-	-	-	-	-	-	-
TRINITY_DN40829_c0_g1	5.99326	18.4442	3.0775	0.0296328	0.988618	470	-	-	-	-	-	-	-
TRINITY_DN40865_c0_g2	0	5.26079	Inf	0.0186915	0.782894	344	-	-	-	-	-	-	-
TRINITY_DN41063_c0_g2	1.02101	7.85632	7.69468	0.0335823	1	870	-	-	-	-	-	-	-
TRINITY_DN41461_c0_g1	0	7.78381	Inf	0.0209779	0.836701	532	-	-	-	virNOG10034	S	sp|Q9LI74|CHUP1_ARATH Protein CHUP1, chloroplastic OS=Arabidopsis thaliana GN=CHUP1 PE=1 SV=1	gi|976927011|gb|KVI10844.1| hypothetical protein Ccrd_010754 [Cynara cardunculus var. scolymus]
TRINITY_DN41683_c0_g1	1.2988	15.4751	11.9149	0.000698114	0.0699049	1189	-	-	PF13966	virNOG28179;virNOG38418;KOG1075;poaNOG22542	R	-	gi|734399489|gb|KHN30886.1| Putative ribonuclease H protein, partial [Glycine soja]
TRINITY_DN41812_c0_g1	17.4264	37.6835	2.16244	0.0241835	0.899125	1118	GO:0006355;GO:0003677;GO:0003700;GO:0005634	K14516	PF00847	virNOG22753;virNOG18280;virNOG19226	K	sp|Q8LDC8|ERF92_ARATH Ethylene-responsive transcription factor 1B OS=Arabidopsis thaliana GN=ERF1B PE=1 SV=2	gi|976917643|gb|KVI03062.1| AP2/ERF domain-containing protein [Cynara cardunculus var. scolymus]
TRINITY_DN41828_c1_g2	6.29029	19.9671	3.17428	0.0229085	0.873998	1018	-	-	-	-	-	-	-
TRINITY_DN41992_c0_g2	4.45228	15.7205	3.53089	0.0264542	0.936715	2263	-	-	-	-	-	-	-
TRINITY_DN42052_c1_g2	11.1685	37.8949	3.393	0.00268797	0.206529	1471	GO:0003743;GO:0006446;GO:0033290;GO:0000166;GO:0031369;GO:0001731;GO:0005852;GO:0016282	K03253	PF08662	virNOG01067	J	sp|P56821|EIF3B_TOBAC Eukaryotic translation initiation factor 3 subunit B OS=Nicotiana tabacum GN=TIF3B1 PE=2 SV=1	gi|698946220|gb|AIU34463.1| putative eukaryotic translation initiation factor 3 subunit B, partial [Taraxacum brevicorniculatum]
TRINITY_DN42257_c0_g1	0	5.44174	Inf	0.0334909	1	613	-	-	-	-	-	-	-
TRINITY_DN42361_c0_g1	0	7.09687	Inf	0.00397965	0.274839	983	-	-	-	virNOG35540;virNOG27119;virNOG01327	R	-	gi|976913216|gb|KVH99517.1| Endonuclease/exonuclease/phosphatase [Cynara cardunculus var. scolymus]
TRINITY_DN42380_c1_g1	2.78523	11.1428	4.00067	0.0443906	1	1737	-	-	-	-	-	-	-
TRINITY_DN42399_c0_g1	3.09863	12.1886	3.93354	0.0386955	1	1066	GO:0005488	-	PF13947	virNOG06535	T	sp|Q9SA25|WAKLG_ARATH Wall-associated receptor kinase-like 8 OS=Arabidopsis thaliana GN=WAKL8 PE=2 SV=1	gi|976924507|gb|KVI08465.1| Concanavalin A-like lectin/glucanase, subgroup [Cynara cardunculus var. scolymus]
TRINITY_DN42405_c0_g1	0	5.4905	Inf	0.0306455	1	442	-	-	-	-	-	-	-
TRINITY_DN42489_c0_g1	7.7344	21.6432	2.79831	0.0473487	1	898	-	-	-	-	-	-	-
TRINITY_DN42509_c1_g1	0	7.52403	Inf	0.00293621	0.219197	459	GO:0030955;GO:0004743;GO:0000287;GO:0016301;GO:0006096	K00873	-	virNOG01073	G	sp|B8BM17|KPYC2_ORYSI Pyruvate kinase 2, cytosolic OS=Oryza sativa subsp. indica GN=OsI_37456 PE=3 SV=1	gi|743882283|ref|XP_010909117.1| PREDICTED: pyruvate kinase, cytosolic isozyme-like [Elaeis guineensis]
TRINITY_DN42548_c0_g1	3.31965	14.713	4.4321	0.0170273	0.738907	1398	-	-	-	virNOG33612;COG2801	RL	sp|Q8I7P9|POL5_DROME Retrovirus-related Pol polyprotein from transposon opus OS=Drosophila melanogaster GN=pol PE=3 SV=1	gi|848854035|ref|XP_012846408.1| PREDICTED: uncharacterized protein LOC105966396 [Erythranthe guttata]
TRINITY_DN42990_c0_g1	10.0378	31.1801	3.10626	0.0474636	1	1300	-	-	-	virNOG22334;virNOG24467	S	-	gi|976929098|gb|KVI11962.1| hypothetical protein Ccrd_009622 [Cynara cardunculus var. scolymus]
TRINITY_DN43044_c0_g1	2.87442	12.6557	4.40286	0.0304284	1	506	-	-	-	-	-	-	-
TRINITY_DN43152_c0_g2	0	6.22758	Inf	0.00844025	0.467772	430	GO:0046872	-	PF00665	NOG185565;NOG06833;virNOG08281	RLS	sp|P10978|POLX_TOBAC Retrovirus-related Pol polyprotein from transposon TNT 1-94 OS=Nicotiana tabacum PE=2 SV=1	gi|111146936|gb|ABH07409.1| putative pol polyprotein [Brassica oleracea var. botrytis]
TRINITY_DN43802_c0_g1	0.70569	7.53452	10.6768	0.0225851	0.868127	1211	-	-	-	-	-	-	-
TRINITY_DN43931_c0_g2	0	34.1123	Inf	1.58087e-09	5.9383e-07	511	GO:0006810;GO:0005215;GO:0031969;GO:0016021	K15283	-	virNOG12423;KOG1441	EG	sp|P49131|TPT_FLAPR Triose phosphate/phosphate translocator, chloroplastic OS=Flaveria pringlei GN=TPT PE=2 SV=1	gi|976914998|gb|KVI00988.1| protein of unknown function DUF250 [Cynara cardunculus var. scolymus]
TRINITY_DN44121_c0_g1	0	6.7382	Inf	0.0200479	0.814245	1093	-	-	-	-	-	-	-
TRINITY_DN44123_c0_g1	2.28132	12.7768	5.60062	0.0147346	0.671427	1097	-	-	-	-	-	-	-
TRINITY_DN44126_c0_g3	0	68.0143	Inf	3.6692e-21	5.92034e-18	1105	GO:0046872;GO:0005774;GO:0005524;GO:1902600;GO:0008553;GO:0016021;GO:0006754	K01535	-	COG0474;virNOG04331	P	sp|Q7XPY2|PMA1_ORYSJ Plasma membrane ATPase OS=Oryza sativa subsp. japonica GN=Os04g0656100 PE=2 SV=1	gi|1024037107|gb|KZV44171.1| ATPase 9, plasma membrane-type [Dorcoceras hygrometricum]
TRINITY_DN44189_c1_g1	2.04009	11.4027	5.58932	0.0189115	0.785826	890	-	-	-	-	-	-	-
TRINITY_DN44603_c1_g1	0	140.029	Inf	2.75782e-12	1.5918e-09	1498	-	-	-	-	-	-	-
TRINITY_DN44752_c0_g1	2.66881	14.1562	5.30433	0.0112646	0.570422	908	-	K00858	-	virNOG02448	G	sp|Q56YN3|NADK1_ARATH NAD(H) kinase 1 OS=Arabidopsis thaliana GN=NADK1 PE=1 SV=2	gi|703121596|ref|XP_010102369.1| NAD(H) kinase 1 [Morus notabilis] &gt;gi|587905139|gb|EXB93330.1| NAD(H) kinase 1 [Morus notabilis]
TRINITY_DN45013_c0_g1	0.70569	26.4055	37.4179	3.19171e-05	0.00495832	922	-	-	-	-	-	-	-
TRINITY_DN45100_c0_g1	10.5347	25.5787	2.42804	0.0420249	1	1233	GO:0016740;GO:0003989;GO:0006633;GO:0009317	K01962	PF01039	virNOG02719	I	sp|Q9LD43|ACCA_ARATH Acetyl-coenzyme A carboxylase carboxyl transferase subunit alpha, chloroplastic OS=Arabidopsis thaliana GN=CAC3 PE=1 SV=1	gi|747062199|ref|XP_011077596.1| PREDICTED: acetyl-coenzyme A carboxylase carboxyl transferase subunit alpha, chloroplastic-like [Sesamum indicum] &gt;gi|747062201|ref|XP_011077598.1| PREDICTED: acetyl-coenzyme A carboxylase carboxyl transferase subunit alpha, chloroplastic-like [Sesamum indicum]
TRINITY_DN45162_c0_g1	2.69093	22.5496	8.37983	0.000154226	0.020017	498	-	-	-	-	-	-	-
TRINITY_DN45245_c0_g2	8.29286	72.8048	8.77921	1.96687e-10	8.4119e-08	1691	GO:0008270	-	-	virNOG11071	R	-	gi|976912696|gb|KVH99171.1| hypothetical protein Ccrd_022606 [Cynara cardunculus var. scolymus]
TRINITY_DN45812_c0_g2	0	7.68123	Inf	0.0254642	0.920014	713	-	-	-	-	-	-	-
TRINITY_DN45842_c0_g2	0	14.3438	Inf	1.31157e-05	0.00227664	550	-	-	-	-	-	-	-
TRINITY_DN45992_c0_g1	1.7267	23.4215	13.5643	1.19966e-05	0.00210817	745	GO:0008299;GO:0004452;GO:0016787	K01823	-	virNOG05887	Q	sp|O48965|IDI2_CAMAC Isopentenyl-diphosphate Delta-isomerase II OS=Camptotheca acuminata GN=IPI2 PE=2 SV=1	gi|6856554|gb|AAF29975.1|AF188062_1 isopentenyl pyrophosphate:dimethyllallyl pyrophosphate isomerase [Lactuca sativa]
TRINITY_DN46087_c1_g1	0	20.4205	Inf	0.000242687	0.0288602	677	-	-	-	-	-	-	-
TRINITY_DN46266_c0_g1	12.0019	27.5259	2.29346	0.040953	1	1783	-	-	-	virNOG05810;virNOG00819;KOG0017;poaNOG22480	R	sp|Q9ZT94|POLR2_ARATH Retrovirus-related Pol polyprotein from transposon RE2 OS=Arabidopsis thaliana GN=RE2 PE=4 SV=1	gi|951048457|ref|XP_014519706.1| PREDICTED: uncharacterized mitochondrial protein AtMg00810-like [Vigna radiata var. radiata]
TRINITY_DN46535_c0_g1	0.667202	8.27685	12.4053	0.0146173	0.666936	657	-	K01103	-	virNOG01039	G	sp|Q9MB58|F26_ARATH 6-phosphofructo-2-kinase/fructose-2,6-bisphosphatase OS=Arabidopsis thaliana GN=FKFBP PE=1 SV=1	gi|502129390|ref|XP_004500284.1| PREDICTED: 6-phosphofructo-2-kinase/fructose-2,6-bisphosphatase-like isoform X1 [Cicer arietinum]
TRINITY_DN46758_c0_g1	0	4.58556	Inf	0.0322216	1	1008	-	-	-	-	-	-	-
TRINITY_DN46779_c0_g1	1.92847	22.2679	11.5469	0.00624647	0.384288	2473	GO:1903959;GO:0006821;GO:0016021;GO:0005247	K05016	PF00571;PF00654	virNOG01722	P	sp|Q96282|CLCC_ARATH Chloride channel protein CLC-c OS=Arabidopsis thaliana GN=CLC-C PE=1 SV=1	gi|976927310|gb|KVI11080.1| Chloride channel ClC-plant, partial [Cynara cardunculus var. scolymus]
TRINITY_DN46878_c1_g2	0.352845	6.55462	18.5765	0.020542	0.828053	603	-	-	-	-	-	-	-
TRINITY_DN46894_c0_g1	45.6567	141.597	3.10133	2.00766e-06	0.000433234	702	-	-	-	-	-	-	-
TRINITY_DN47190_c0_g1	0.315317	9.19751	29.1691	0.00317188	0.232392	538	-	K16578	-	virNOG10101	S	-	gi|976906902|gb|KVH94301.1| Armadillo-like helical [Cynara cardunculus var. scolymus]
TRINITY_DN47364_c0_g2	42.6906	102.779	2.40753	0.0289588	0.981446	1451	GO:0016020	-	PF14416;PF13839	virNOG02030	R	sp|Q8VY22|TBL38_ARATH Protein trichome birefringence-like 38 OS=Arabidopsis thaliana GN=TBL38 PE=2 SV=1	gi|976909747|gb|KVH96779.1| PC-Esterase [Cynara cardunculus var. scolymus]
TRINITY_DN47411_c0_g3	12.152	27.1615	2.23514	0.0477064	1	3291	-	-	PF14223	virNOG34595;virNOG00819;virNOG31652	R	sp|Q94HW2|POLR1_ARATH Retrovirus-related Pol polyprotein from transposon RE1 OS=Arabidopsis thaliana GN=RE1 PE=2 SV=1	gi|670447808|ref|XP_008664109.1| PREDICTED: uncharacterized protein LOC103642667, partial [Zea mays]
TRINITY_DN47411_c2_g2	0	9.69178	Inf	0.037749	1	906	-	-	-	-	-	-	gi|731362020|ref|XP_010692672.1| PREDICTED: uncharacterized protein LOC104905750 [Beta vulgaris subsp. vulgaris]
TRINITY_DN47441_c0_g1	0	100.466	Inf	2.66983e-11	1.33482e-08	3358	-	-	-	virNOG00819;KOG0017	R	sp|Q94HW2|POLR1_ARATH Retrovirus-related Pol polyprotein from transposon RE1 OS=Arabidopsis thaliana GN=RE1 PE=2 SV=1	gi|731347418|ref|XP_010684978.1| PREDICTED: uncharacterized protein LOC104899479 [Beta vulgaris subsp. vulgaris]
TRINITY_DN47629_c1_g1	0	6.4019	Inf	0.0279663	0.966519	733	-	-	-	-	-	-	-
TRINITY_DN47737_c0_g1	8.97834	66.7867	7.43864	2.13727e-08	6.80429e-06	997	-	-	-	-	-	-	-
TRINITY_DN47775_c0_g1	0	8.26112	Inf	0.00339858	0.244213	807	GO:0004722;GO:0006470	-	-	virNOG02311;COG0631	T	sp|Q9M8R7|P2C33_ARATH Probable protein phosphatase 2C 33 OS=Arabidopsis thaliana GN=PPC6-1 PE=1 SV=1	gi|976923511|gb|KVI07835.1| Protein phosphatase 2C [Cynara cardunculus var. scolymus]
TRINITY_DN47777_c0_g3	0	11.1152	Inf	0.000166404	0.0212311	647	-	-	-	-	-	-	-
TRINITY_DN48357_c0_g1	0.667202	7.80757	11.702	0.0187334	0.783492	408	-	-	-	-	-	-	-
TRINITY_DN48383_c0_g2	0	4.26114	Inf	0.0421131	1	613	-	-	-	-	-	-	-
TRINITY_DN48462_c0_g3	2.70826	12.0425	4.44659	0.0289038	0.980893	724	GO:0016758;GO:0008152	K13691	PF00201	virNOG01783	GC	sp|Q6VAA6|U74G1_STERE UDP-glycosyltransferase 74G1 OS=Stevia rebaudiana GN=UGT74G1 PE=1 SV=1	gi|1026191301|gb|ANC70234.1| flavonoid 7-O glucuronosyltransferase, partial [Erigeron breviscapus]
TRINITY_DN48549_c0_g2	0	34.5828	Inf	5.12337e-12	2.79795e-09	360	-	-	-	-	-	-	-
TRINITY_DN48616_c0_g1	0	14.4649	Inf	1.25297e-05	0.00219642	603	GO:0003735;GO:0042254;GO:0002181;GO:0070180;GO:0030687;GO:0022625	K02941	-	virNOG02778	J	sp|P50346|RLA0_SOYBN 60S acidic ribosomal protein P0 OS=Glycine max PE=2 SV=1	gi|22759727|dbj|BAC10912.1| putative 60S acidic ribosomal protein P0, partial [Zinnia violacea]
TRINITY_DN48616_c0_g2	0	7.53452	Inf	0.00292412	0.21898	395	GO:0016740	-	-	virNOG12322	T	-	gi|901800134|gb|KMZ60384.1| putative Receptor protein kinase [Zostera marina]
TRINITY_DN48690_c0_g1	0.352845	6.17359	17.4966	0.026321	0.933871	1017	-	-	-	-	-	-	-
TRINITY_DN48780_c0_g1	66.3008	253.648	3.82571	8.21877e-05	0.0113299	1117	GO:0005524;GO:0006952;GO:0004674;GO:0009506;GO:0006468;GO:0016021;GO:0048544;GO:0005886	-	PF07714	virNOG02323;COG0515	T	sp|O81832|Y4729_ARATH G-type lectin S-receptor-like serine/threonine-protein kinase At4g27290 OS=Arabidopsis thaliana GN=At4g27290 PE=3 SV=4	gi|698585375|ref|XP_009778629.1| PREDICTED: uncharacterized protein LOC104227947 [Nicotiana sylvestris]
TRINITY_DN48905_c0_g1	0.333601	7.1956	21.5695	0.0130306	0.621712	447	-	-	-	-	-	-	-
TRINITY_DN48977_c0_g1	0.630635	73.9449	117.255	0.00360832	0.255916	2035	-	-	-	virNOG33612	R	-	gi|695051513|ref|XP_009413782.1| PREDICTED: uncharacterized protein LOC103995023 [Musa acuminata subsp. malaccensis]
TRINITY_DN49016_c0_g2	0	5.17656	Inf	0.0193279	0.795929	797	-	-	-	-	-	-	-
TRINITY_DN49126_c0_g1	1.91019	19.0207	9.95751	0.0030709	0.226395	824	-	K15283	-	virNOG12423	EG	sp|P49132|TPT_FLATR Triose phosphate/phosphate translocator, chloroplastic OS=Flaveria trinervia GN=TPT PE=2 SV=1	gi|1352199|sp|P49132.1|TPT_FLATR RecName: Full=Triose phosphate/phosphate translocator, chloroplastic; Short=cTPT; Flags: Precursor &gt;gi|406281|emb|CAA81385.1| triose phosphate/phosphate translocator [Flaveria trinervia]
TRINITY_DN49143_c0_g1	0	5.48648	Inf	0.0148944	0.676539	521	-	-	-	-	-	-	-
TRINITY_DN49328_c0_g2	0.70569	6.48613	9.19118	0.0428961	1	714	-	-	-	-	-	-	-
TRINITY_DN49970_c0_g2	0	8.48279	Inf	0.00134449	0.12052	1339	-	-	-	virNOG13581;COG2801	LR	-	gi|147854075|emb|CAN83398.1| hypothetical protein VITISV_016835 [Vitis vinifera]
TRINITY_DN50199_c0_g1	0	12.1136	Inf	0.000507216	0.0538263	869	-	-	-	-	-	-	-
TRINITY_DN50221_c0_g1	0	4.23615	Inf	0.0425321	1	385	-	-	-	-	-	-	-
TRINITY_DN51214_c0_g1	0	4.58556	Inf	0.0322216	1	900	GO:0005488	-	-	virNOG00819;KOG0017;virNOG10663	R	sp|P10978|POLX_TOBAC Retrovirus-related Pol polyprotein from transposon TNT 1-94 OS=Nicotiana tabacum PE=2 SV=1	gi|147789988|emb|CAN71759.1| hypothetical protein VITISV_020777 [Vitis vinifera]
TRINITY_DN51435_c0_g1	0	4.56844	Inf	0.0324411	1	477	-	-	-	-	-	-	-
TRINITY_DN51688_c0_g1	0	7.29834	Inf	0.0255374	0.92032	827	-	-	-	virNOG04886;NOG108747	SR	sp|Q9ZP59|TLP1_ARATH Tubby-like F-box protein 1 OS=Arabidopsis thaliana GN=TULP1 PE=2 SV=1	gi|976905855|gb|KVH93460.1| F-box domain, cyclin-like protein [Cynara cardunculus var. scolymus]
TRINITY_DN51689_c0_g1	0.945952	10.0642	10.6392	0.00881871	0.480864	835	-	-	-	virNOG27119;virNOG37264	R	-	gi|976915603|gb|KVI01510.1| Endonuclease/exonuclease/phosphatase, partial [Cynara cardunculus var. scolymus]
TRINITY_DN52289_c0_g1	0	6.43475	Inf	0.0102274	0.534677	729	-	-	-	-	-	-	-
TRINITY_DN52329_c0_g1	0	14.0628	Inf	1.66053e-05	0.002748	766	GO:0004806;GO:0006511	K03094	-	virNOG17546;COG5201	O	sp|Q9FHW7|SKP1B_ARATH SKP1-like protein 1B OS=Arabidopsis thaliana GN=SKP1B PE=1 SV=1	gi|565387857|ref|XP_006359704.1| PREDICTED: SKP1-like protein 1B [Solanum tuberosum]
TRINITY_DN52380_c0_g1	0	9.46007	Inf	0.000614073	0.0632412	1270	GO:0005737;GO:0015977;GO:0006099;GO:0008964	K01595	PF00311	virNOG02027	C	sp|Q9FV65|CAPPC_FLATR Phosphoenolpyruvate carboxylase 2 OS=Flaveria trinervia GN=PPCC PE=1 SV=1	gi|75172585|sp|Q9FV65.1|CAPPC_FLATR RecName: Full=Phosphoenolpyruvate carboxylase 2; Short=PEPC 2; Short=PEPCase 2; Short=ppcC &gt;gi|10443872|gb|AAG17619.1|AF248080_1 phosphoenolpyruvate carboxylase [Flaveria trinervia]
TRINITY_DN52574_c0_g1	7.217	23.0418	3.19272	0.0172053	0.743452	1071	-	-	-	-	-	-	-
TRINITY_DN52711_c0_g1	3.57915	19.8696	5.55149	0.00259105	0.201923	1333	-	-	-	COG5035;virNOG03962	TKD	sp|Q9LTW0|ALIS1_ARATH ALA-interacting subunit 1 OS=Arabidopsis thaliana GN=ALIS1 PE=1 SV=1	gi|976926376|gb|KVI10242.1| Protein of unknown function DUF284, transmembrane eukaryotic, partial [Cynara cardunculus var. scolymus]
TRINITY_DN52893_c0_g1	1.65164	9.14876	5.53919	0.0409848	1	584	-	-	-	-	-	-	-
TRINITY_DN52952_c0_g1	0.315317	214.439	680.074	2.22474e-14	1.5954e-11	2100	-	-	-	-	-	-	-
TRINITY_DN53430_c0_g1	2.67073	15.3012	5.72922	0.00611228	0.378657	570	-	-	-	-	-	-	-
TRINITY_DN53443_c0_g1	1.35461	10.4255	7.6963	0.012672	0.610761	527	-	-	-	-	-	-	-
TRINITY_DN53706_c0_g1	0	4.61195	Inf	0.0318876	1	331	-	-	-	-	-	-	-
TRINITY_DN53848_c0_g1	1.0008	8.71373	8.70674	0.0193663	0.79693	1045	-	-	-	-	-	-	-
TRINITY_DN53860_c0_g1	0.667202	11.3659	17.0351	0.00178234	0.150752	388	-	-	-	-	-	-	-
TRINITY_DN53938_c0_g1	0.945952	15.6006	16.492	0.000275798	0.0325253	831	-	-	-	-	-	-	-
TRINITY_DN53977_c0_g1	0	5.91889	Inf	0.0109373	0.559432	804	-	-	-	-	-	-	-
TRINITY_DN54058_c0_g1	5.37995	16.5424	3.07483	0.0382887	1	635	GO:0008515;GO:0015770;GO:0005887	K15378	-	virNOG03948	G	sp|Q39231|SUC2_ARATH Sucrose transport protein SUC2 OS=Arabidopsis thaliana GN=SUC2 PE=1 SV=2	gi|976898634|gb|KVH87548.1| hypothetical protein Ccrd_025173 [Cynara cardunculus var. scolymus]
TRINITY_DN54757_c0_g1	0	10.0932	Inf	0.000367783	0.0412492	931	-	K16578	-	virNOG10101	S	sp|Q8RWY6|CLASP_ARATH CLIP-associated protein OS=Arabidopsis thaliana GN=CLASP PE=1 SV=1	gi|976906902|gb|KVH94301.1| Armadillo-like helical [Cynara cardunculus var. scolymus]
TRINITY_DN54804_c0_g1	1.3344	14.205	10.6452	0.00233822	0.188424	988	-	-	-	-	-	-	-
TRINITY_DN54901_c0_g1	0	137.31	Inf	5.15524e-36	2.15292e-32	3163	-	-	PF14111	KOG1075;virNOG25609;NOG203984	RL	-	gi|1021021817|gb|KZM80311.1| hypothetical protein DCAR_031893 [Daucus carota subsp. sativus]
TRINITY_DN56012_c0_g1	1.0008	8.8191	8.81202	0.0189165	0.785826	754	-	-	-	-	-	-	-
TRINITY_DN56233_c0_g1	9.89379	140.608	14.2117	0.037294	1	851	GO:0016740	K00799	PF00043;PF02798	virNOG09062	O	sp|Q96324|GSTFB_ARATH Glutathione S-transferase F11 OS=Arabidopsis thaliana GN=GSTF11 PE=2 SV=1	gi|429477183|dbj|BAM72333.1| glutathione S-transferase [Dahlia pinnata]
TRINITY_DN56302_c0_g1	0	58.3091	Inf	6.12013e-07	0.000148293	1255	-	K14611	-	virNOG03973	P	sp|Q8GZD4|NAT3_ARATH Nucleobase-ascorbate transporter 3 OS=Arabidopsis thaliana GN=NAT3 PE=2 SV=2	gi|567884617|ref|XP_006434867.1| hypothetical protein CICLE_v10000779mg [Citrus clementina] &gt;gi|567884619|ref|XP_006434868.1| hypothetical protein CICLE_v10000779mg [Citrus clementina] &gt;gi|567884621|ref|XP_006434869.1| hypothetical protein CICLE_v10000779mg [Citrus clementina] &gt;gi|557536989|gb|ESR48107.1| hypothetical protein CICLE_v10000779mg [Citrus clementina] &gt;gi|557536990|gb|ESR4…
TRINITY_DN57008_c2_g1	0	26.9304	Inf	2.4119e-09	8.87218e-07	889	-	-	-	-	-	-	-
TRINITY_DN57042_c0_g2	0	5.88464	Inf	0.0110864	0.563909	646	-	-	-	virNOG27119;KOG1075;virNOG01327	R	-	gi|1012343421|gb|KYP54613.1| Transposon TX1 uncharacterized [Cajanus cajan]
TRINITY_DN57209_c0_g1	13.54	39.7211	2.93361	0.00335596	0.242624	1144	-	-	-	-	-	-	-
TRINITY_DN57232_c2_g1	0.333601	7.7852	23.3369	0.00833503	0.467044	850	-	-	-	-	-	-	-
TRINITY_DN57616_c0_g1	4.32429	15.5692	3.6004	0.0271843	0.948845	1848	GO:0006355	-	PF03514	virNOG05551	K	sp|Q4VYC8|NSP1_MEDTR Nodulation-signaling pathway 1 protein OS=Medicago truncatula GN=NSP1 PE=1 SV=1	gi|976905261|gb|KVH92903.1| Transcription factor GRAS [Cynara cardunculus var. scolymus]
TRINITY_DN57842_c0_g1	0	14.0392	Inf	1.67544e-05	0.00275981	1063	-	-	-	-	-	-	-
TRINITY_DN57916_c0_g1	0	14.6116	Inf	1.04167e-05	0.00186751	682	-	-	-	-	-	-	-
TRINITY_DN58176_c0_g1	0	5.54047	Inf	0.0145768	0.665947	2550	-	-	-	NOG142091;virNOG02721;KOG2111	SR	sp|Q9FVS1|FBK23_ARATH F-box/kelch-repeat protein At1g57790 OS=Arabidopsis thaliana GN=At1g57790 PE=2 SV=1	gi|590606846|ref|XP_007020844.1| Uncharacterized protein TCM_030893 [Theobroma cacao] &gt;gi|508720472|gb|EOY12369.1| Uncharacterized protein TCM_030893 [Theobroma cacao]
TRINITY_DN58361_c0_g1	0	5.22392	Inf	0.0189664	0.786258	607	-	-	PF05617	virNOG27850	R	-	gi|976906317|gb|KVH93762.1| Prolamin-like domain-containing protein [Cynara cardunculus var. scolymus]
TRINITY_DN58796_c0_g1	0	6.49801	Inf	0.00661634	0.399768	353	-	-	-	-	-	-	-
TRINITY_DN59206_c0_g1	0	7.22985	Inf	0.00377552	0.265127	652	-	-	-	-	-	-	-
TRINITY_DN59360_c0_g1	0	42.9129	Inf	1.81619e-14	1.32929e-11	1269	-	-	-	-	-	-	-
TRINITY_DN59669_c0_g2	2.43239	11.462	4.71224	0.0273238	0.952309	678	-	-	-	-	-	-	-
TRINITY_DN60151_c0_g1	0.667202	11.7693	17.6398	0.00140263	0.12463	475	-	-	-	-	-	-	-
TRINITY_DN60361_c0_g1	0	4.95873	Inf	0.024194	0.899125	1306	-	-	-	-	-	-	-
TRINITY_DN60368_c0_g1	0.667202	6.74344	10.107	0.0382132	1	346	-	-	-	-	-	-	-
TRINITY_DN60558_c0_g3	0	4.63431	Inf	0.0316084	1	465	-	-	-	-	-	-	-
TRINITY_DN60595_c0_g1	14.2486	31.5771	2.21615	0.0388781	1	1577	GO:0008168;GO:0015940;GO:0032259;GO:0003864	K00606	PF02548	virNOG04118	H	sp|O82357|PANB1_ARATH 3-methyl-2-oxobutanoate hydroxymethyltransferase 1, mitochondrial OS=Arabidopsis thaliana GN=KPHMT1 PE=1 SV=1	gi|976910570|gb|KVH97256.1| Ketopantoate hydroxymethyltransferase [Cynara cardunculus var. scolymus]
TRINITY_DN60618_c0_g1	0	4.60007	Inf	0.0320374	1	466	-	-	PF02992	virNOG40528;euNOG08477;virNOG32502	S	-	gi|312222661|dbj|BAJ33519.1| CACTA transposable element [Dahlia pinnata]
TRINITY_DN60654_c0_g1	4.04554	26.3309	6.50863	0.000165999	0.0212311	2156	-	-	PF00078	virNOG28179;virNOG27119;KOG1075;virNOG01327	R	sp|P08548|LIN1_NYCCO LINE-1 reverse transcriptase homolog OS=Nycticebus coucang PE=3 SV=1	gi|1012345702|gb|KYP56894.1| LINE-1 reverse transcriptase isogeny [Cajanus cajan]
TRINITY_DN60678_c0_g1	1.94676	10.3715	5.32757	0.0317303	1	628	-	-	-	-	-	-	gi|976906899|gb|KVH94298.1| Gnk2-homologous domain-containing protein [Cynara cardunculus var. scolymus]
TRINITY_DN60750_c0_g1	0	10.5322	Inf	0.00342762	0.245802	1553	-	-	-	KOG1075	R	-	gi|1012336231|gb|KYP47537.1| hypothetical protein KK1_030806 [Cajanus cajan] &gt;gi|1012336246|gb|KYP47552.1| hypothetical protein KK1_030822 [Cajanus cajan]
TRINITY_DN60781_c0_g1	4.74931	20.6623	4.35059	0.010734	0.553168	772	-	-	-	-	-	-	-
TRINITY_DN61761_c0_g1	12.4231	55.0323	4.42984	1.30112e-05	0.00226405	1684	GO:0006950;GO:0005524;GO:0051082;GO:0006457	K09487	-	virNOG01891;COG0326	O	sp|Q9SIF2|HS905_ARATH Heat shock protein 90-5, chloroplastic OS=Arabidopsis thaliana GN=HSP90-5 PE=1 SV=1	gi|696120182|gb|AIT39757.1| heat shock protein 90kDa beta, partial [Chrysanthemum boreale]
TRINITY_DN61894_c0_g1	0	10.5958	Inf	0.0311641	1	712	-	-	-	-	-	-	-
TRINITY_DN62097_c0_g1	0.98348	11.354	11.5447	0.00393218	0.272888	926	GO:0030529	K02989	-	COG0049;virNOG01410	J	sp|O65731|RS5_CICAR 40S ribosomal protein S5 (Fragment) OS=Cicer arietinum GN=RPS5 PE=2 SV=1	gi|672201735|ref|XP_008778214.1| PREDICTED: 40S ribosomal protein S5-like [Phoenix dactylifera]
TRINITY_DN62162_c1_g1	3.61668	13.9272	3.85081	0.0310262	1	1028	-	-	-	-	-	-	-
TRINITY_DN62712_c2_g2	0.70569	18.7051	26.5061	0.000147195	0.0192097	861	-	-	-	-	-	-	-
TRINITY_DN62960_c0_g2	0	6.57297	Inf	0.0188367	0.784806	1072	-	-	-	KOG1075;virNOG01327;virNOG28179	R	sp|P93295|M310_ARATH Uncharacterized mitochondrial protein AtMg00310 OS=Arabidopsis thaliana GN=AtMg00310 PE=4 SV=1	gi|657996200|ref|XP_008390463.1| PREDICTED: putative ribonuclease H protein At1g65750 [Malus domestica]
TRINITY_DN62967_c0_g1	0	26.7186	Inf	1.2699e-09	4.87333e-07	771	-	-	-	-	-	-	-
TRINITY_DN63032_c0_g1	0	11.1112	Inf	0.000166663	0.0212311	740	-	-	-	euNOG34921;virNOG10199	S	-	gi|595862113|ref|XP_007211336.1| hypothetical protein PRUPE_ppa025235mg, partial [Prunus persica] &gt;gi|462407201|gb|EMJ12535.1| hypothetical protein PRUPE_ppa025235mg, partial [Prunus persica]
TRINITY_DN63239_c0_g1	0.333601	12.484	37.4219	0.000296679	0.0344725	842	-	-	-	virNOG14143	R	-	gi|976909685|gb|KVH96746.1| hypothetical protein Ccrd_001160 [Cynara cardunculus var. scolymus]
TRINITY_DN63344_c0_g1	0	23.4514	Inf	0.00250945	0.197734	463	GO:0016874	K10581	-	KOG0895;virNOG07022	O	sp|Q9ZVX1|UBC23_ARATH Probable ubiquitin-conjugating enzyme E2 23 OS=Arabidopsis thaliana GN=UBC23 PE=1 SV=1	gi|902217545|gb|KNA17763.1| hypothetical protein SOVF_077020 [Spinacia oleracea]
TRINITY_DN63439_c0_g1	0	52.1662	Inf	4.70517e-12	2.58949e-09	1101	-	-	-	-	-	-	-
TRINITY_DN63469_c0_g1	0.333601	70.413	211.07	0.0029328	0.219173	1291	-	K18577	PF13966	virNOG28179;virNOG31828;virNOG01327;KOG1075	R	sp|P0C2F6|RNHX1_ARATH Putative ribonuclease H protein At1g65750 OS=Arabidopsis thaliana GN=At1g65750 PE=3 SV=1	gi|1012324984|gb|KYP36923.1| Putative ribonuclease H protein At1g65750 family, partial [Cajanus cajan]
TRINITY_DN63610_c1_g1	0	27.4457	Inf	0.00144116	0.127416	1205	-	-	-	-	-	-	-
TRINITY_DN63778_c0_g1	0.630635	14.0285	22.2451	0.00030858	0.0356326	1447	-	-	-	virNOG08281	R	sp|P10978|POLX_TOBAC Retrovirus-related Pol polyprotein from transposon TNT 1-94 OS=Nicotiana tabacum PE=2 SV=1	gi|698481554|ref|XP_009787759.1| PREDICTED: uncharacterized protein LOC104235647 [Nicotiana sylvestris]
TRINITY_DN64268_c0_g1	0	4.21641	Inf	0.0428675	1	556	-	-	-	-	-	-	-
TRINITY_DN64795_c0_g2	8.40352	22.7186	2.70347	0.0286463	0.97799	2503	GO:0005739	-	-	KOG0017;virNOG25221	R	sp|Q94HW2|POLR1_ARATH Retrovirus-related Pol polyprotein from transposon RE1 OS=Arabidopsis thaliana GN=RE1 PE=2 SV=1	gi|1024001357|gb|KZV29782.1| hypothetical protein F511_33524 [Dorcoceras hygrometricum]
TRINITY_DN64980_c0_g1	0	5.85965	Inf	0.0111969	0.567804	678	-	-	-	-	-	-	-
TRINITY_DN64990_c0_g1	0	26.5017	Inf	0.00336742	0.242972	744	-	-	-	-	-	-	-
TRINITY_DN65811_c0_g1	0	4.96537	Inf	0.0326763	1	332	-	-	-	-	-	-	-
TRINITY_DN66117_c0_g2	133.967	447.354	3.33928	9.79496e-10	3.86211e-07	1019	-	-	-	-	-	-	-
TRINITY_DN66117_c0_g1	0	10.292	Inf	0.0131452	0.625078	717	-	-	PF14244;PF14223	KOG0017;virNOG25560	RS	-	gi|1024047470|gb|KZV48911.1| hypothetical protein F511_09699 [Dorcoceras hygrometricum]
TRINITY_DN66644_c0_g1	10.9838	45.7062	4.16124	0.0489428	1	1723	GO:0005576;GO:0005975;GO:0004650;GO:0071555	K01213	PF00295	virNOG07997	R	sp|Q949Z1|PGLR4_ARATH Polygalacturonase At1g48100 OS=Arabidopsis thaliana GN=At1g48100 PE=2 SV=1	gi|976916147|gb|KVI01715.1| Glycoside hydrolase, family 28 [Cynara cardunculus var. scolymus]
TRINITY_DN66917_c0_g1	0.333601	6.56511	19.6795	0.0205968	0.82895	742	-	-	-	virNOG01327;virNOG18495;virNOG27119	R	sp|P11369|LORF2_MOUSE LINE-1 retrotransposable element ORF2 protein OS=Mus musculus GN=Pol PE=1 SV=2	gi|1012362125|gb|KYP73308.1| LINE-1 reverse transcriptase isogeny [Cajanus cajan]
TRINITY_DN67057_c0_g1	1.26127	12.4735	9.88965	0.00408563	0.279661	531	-	-	-	-	-	-	-
TRINITY_DN67178_c0_g1	0	4.60007	Inf	0.0320374	1	703	-	-	-	-	-	-	-
TRINITY_DN67262_c0_g1	0	12.5267	Inf	0.00182991	0.153745	508	-	-	-	-	-	-	-
TRINITY_DN67836_c0_g2	0	7.03763	Inf	0.0462637	1	409	-	-	-	-	-	-	-
TRINITY_DN67971_c0_g1	0.648918	10.5941	16.3258	0.0225206	0.867056	1567	-	-	PF00564	virNOG13547	T	-	gi|976928896|gb|KVI11781.1| Phox/Bem1p [Cynara cardunculus var. scolymus]
TRINITY_DN68345_c0_g4	1.26127	56.4838	44.7833	5.13372e-14	3.5045e-11	1319	-	-	-	KOG0017;virNOG34269	R	-	gi|802639787|ref|XP_012078535.1| PREDICTED: uncharacterized protein LOC105639172 [Jatropha curcas]
TRINITY_DN68942_c0_g1	0	41.1744	Inf	0.000215888	0.0262899	1742	-	-	-	-	-	-	-
TRINITY_DN69541_c0_g1	0	4.5632	Inf	0.0325087	1	559	-	-	-	NOG177313;virNOG39975;virNOG24917	SR	sp|Q84MD2|CIF1_ARATH Protein CASPARIAN STRIP INTEGRITY FACTOR 1 OS=Arabidopsis thaliana GN=CIF1 PE=1 SV=1	gi|976926869|gb|KVI10713.1| hypothetical protein Ccrd_010906 [Cynara cardunculus var. scolymus]
TRINITY_DN69971_c0_g1	0.315317	64.1252	203.367	0.000646897	0.0657972	1134	GO:0044427	K11271	PF09724	virNOG10280	D	sp|Q66I84|DCC1_DANRE Sister chromatid cohesion protein DCC1 OS=Danio rerio GN=dscc1 PE=2 SV=1	gi|976910359|gb|KVH97064.1| hypothetical protein Ccrd_000844 [Cynara cardunculus var. scolymus]
TRINITY_DN70069_c0_g1	2.91195	11.7878	4.04808	0.0460037	1	2217	-	-	-	-	-	-	-
TRINITY_DN70151_c0_g1	0	8.4973	Inf	0.00133686	0.119987	379	-	-	-	-	-	-	-
TRINITY_DN70313_c0_g1	13.8553	35.2448	2.54377	0.0136541	0.638585	929	GO:0005737;GO:0004364;GO:0009407;GO:0006749	K00799	PF02798;PF00043	virNOG18752	O	sp|Q03663|GSTX2_TOBAC Probable glutathione S-transferase OS=Nicotiana tabacum PE=2 SV=1	gi|802563156|ref|XP_012066742.1| PREDICTED: probable glutathione S-transferase [Jatropha curcas] &gt;gi|643736084|gb|KDP42500.1| hypothetical protein JCGZ_00297 [Jatropha curcas]
TRINITY_DN70674_c0_g1	0	11.3818	Inf	0.000326858	0.0373719	769	-	-	-	-	-	-	-
TRINITY_DN70981_c0_g1	5.97401	20.2851	3.39556	0.0162227	0.718203	577	-	-	-	-	-	-	-
TRINITY_DN71101_c0_g1	0	31.3028	Inf	4.94799e-11	2.37353e-08	819	-	-	-	-	-	-	-
TRINITY_DN71399_c0_g1	0	4.53821	Inf	0.032834	1	519	-	-	-	-	-	-	-
TRINITY_DN72640_c0_g1	0	5.60233	Inf	0.0142243	0.656175	654	-	-	-	-	-	-	-
TRINITY_DN72749_c0_g1	6.73455	18.6219	2.76513	0.0437554	1	633	-	K13993	PF00011	virNOG18125	O	sp|Q9SYG1|HS174_ARATH 17.4 kDa class III heat shock protein OS=Arabidopsis thaliana GN=HSP17.4B PE=2 SV=1	gi|1026032509|ref|XP_016562442.1| PREDICTED: 17.4 kDa class III heat shock protein [Capsicum annuum]
TRINITY_DN72884_c1_g1	6.34514	18.4627	2.90975	0.0364361	1	1884	-	K13424	PF03106	virNOG04752	K	sp|Q8S8P5|WRK33_ARATH Probable WRKY transcription factor 33 OS=Arabidopsis thaliana GN=WRKY33 PE=1 SV=2	gi|749317779|gb|AJF11718.1| WRKY33 [Chrysanthemum x morifolium]
TRINITY_DN72944_c0_g1	0.70569	8.06751	11.4321	0.0152786	0.686088	760	-	-	-	-	-	-	-
TRINITY_DN74105_c0_g1	1.31612	9.73714	7.39836	0.0186244	0.781467	707	-	K20241	PF05212	virNOG04749;KOG0283	R	-	gi|976926632|gb|KVI10491.1| hypothetical protein Ccrd_011090, partial [Cynara cardunculus var. scolymus]
TRINITY_DN74752_c1_g1	0	16.7979	Inf	2.1246e-06	0.000455698	829	-	-	-	-	-	-	-
TRINITY_DN74955_c0_g1	2.35733	13.4455	5.70371	0.0104937	0.544591	727	GO:0005622;GO:0005525;GO:0007264	K07937	PF00025	virNOG02199;virNOG33067;KOG0070	U	sp|P51821|ARF1_CHLRE ADP-ribosylation factor 1 OS=Chlamydomonas reinhardtii GN=ARF1 PE=2 SV=2	gi|976916392|gb|KVI01906.1| Small GTPase superfamily, ARF/SAR type [Cynara cardunculus var. scolymus]
TRINITY_DN74955_c0_g2	0	5.97813	Inf	0.0159267	0.709802	621	-	-	-	-	-	-	-
TRINITY_DN75575_c0_g1	2.09783	15.833	7.54732	0.00171086	0.14666	1170	GO:0005516;GO:0009607;GO:0006952;GO:0016021	K08472	PF03094	virNOG07712	S	sp|O23693|MLO4_ARATH MLO-like protein 4 OS=Arabidopsis thaliana GN=MLO4 PE=2 SV=2	gi|747089403|ref|XP_011092336.1| PREDICTED: MLO-like protein 4 [Sesamum indicum]
TRINITY_DN75826_c0_g1	7.58717	23.7695	3.13286	0.0141791	0.654941	1721	GO:0006351	K09285	PF00847	virNOG00364	K	sp|Q6J9N8|AIL7_ARATH AP2-like ethylene-responsive transcription factor AIL7 OS=Arabidopsis thaliana GN=AIL7 PE=2 SV=2	gi|976924721|gb|KVI08661.1| AP2/ERF domain-containing protein [Cynara cardunculus var. scolymus]
TRINITY_DN76206_c0_g1	0	6.53086	Inf	0.00653064	0.396615	558	-	K05658	-	KOG0017;virNOG08281	R	sp|P10978|POLX_TOBAC Retrovirus-related Pol polyprotein from transposon TNT 1-94 OS=Nicotiana tabacum PE=2 SV=1	gi|1345512|emb|CAA37920.1| unnamed protein product [Arabidopsis thaliana]
TRINITY_DN76299_c0_g1	0	18.5872	Inf	0.00111021	0.103302	1578	-	-	-	virNOG39142;virNOG33622;virNOG00819;KOG0017	RS	-	gi|1012336033|gb|KYP47345.1| Retrovirus-related Pol polyprotein from transposon TNT 1-94 [Cajanus cajan]
TRINITY_DN76301_c0_g1	0	7.95644	Inf	0.0209113	0.83545	667	-	-	-	-	-	-	-
TRINITY_DN76461_c0_g1	0.70569	7.15348	10.1369	0.0282279	0.971419	856	-	-	-	-	-	-	gi|802555480|ref|XP_012065458.1| PREDICTED: uncharacterized protein LOC105628624 [Jatropha curcas]
TRINITY_DN77119_c0_g1	0	4.80863	Inf	0.0256836	0.923245	533	-	-	-	-	-	-	-
TRINITY_DN77624_c0_g1	0	44.2436	Inf	2.90403e-06	0.000601082	563	-	-	-	-	-	-	gi|763763768|gb|KJB31022.1| hypothetical protein B456_005G173000 [Gossypium raimondii]
TRINITY_DN77740_c0_g1	2.66881	12.4906	4.68023	0.0245639	0.906248	1207	GO:0016020	-	PF00892	virNOG03139	S	sp|Q9M0B8|WTR37_ARATH WAT1-related protein At4g30420 OS=Arabidopsis thaliana GN=At4g30420 PE=3 SV=1	gi|976903711|gb|KVH91493.1| Drug/metabolite transporter [Cynara cardunculus var. scolymus]
TRINITY_DN78698_c0_g1	0	7.58327	Inf	0.00286873	0.216939	756	-	-	-	-	-	-	-
TRINITY_DN79597_c0_g1	0.70569	7.94981	11.2653	0.0178898	0.762259	705	-	-	-	virNOG26047;virNOG22245	S	-	gi|976918749|gb|KVI03911.1| hypothetical protein Ccrd_017779 [Cynara cardunculus var. scolymus]
TRINITY_DN79733_c0_g1	0.98348	13.3166	13.5403	0.0107837	0.555177	490	-	-	-	-	-	-	-
TRINITY_DN80252_c0_g1	0	20.1068	Inf	1.91132e-07	5.08217e-05	1293	-	-	-	-	-	-	-
TRINITY_DN80383_c0_g1	0	4.58294	Inf	0.0322551	1	400	-	-	-	-	-	-	-
TRINITY_DN81055_c0_g1	0.668162	13.5086	20.2176	0.00158269	0.136861	914	-	-	-	KOG0017;virNOG08281	R	sp|Q94HW2|POLR1_ARATH Retrovirus-related Pol polyprotein from transposon RE1 OS=Arabidopsis thaliana GN=RE1 PE=2 SV=1	gi|147794682|emb|CAN60366.1| hypothetical protein VITISV_031870 [Vitis vinifera]
TRINITY_DN81773_c0_g1	206.492	463.101	2.24271	0.00478787	0.314445	916	-	-	-	virNOG20852	S	-	gi|566161781|ref|XP_002303432.2| hypothetical protein POPTR_0003s09430g [Populus trichocarpa] &gt;gi|550342817|gb|EEE78411.2| hypothetical protein POPTR_0003s09430g [Populus trichocarpa]
TRINITY_DN82049_c0_g1	0	7.67861	Inf	0.0361239	1	652	-	-	-	-	-	-	-
TRINITY_DN82157_c0_g1	0.98252	7.77332	7.91162	0.0344551	1	397	-	-	-	-	-	-	-
TRINITY_DN83405_c0_g1	0	6.72632	Inf	0.0157654	0.70612	422	-	-	-	-	-	-	-
TRINITY_DN85045_c0_g1	0	10.4031	Inf	0.000285586	0.0335127	501	-	-	-	-	-	-	-
TRINITY_DN85123_c0_g1	0	4.62243	Inf	0.0317563	1	539	-	-	-	-	-	-	-
TRINITY_DN86123_c0_g1	0	4.17954	Inf	0.0435045	1	418	-	-	-	-	-	-	-
TRINITY_DN86572_c0_g1	0	5.5721	Inf	0.0143951	0.66072	630	-	-	-	-	-	-	-
TRINITY_DN86943_c0_g1	11.0531	25.7387	2.32865	0.044514	1	551	-	-	-	-	-	-	-
TRINITY_DN87449_c0_g1	0	6.54151	Inf	0.0185844	0.780682	757	GO:0006259	-	-	virNOG27333;COG2801;virNOG26647	RL	sp|Q99315|YG31B_YEAST Transposon Ty3-G Gag-Pol polyprotein OS=Saccharomyces cerevisiae (strain ATCC 204508 / S288c) GN=TY3B-G PE=1 SV=3	gi|970039742|ref|XP_015081209.1| PREDICTED: uncharacterized protein LOC107024752 [Solanum pennellii]
TRINITY_DN51_c1_g1	1033.16	340.314	0.329391	0.0417646	1	1764	GO:0020037;GO:0005506;GO:0004497;GO:0016705;GO:0055114	-	PF00067	virNOG01377;COG2124	Q	sp|Q6WNQ9|C81E9_MEDTR Isoflavone 3&apos;-hydroxylase (Fragment) OS=Medicago truncatula GN=CYP81E9 PE=1 SV=1	gi|976911653|gb|KVH98296.1| cytochrome P450, partial [Cynara cardunculus var. scolymus]
TRINITY_DN53_c1_g1	113.7	0	0	0.00670893	0.402226	1480	-	-	-	-	-	-	-
TRINITY_DN101_c1_g2	1306.6	604.534	0.462676	4.17557e-06	0.000828057	9408	-	-	-	virNOG34595;virNOG19602;NOG215611;virNOG33673	R	sp|P10978|POLX_TOBAC Retrovirus-related Pol polyprotein from transposon TNT 1-94 OS=Nicotiana tabacum PE=2 SV=1	gi|9954746|gb|AAG09097.1|AC009323_8 Putative retroelement polyprotein [Arabidopsis thaliana]
TRINITY_DN154_c0_g1	6125.93	2501.62	0.408366	3.04982e-08	9.45511e-06	5925	-	-	PF13976;PF00665	virNOG19602;virNOG00819;NOG125284	SR	sp|Q94HW2|POLR1_ARATH Retrovirus-related Pol polyprotein from transposon RE1 OS=Arabidopsis thaliana GN=RE1 PE=2 SV=1	gi|731317712|ref|XP_010669333.1| PREDICTED: copia protein isoform X1 [Beta vulgaris subsp. vulgaris] &gt;gi|731317714|ref|XP_010669334.1| PREDICTED: copia protein isoform X1 [Beta vulgaris subsp. vulgaris] &gt;gi|731317716|ref|XP_010669335.1| PREDICTED: copia protein isoform X1 [Beta vulgaris subsp. vulgaris]
TRINITY_DN215_c0_g1	338.559	36.2788	0.107157	5.92386e-19	7.64662e-16	3443	-	-	-	-	-	-	-
TRINITY_DN260_c0_g1	344.284	150.87	0.438213	1.5277e-05	0.00257623	2607	-	-	PF00069	virNOG07006	T	sp|Q9SJM3|KIPK2_ARATH Serine/threonine-protein kinase KIPK2 OS=Arabidopsis thaliana GN=KIPK2 PE=1 SV=1	gi|976925333|gb|KVI09242.1| Protein kinase, catalytic domain-containing protein [Cynara cardunculus var. scolymus]
TRINITY_DN285_c0_g1	3554.78	904.11	0.254336	0.0450145	1	4766	GO:0016021;GO:0005789;GO:0019432;GO:0004144	K11155	PF03062	virNOG13136	I	sp|A0A161IUT7|DGAT1_CORAE Diacylglycerol O-acyltransferase 1 OS=Corylus americana GN=DGAT1 PE=1 SV=1	gi|315258217|gb|ADT91687.1| diacylglycerol acyltransferase 1 [Helianthus annuus]
TRINITY_DN296_c1_g2	23.8405	0	0	9.40437e-09	3.19456e-06	1127	-	-	-	-	-	-	-
TRINITY_DN327_c7_g1	623.42	0	0	2.99525e-86	1.06324e-81	1435	-	-	-	KOG0017	R	-	gi|951065010|ref|XP_014523648.1| PREDICTED: uncharacterized mitochondrial protein AtMg00810-like [Vigna radiata var. radiata]
TRINITY_DN346_c1_g1	1220.55	455.813	0.37345	0.00410103	0.279955	1726	-	K10406	-	virNOG00861	Z	sp|B9FAF3|KN14E_ORYSJ Kinesin-like protein KIN-14E OS=Oryza sativa subsp. japonica GN=KIN14E PE=2 SV=1	gi|976924691|gb|KVI08632.1| Kinesin-like protein KIFC3 [Cynara cardunculus var. scolymus]
TRINITY_DN347_c0_g2	272.266	123.017	0.451828	0.000159852	0.0206336	757	-	-	-	virNOG26442	S	-	gi|976901702|gb|KVH89705.1| hypothetical protein Ccrd_008301 [Cynara cardunculus var. scolymus]
TRINITY_DN359_c0_g1	277.792	132.876	0.478328	0.00657157	0.39774	1770	GO:0051087	-	PF00240;PF02179	virNOG00827	T	sp|Q9LYP4|BAG3_ARATH BAG family molecular chaperone regulator 3 OS=Arabidopsis thaliana GN=BAG3 PE=1 SV=1	gi|976902129|gb|KVH90087.1| BAG domain-containing protein [Cynara cardunculus var. scolymus]
TRINITY_DN383_c0_g1	1326.42	382.204	0.288147	0.00300017	0.222568	1574	GO:0005737;GO:0047366;GO:0047894	-	PF00685	virNOG06239;virNOG18999	OR	sp|P52837|F4ST_FLACH Flavonol 4&apos;-sulfotransferase OS=Flaveria chlorifolia PE=1 SV=1	gi|1706740|sp|P52837.1|F4ST_FLACH RecName: Full=Flavonol 4&apos;-sulfotransferase; Short=F4-ST &gt;gi|168169|gb|AAA33343.1| flavonol 4&apos;-sulfotransferase [Flaveria chlorifolia]
TRINITY_DN458_c29_g1	547.329	0	0	2.31866e-81	4.11532e-77	2088	-	-	-	-	-	-	-
TRINITY_DN462_c1_g2	45.2166	12.5149	0.276775	0.00337104	0.242972	1073	GO:0036459;GO:0006511;GO:0016579	K11842	PF00464	virNOG07361	O	sp|O24454|UBP3_ARATH Ubiquitin carboxyl-terminal hydrolase 3 OS=Arabidopsis thaliana GN=UBP3 PE=1 SV=1	gi|514801823|ref|XP_004975810.1| PREDICTED: ubiquitin carboxyl-terminal hydrolase 4-like [Setaria italica] &gt;gi|944233156|gb|KQK97518.1| hypothetical protein SETIT_010401mg [Setaria italica]
TRINITY_DN487_c2_g1	67.9431	2.56391	0.037736	5.04151e-15	3.97691e-12	785	GO:0005509;GO:0005783	-	-	virNOG04399	S	-	gi|590682262|ref|XP_007041301.1| Uncharacterized protein TCM_006229 [Theobroma cacao] &gt;gi|508705236|gb|EOX97132.1| Uncharacterized protein TCM_006229 [Theobroma cacao]
TRINITY_DN509_c0_g2	2181.21	1007.42	0.461862	2.85298e-06	0.000592244	2753	GO:0051213;GO:0005506;GO:0055114	-	PF03171;PF14226	virNOG07799	Q	sp|Q9SRM3|DIOX6_ARATH Probable 2-oxoglutarate-dependent dioxygenase At3g111800 OS=Arabidopsis thaliana GN=At3g11180 PE=2 SV=1	gi|976926077|gb|KVI09954.1| Non-heme dioxygenase N-terminal domain-containing protein [Cynara cardunculus var. scolymus]
TRINITY_DN509_c0_g3	772.045	108.019	0.139913	1.50662e-12	9.06459e-10	1401	GO:0051213;GO:0005506;GO:0055114	-	PF14226;PF03171	virNOG07799	Q	sp|Q9FFF6|DIOX5_ARATH Probable 2-oxoglutarate-dependent dioxygenase At5g05600 OS=Arabidopsis thaliana GN=At5g05600 PE=2 SV=1	gi|976920106|gb|KVI04852.1| Isopenicillin N synthase [Cynara cardunculus var. scolymus]
TRINITY_DN516_c0_g1	3956.11	1511.14	0.381977	5.00792e-09	1.76884e-06	5095	-	-	-	-	-	-	gi|976920412|gb|KVI05140.1| hypothetical protein Ccrd_016529 [Cynara cardunculus var. scolymus]
TRINITY_DN530_c0_g3	51.4328	16.376	0.318396	0.00677005	0.404579	1704	-	-	-	-	-	-	-
TRINITY_DN603_c0_g1	289.09	44.616	0.154332	1.10206e-17	1.1506e-14	2540	-	-	-	-	-	-	-
TRINITY_DN604_c0_g1	218.499	105.99	0.485085	0.0349604	1	1092	-	-	PF07911	virNOG16240	S	-	gi|976921237|gb|KVI05935.1| hypothetical protein Ccrd_015715 [Cynara cardunculus var. scolymus]
TRINITY_DN638_c2_g1	51.5082	6.11418	0.118703	7.5614e-06	0.00140162	1248	GO:0005618;GO:0006508;GO:0005576;GO:0004252;GO:0016021	-	-	virNOG13206	O	sp|Q9SZV5|SBT26_ARATH Subtilisin-like protease SBT2.6 OS=Arabidopsis thaliana GN=SBT2.6 PE=2 SV=1	gi|976928977|gb|KVI11852.1| Peptidase S8A, DUF1034 C-terminal [Cynara cardunculus var. scolymus]
TRINITY_DN643_c1_g1	68.5969	8.75276	0.127597	2.46291e-07	6.4761e-05	709	-	-	-	-	-	-	-
TRINITY_DN674_c0_g3	200.014	67.225	0.336101	3.05072e-05	0.00476296	916	GO:0006002;GO:0005737;GO:0061615;GO:0005524;GO:0003872;GO:0046872	K00850	-	virNOG02541;COG0205	G	sp|Q9C5J7|PFKA7_ARATH ATP-dependent 6-phosphofructokinase 7 OS=Arabidopsis thaliana GN=PFK7 PE=1 SV=1	gi|976929395|gb|KVI12245.1| Phosphofructokinase [Cynara cardunculus var. scolymus]
TRINITY_DN680_c0_g1	909.685	312.94	0.34401	1.03041e-09	4.01944e-07	5339	-	-	-	virNOG14318	A	sp|Q94HW2|POLR1_ARATH Retrovirus-related Pol polyprotein from transposon RE1 OS=Arabidopsis thaliana GN=RE1 PE=2 SV=1	gi|976907860|gb|KVH95099.1| Zinc finger, RING-CH-type [Cynara cardunculus var. scolymus]
TRINITY_DN711_c2_g2	33.591	8.52229	0.253707	0.00260148	0.202358	1964	-	-	-	-	-	-	-
TRINITY_DN736_c2_g1	14.1584	0	0	1.4668e-05	0.00249127	1213	-	-	-	-	-	-	-
TRINITY_DN742_c0_g1	366.005	177.741	0.485625	0.000138551	0.0183174	1726	GO:0005506;GO:0016125;GO:0016705;GO:0016021;GO:0020037;GO:0010268;GO:0055114;GO:0016132;GO:0004497;GO:0007275	K12640	PF00067	virNOG07882	Q	sp|Q43147|C85A1_SOLLC Cytochrome P450 85A1 OS=Solanum lycopersicum GN=CYP85A1 PE=2 SV=1	gi|1021030589|gb|KZM88374.1| hypothetical protein DCAR_025449 [Daucus carota subsp. sativus]
TRINITY_DN790_c0_g3	726.139	340.345	0.468705	1.40103e-05	0.00239769	3428	GO:0016787	K06269	-	virNOG28261;KOG0374	T	sp|O04857|PP12_TOBAC Serine/threonine-protein phosphatase PP1 isozyme 2 OS=Nicotiana tabacum GN=NPP2 PE=2 SV=1	gi|976907261|gb|KVH94639.1| Metallophosphoesterase domain-containing protein [Cynara cardunculus var. scolymus]
TRINITY_DN819_c1_g2	4.65597	0	0	0.0290211	0.981985	1032	-	K04079	-	virNOG01327;virNOG27119	R	-	gi|571443061|ref|XP_006575996.1| PREDICTED: uncharacterized protein LOC102666990 [Glycine max]
TRINITY_DN830_c0_g1	34.0747	0	0	4.15476e-08	1.26054e-05	1166	-	K00705	-	virNOG00264	G	sp|Q8RXD9|DPE2_ARATH 4-alpha-glucanotransferase DPE2 OS=Arabidopsis thaliana GN=DPE2 PE=1 SV=1	gi|763799186|gb|KJB66141.1| hypothetical protein B456_010G128900 [Gossypium raimondii]
TRINITY_DN886_c0_g3	7.92173	1.30432	0.164651	0.0478578	1	695	-	-	-	-	-	-	-
TRINITY_DN890_c0_g2	186.779	91.4341	0.489531	0.000689582	0.0692459	1070	GO:0005524;GO:0006468;GO:0004672	K08835	PF00069	virNOG02713;KOG0582	T	sp|Q551H4|FRAY2_DICDI Serine/threonine-protein kinase fray2 OS=Dictyostelium discoideum GN=fray2 PE=3 SV=1	gi|747100733|ref|XP_011098467.1| PREDICTED: serine/threonine-protein kinase BLUS1 [Sesamum indicum] &gt;gi|747100735|ref|XP_011098468.1| PREDICTED: serine/threonine-protein kinase BLUS1 [Sesamum indicum] &gt;gi|747100737|ref|XP_011098469.1| PREDICTED: serine/threonine-protein kinase BLUS1 [Sesamum indicum]
TRINITY_DN916_c0_g2	514.353	79.2346	0.154047	3.64009e-21	5.92034e-18	2108	-	-	-	-	-	-	gi|976908934|gb|KVH96128.1| AT hook-like protein, partial [Cynara cardunculus var. scolymus]
TRINITY_DN932_c1_g1	56.1062	26.9398	0.480158	0.0136309	0.63792	2874	-	-	-	virNOG08281;NOG06833;NOG185565;virNOG14860	SLR	-	gi|870867038|gb|KMT17950.1| hypothetical protein BVRB_2g034700 [Beta vulgaris subsp. vulgaris]
TRINITY_DN943_c1_g1	83.4101	27.2457	0.326648	0.00294655	0.219507	1693	-	-	-	-	-	-	-
TRINITY_DN952_c1_g1	785.843	109.794	0.139715	0.000487106	0.05216	1721	GO:0009507;GO:0016853	K10525	PF06351	virNOG09346	R	sp|A2XID3|AOC_ORYSI Allene oxide cyclase, chloroplastic OS=Oryza sativa subsp. indica GN=AOC PE=2 SV=1	gi|976917352|gb|KVI02819.1| Allene oxide cyclase [Cynara cardunculus var. scolymus]
TRINITY_DN987_c0_g1	28.3955	11.8062	0.415775	0.0309349	1	594	GO:0020037;GO:0055114;GO:0004497;GO:0005506;GO:0016705;GO:0016021	-	-	COG2124;virNOG01211	Q	sp|H2DH21|C7A29_PANGI Cytochrome P450 CYP72A219 OS=Panax ginseng PE=2 SV=1	gi|397771300|gb|AFO64616.1| cytochrome P450 mono-oxygenase [Artemisia annua]
TRINITY_DN1005_c0_g3	160.907	59.099	0.367287	0.00915101	0.492179	3415	GO:0016310;GO:0000166;GO:0004672	-	PF07714;PF00069	COG0515;NOG21676	T	sp|Q3E8W4|ANX2_ARATH Receptor-like protein kinase ANXUR2 OS=Arabidopsis thaliana GN=ANX2 PE=2 SV=1	gi|976905812|gb|KVH93421.1| Protein kinase, ATP binding site-containing protein [Cynara cardunculus var. scolymus]
TRINITY_DN1009_c0_g1	495.588	237.474	0.479175	0.0145156	0.664312	2344	-	-	PF02135	virNOG00753	K	sp|Q9FMK7|BT1_ARATH BTB/POZ and TAZ domain-containing protein 1 OS=Arabidopsis thaliana GN=BT1 PE=1 SV=1	gi|976911506|gb|KVH98154.1| BTB/POZ-like protein [Cynara cardunculus var. scolymus]
TRINITY_DN1009_c0_g3	131.081	61.9824	0.472854	0.00120412	0.110448	2527	-	-	PF00651	virNOG00753	K	sp|Q9FMK7|BT1_ARATH BTB/POZ and TAZ domain-containing protein 1 OS=Arabidopsis thaliana GN=BT1 PE=1 SV=1	gi|976911506|gb|KVH98154.1| BTB/POZ-like protein [Cynara cardunculus var. scolymus]
TRINITY_DN1014_c0_g3	19.6102	0	0	2.0251e-07	5.36463e-05	577	-	-	-	-	-	-	-
TRINITY_DN1038_c0_g1	307.241	147.793	0.481033	0.000145191	0.0190181	2890	GO:0055114;GO:0016829;GO:0016021;GO:0001735;GO:0030328	K05906	PF07156	virNOG09501	O	sp|P57681|PCYOX_ARATH Farnesylcysteine lyase OS=Arabidopsis thaliana GN=FLCY PE=1 SV=1	gi|976914270|gb|KVI00496.1| Prenylcysteine lyase [Cynara cardunculus var. scolymus]
TRINITY_DN1045_c0_g2	64.0404	11.1902	0.174736	2.89571e-05	0.00454826	1194	GO:0006351	K09286	-	virNOG22364;virNOG20000	K	sp|Q9LYD3|DREB3_ARATH Dehydration-responsive element-binding protein 3 OS=Arabidopsis thaliana GN=DREB3 PE=2 SV=1	gi|976911346|gb|KVH98000.1| AP2/ERF domain-containing protein [Cynara cardunculus var. scolymus]
TRINITY_DN1048_c1_g1	25.2997	9.35208	0.369651	0.0244597	0.904434	1779	-	-	-	-	-	-	-
TRINITY_DN1062_c3_g2	12.0019	0	0	7.52007e-05	0.0104684	327	-	-	-	-	-	-	-
TRINITY_DN1104_c0_g1	3233.42	1188.88	0.367684	1.20563e-09	4.67723e-07	1662	GO:0009535	-	-	virNOG21234	S	sp|Q9FEC1|OHP2_ARATH Light-harvesting complex-like protein OHP2, chloroplastic OS=Arabidopsis thaliana GN=OHP2 PE=2 SV=1	gi|460384253|ref|XP_004237827.1| PREDICTED: probable inactive serine/threonine-protein kinase slob1 [Solanum lycopersicum]
TRINITY_DN1106_c1_g1	36.0468	8.15698	0.226289	0.000238237	0.0285222	1594	-	-	-	-	-	-	-
TRINITY_DN1156_c6_g1	9.68115	0	0	0.000482826	0.0518581	723	-	-	-	-	-	-	-
TRINITY_DN1166_c19_g1	32.6724	2.57439	0.0787942	0.00309126	0.227659	877	-	-	-	-	-	-	-
TRINITY_DN1172_c7_g1	34.6158	13.6158	0.393342	0.0149855	0.678202	803	-	-	-	-	-	-	-
TRINITY_DN1187_c1_g1	56.7971	25.5366	0.449611	0.00741216	0.430275	1104	-	-	-	-	-	-	gi|1021574744|ref|XP_016178539.1| PREDICTED: uncharacterized protein LOC107620989 [Arachis ipaensis]
TRINITY_DN1202_c1_g3	25.717	6.11418	0.237748	0.0118209	0.586407	427	-	-	-	-	-	-	-
TRINITY_DN1224_c0_g1	977.124	15.6969	0.0160644	8.14275e-14	5.40275e-11	3945	-	-	-	virNOG17845;NOG195042	R	-	gi|976905680|gb|KVH93301.1| C2 calcium-dependent membrane targeting, partial [Cynara cardunculus var. scolymus]
TRINITY_DN1241_c4_g1	12.2271	3.29312	0.26933	0.0497267	1	515	-	-	-	-	-	-	-
TRINITY_DN1295_c0_g1	165.294	36.067	0.218199	0.000870335	0.0836122	1905	GO:0005488;GO:0016020;GO:0016709;GO:0044550	K12153	PF00067	virNOG03590	Q	sp|Q9M7B8|C79D1_MANES Valine N-monooxygenase 1 OS=Manihot esculenta GN=CYP79D1 PE=1 SV=1	gi|571033219|gb|AHF22089.1| CYP79D33 [Maesa lanceolata]
TRINITY_DN1411_c2_g1	39.59	14.8885	0.376068	0.00734077	0.427179	685	-	-	PF00098	-	-	-	-
TRINITY_DN1412_c0_g1	3856.02	1140.19	0.295691	0.000849431	0.0821599	1299	-	-	PF01419	virNOG10249;virNOG24436	RT	sp|P83304|LEC_PARPC Mannose/glucose-specific lectin (Fragment) OS=Parkia platycephala PE=1 SV=1	gi|976928432|gb|KVI11413.1| Mannose-binding lectin [Cynara cardunculus var. scolymus]
TRINITY_DN1483_c1_g2	39.8643	19.5597	0.490658	0.0351616	1	413	GO:0005975;GO:0030246;GO:0004565	-	-	virNOG11911	G	sp|Q67VU7|BGA10_ORYSJ Putative beta-galactosidase 10 OS=Oryza sativa subsp. japonica GN=Os06g0628500 PE=3 SV=1	gi|976903351|gb|KVH91256.1| D-galactoside/L-rhamnose binding SUEL lectin domain-containing protein [Cynara cardunculus var. scolymus]
TRINITY_DN1545_c0_g1	238.319	58.1811	0.244131	7.30955e-11	3.41409e-08	1524	-	-	-	-	-	-	-
TRINITY_DN1602_c3_g1	57.8546	9.67773	0.167277	5.78708e-05	0.00831712	1021	-	-	-	-	-	-	-
TRINITY_DN1715_c1_g4	136.53	36.5253	0.267526	8.00772e-08	2.25598e-05	1987	-	-	PF07727	virNOG33673;KOG0017	R	sp|Q94HW2|POLR1_ARATH Retrovirus-related Pol polyprotein from transposon RE1 OS=Arabidopsis thaliana GN=RE1 PE=2 SV=1	gi|970045869|ref|XP_015084421.1| PREDICTED: LOW QUALITY PROTEIN: retrovirus-related Pol polyprotein from transposon TNT 1-94 [Solanum pennellii]
TRINITY_DN1733_c0_g1	492.798	207.164	0.420383	2.16433e-06	0.000461431	7194	GO:0044425	K11000	PF02364	virNOG05233	M	sp|Q3B724|CALS5_ARATH Callose synthase 5 OS=Arabidopsis thaliana GN=CALS5 PE=1 SV=1	gi|553726703|dbj|BAO02523.1| putative callose synthase [Nicotiana alata]
TRINITY_DN1750_c3_g1	8.08724	1.01677	0.125725	0.0284691	0.975443	701	-	-	-	-	-	-	-
TRINITY_DN1770_c0_g2	71.6843	0	0	2.84007e-22	4.91782e-19	1204	-	-	-	-	-	-	-
TRINITY_DN1773_c0_g3	72.356	26.3797	0.364582	0.0106191	0.5493	452	GO:0005618;GO:0009664;GO:0016020;GO:0005576	-	PF03330	virNOG07797	R	sp|O22874|EXPA8_ARATH Expansin-A8 OS=Arabidopsis thaliana GN=EXPA8 PE=2 SV=1	gi|7025493|gb|AAF35901.1|AF230332_1 expansin 2 [Zinnia violacea]
TRINITY_DN1819_c1_g1	350.597	130.829	0.373161	3.24373e-07	8.13741e-05	2382	GO:0005524;GO:0016887	K01551	PF02374	virNOG09867	R	sp|Q6DYE4|Y1609_ARATH Uncharacterized protein At1g26090, chloroplastic OS=Arabidopsis thaliana GN=At1g26090 PE=1 SV=1	gi|976909134|gb|KVH96309.1| Anion-transporting ATPase-like domain-containing protein [Cynara cardunculus var. scolymus]
TRINITY_DN1824_c0_g1	34.7628	13.2282	0.380527	0.0119077	0.589529	617	-	-	-	virNOG03182;NOG125056;KOG1721	KR	sp|Q944L3|IDD9_ARATH Protein indeterminate-domain 9 OS=Arabidopsis thaliana GN=IDD9 PE=2 SV=1	gi|698430542|ref|XP_009793158.1| PREDICTED: zinc finger protein NUTCRACKER-like [Nicotiana sylvestris] &gt;gi|1025077220|ref|XP_016453602.1| PREDICTED: protein indeterminate-domain 7-like [Nicotiana tabacum]
TRINITY_DN1828_c0_g2	87.7953	38.7821	0.441733	0.00249924	0.197368	1062	GO:0016021;GO:0009522;GO:0009535;GO:0046872;GO:0018298;GO:0016168;GO:0009765	K08916	-	virNOG07792	R	sp|Q9XF89|CB5_ARATH Chlorophyll a-b binding protein CP26, chloroplastic OS=Arabidopsis thaliana GN=LHCB5 PE=1 SV=1	gi|976922101|gb|KVI06693.1| hypothetical protein Ccrd_014952 [Cynara cardunculus var. scolymus]
TRINITY_DN1886_c6_g1	8.58605	0	0	0.00112305	0.10436	357	-	-	-	-	-	-	-
TRINITY_DN1938_c0_g2	134.518	48.2482	0.358674	0.000104687	0.0140762	1695	GO:0046983	-	-	virNOG12015;virNOG14130	K	sp|Q0JXE7|BPE_ARATH Transcription factor BPE OS=Arabidopsis thaliana GN=BPE PE=2 SV=1	gi|976912409|gb|KVH98891.1| Myc-type, basic helix-loop-helix (bHLH) domain-containing protein [Cynara cardunculus var. scolymus]
TRINITY_DN1947_c8_g1	16.654	1.01677	0.0610524	0.000125987	0.0167814	655	-	-	-	-	-	-	-
TRINITY_DN1984_c0_g2	19.9236	2.25259	0.113061	0.000306129	0.0354975	569	-	-	-	-	-	-	-
TRINITY_DN2094_c0_g1	11174.1	4902.88	0.438772	3.52463e-05	0.00543549	3300	GO:0008152;GO:0016787	K01438	PF01546;PF07687	virNOG05177	E	sp|Q9C5C4|ARGE_ARATH Acetylornithine deacetylase OS=Arabidopsis thaliana GN=At4g17830 PE=2 SV=1	gi|565372542|ref|XP_006352851.1| PREDICTED: acetylornithine deacetylase [Solanum tuberosum] &gt;gi|971559994|ref|XP_015166588.1| PREDICTED: acetylornithine deacetylase [Solanum tuberosum]
TRINITY_DN2094_c0_g2	313.765	103.229	0.329001	0.0343037	1	1306	GO:0008152;GO:0016787	K01438	-	COG0624;virNOG05177;virNOG33871	E	sp|Q9C5C4|ARGE_ARATH Acetylornithine deacetylase OS=Arabidopsis thaliana GN=At4g17830 PE=2 SV=1	gi|567888384|ref|XP_006436714.1| hypothetical protein CICLE_v10031569mg [Citrus clementina] &gt;gi|568877449|ref|XP_006491749.1| PREDICTED: acetylornithine deacetylase [Citrus sinensis] &gt;gi|557538910|gb|ESR49954.1| hypothetical protein CICLE_v10031569mg [Citrus clementina]
TRINITY_DN2126_c0_g1	878.761	371.543	0.422803	0.0211808	0.840543	3104	GO:0070403	K11416	-	virNOG04852	BK	sp|Q9FE17|SIR1_ARATH NAD-dependent protein deacetylase SRT1 OS=Arabidopsis thaliana GN=SRT1 PE=2 SV=1	gi|661875291|emb|CDP20179.1| unnamed protein product [Coffea canephora]
TRINITY_DN2133_c0_g3	176.968	4.51969	0.0255396	2.18023e-31	8.14662e-28	1917	-	-	-	-	-	-	-
TRINITY_DN2152_c2_g1	198.219	95.2542	0.48055	0.00294258	0.219442	5367	-	-	PF03732	virNOG26647;virNOG15679	R	sp|P0CT41|TF212_SCHPO Transposon Tf2-12 polyprotein OS=Schizosaccharomyces pombe (strain 972 / ATCC 24843) GN=Tf2-12 PE=3 SV=1	gi|12322008|gb|AAG51046.1|AC069473_8 gypsy/Ty-3 retroelement polyprotein; 69905-74404 [Arabidopsis thaliana] &gt;gi|10998138|dbj|BAB03109.1| retroelement pol polyprotein [Arabidopsis thaliana]
TRINITY_DN2197_c1_g4	97.2202	0	0	2.78283e-28	7.31729e-25	831	GO:0043229	K11251	-	virNOG20625	B	sp|A2XZN0|H2A6_ORYSI Probable histone H2A.6 OS=Oryza sativa subsp. indica GN=OsI_017523 PE=3 SV=2	gi|976902639|gb|KVH90578.1| Histone core [Cynara cardunculus var. scolymus]
TRINITY_DN2210_c2_g1	460.184	187.93	0.40838	3.34618e-06	0.000686595	734	GO:0005524;GO:0046901;GO:0004326;GO:0006730	K01930	-	virNOG03449	H	sp|Q8W035|FPGS3_ARATH Folylpolyglutamate synthase OS=Arabidopsis thaliana GN=FPGS3 PE=1 SV=1	gi|976913040|gb|KVH99432.1| Folylpolyglutamate synthase, eukaryota [Cynara cardunculus var. scolymus]
TRINITY_DN2210_c0_g1	2515.15	1100.39	0.437503	6.0575e-07	0.000147784	2331	GO:0016874;GO:0009396	K01930	-	virNOG03449	H	sp|F4K2A1|FPGS1_ARATH Folylpolyglutamate synthase OS=Arabidopsis thaliana GN=FPGS1 PE=1 SV=1	gi|1035908953|gb|OAY38548.1| hypothetical protein MANES_10G023400 [Manihot esculenta]
TRINITY_DN2226_c0_g2	21.5147	8.17812	0.380118	0.0377012	1	1255	GO:0052689;GO:0016021;GO:0002084;GO:0008474;GO:0005737	K06130	PF02230	virNOG11439;virNOG09695	I	sp|O95372|LYPA2_HUMAN Acyl-protein thioesterase 2 OS=Homo sapiens GN=LYPLA2 PE=1 SV=1	gi|661898148|emb|CDO98115.1| unnamed protein product [Coffea canephora]
TRINITY_DN2232_c0_g4	842.768	1.97954	0.00234886	9.91097e-90	7.03629e-85	4728	-	-	-	-	-	-	-
TRINITY_DN2244_c0_g1	109.323	51.348	0.46969	0.00206852	0.170563	7506	-	-	PF00665	virNOG27333;virNOG15679	R	sp|Q9UR07|TF211_SCHPO Transposon Tf2-11 polyprotein OS=Schizosaccharomyces pombe (strain 972 / ATCC 24843) GN=Tf2-11 PE=3 SV=1	gi|590649404|ref|XP_007032400.1| DNA/RNA polymerases superfamily protein [Theobroma cacao] &gt;gi|508711429|gb|EOY03326.1| DNA/RNA polymerases superfamily protein [Theobroma cacao]
TRINITY_DN2250_c0_g1	184.06	47.1567	0.256203	0.000169498	0.0214501	1421	-	-	-	-	-	-	-
TRINITY_DN2273_c3_g2	163.942	71.9098	0.43863	0.00777738	0.444569	1580	-	-	-	-	-	-	-
TRINITY_DN2278_c0_g1	936.852	178.709	0.190755	1.02591e-19	1.42812e-16	3048	-	-	-	-	-	-	-
TRINITY_DN2282_c0_g1	263.362	109.518	0.415846	1.17826e-05	0.0020757	2740	-	-	-	-	-	-	-
TRINITY_DN2358_c0_g2	40.6935	19.5019	0.479238	0.0324389	1	3516	-	K01874	PF09334	virNOG10161	J	sp|Q9ZTS1|SYM_ORYSJ Probable methionine--tRNA ligase OS=Oryza sativa subsp. japonica GN=Os06g0508700 PE=2 SV=2	gi|976903058|gb|KVH90983.1| Aminoacyl-tRNA synthetase, class 1a, anticodon-binding [Cynara cardunculus var. scolymus]
TRINITY_DN2388_c1_g1	82.2065	3.86962	0.0470719	6.84847e-08	1.95264e-05	1273	-	-	-	-	-	-	-
TRINITY_DN2507_c0_g1	2590.67	1162.74	0.448818	1.12636e-06	0.000257126	2976	-	-	-	virNOG10423	S	sp|Q9LNC0|PPR16_ARATH Pentatricopeptide repeat-containing protein At1g06270 OS=Arabidopsis thaliana GN=At1g06270 PE=2 SV=1	gi|976910754|gb|KVH97426.1| Pentatricopeptide repeat-containing protein [Cynara cardunculus var. scolymus]
TRINITY_DN2512_c0_g1	967.445	333.222	0.344435	2.63916e-05	0.0042105	1718	-	K13464	PF09425;PF06200	virNOG21114;virNOG15880	RK	sp|Q9LVI4|TIF6B_ARATH Protein TIFY 6B OS=Arabidopsis thaliana GN=TIFY6B PE=1 SV=1	gi|976920716|gb|KVI05428.1| CO/COL/TOC1, conserved site-containing protein [Cynara cardunculus var. scolymus]
TRINITY_DN2520_c0_g1	333.266	134.914	0.404824	0.00477251	0.314445	1471	-	-	-	-	-	-	-
TRINITY_DN2607_c0_g1	94.7249	46.6173	0.492133	0.00478656	0.314445	428	GO:0009507;GO:0019253;GO:0016984;GO:0055114;GO:0009853;GO:0004497	K01602	PF00101;PF12338	virNOG22700;virNOG17005	GC	sp|P08705|RBS_HELAN Ribulose bisphosphate carboxylase small chain, chloroplastic OS=Helianthus annuus GN=RBCS PE=2 SV=1	gi|132145|sp|P08705.1|RBS_HELAN RecName: Full=Ribulose bisphosphate carboxylase small chain, chloroplastic; Short=RuBisCO small subunit; Flags: Precursor &gt;gi|18808|emb|CAA68490.1| ribulose bisphosphate carboxylase [Helianthus annuus] &gt;gi|755735|emb|CAA28737.1| RuBisCO (SSU) [Helianthus annuus]
TRINITY_DN2646_c0_g1	1570.99	607.844	0.386917	0.00169399	0.145423	4197	GO:0016020	-	PF13839	virNOG05695	S	sp|O80919|TBL34_ARATH Protein trichome birefringence-like 34 OS=Arabidopsis thaliana GN=TBL34 PE=2 SV=2	gi|976927520|gb|KVI11181.1| PC-Esterase [Cynara cardunculus var. scolymus]
TRINITY_DN2652_c0_g4	50.9398	19.704	0.386809	0.00360207	0.255729	2126	-	-	-	-	-	-	-
TRINITY_DN2684_c1_g1	16.7692	0.319177	0.0190335	1.07248e-05	0.00191309	551	GO:0016301	-	-	-	-	-	gi|976901875|gb|KVH89849.1| Protein kinase, ATP binding site-containing protein [Cynara cardunculus var. scolymus]
TRINITY_DN2687_c2_g1	7.80915	1.28195	0.16416	0.0489972	1	829	-	-	-	-	-	-	-
TRINITY_DN2723_c0_g1	77.8521	38.6446	0.496385	0.00762889	0.438198	991	-	K03146	-	virNOG05676	R	sp|O23787|THI4_CITSI Thiamine thiazole synthase, chloroplastic OS=Citrus sinensis GN=THI1 PE=2 SV=1	gi|460397188|ref|XP_004244150.1| PREDICTED: thiamine thiazole synthase, chloroplastic [Solanum lycopersicum] &gt;gi|970041379|ref|XP_015082085.1| PREDICTED: thiamine thiazole synthase, chloroplastic [Solanum pennellii]
TRINITY_DN2813_c0_g1	337.746	52.7507	0.156184	1.65679e-18	1.92826e-15	4190	GO:0006779;GO:0005737;GO:0055114;GO:0016021;GO:0051536;GO:0004109	K02495	PF04055	virNOG09984	H	sp|P73245|Y1917_SYNY3 Oxygen-independent coproporphyrinogen-III oxidase-like protein sll1917 OS=Synechocystis sp. (strain PCC 6803 / Kazusa) GN=sll1917 PE=2 SV=1	gi|976912486|gb|KVH98966.1| Coproporphyrinogen III oxidase, oxygen-independent related [Cynara cardunculus var. scolymus]
TRINITY_DN2864_c3_g1	740.088	256.782	0.346961	1.13459e-05	0.00200373	7311	-	-	PF07727	virNOG26647;virNOG15679;COG2801	LR	sp|P0CT41|TF212_SCHPO Transposon Tf2-12 polyprotein OS=Schizosaccharomyces pombe (strain 972 / ATCC 24843) GN=Tf2-12 PE=3 SV=1	gi|12322008|gb|AAG51046.1|AC069473_8 gypsy/Ty-3 retroelement polyprotein; 69905-74404 [Arabidopsis thaliana] &gt;gi|10998138|dbj|BAB03109.1| retroelement pol polyprotein [Arabidopsis thaliana]
TRINITY_DN2882_c1_g1	301.394	121.953	0.40463	1.47277e-05	0.00249546	1617	-	-	-	virNOG00827	T	sp|Q0WUQ1|BAG1_ARATH BAG family molecular chaperone regulator 1 OS=Arabidopsis thaliana GN=BAG1 PE=1 SV=1	gi|976919990|gb|KVI04752.1| BAG domain-containing protein [Cynara cardunculus var. scolymus]
TRINITY_DN2921_c0_g2	112.05	53.8841	0.480894	0.00237187	0.190272	1191	GO:0005388;GO:0007005;GO:0031307;GO:0005509;GO:0070588;GO:0003924;GO:0005525;GO:0005524;GO:0007264	K01537	-	virNOG07134;virNOG01632	PV	sp|O22218|ACA4_ARATH Calcium-transporting ATPase 4, plasma membrane-type OS=Arabidopsis thaliana GN=ACA4 PE=1 SV=1	gi|976929271|gb|KVI12124.1| hypothetical protein Ccrd_009437, partial [Cynara cardunculus var. scolymus]
TRINITY_DN2929_c0_g1	272.631	56.3981	0.206866	2.29058e-12	1.34397e-09	1714	-	-	-	-	-	-	-
TRINITY_DN2999_c2_g1	240.91	5.2213	0.0216732	8.48464e-39	4.30262e-35	749	-	-	-	-	-	-	gi|976908934|gb|KVH96128.1| AT hook-like protein, partial [Cynara cardunculus var. scolymus]
TRINITY_DN3030_c0_g1	35.1724	14.0719	0.400082	0.014558	0.665515	1124	-	-	-	-	-	-	-
TRINITY_DN3072_c1_g1	41.4425	12.5007	0.301639	0.00836632	0.46739	533	-	-	-	-	-	-	-
TRINITY_DN3115_c1_g1	1736.96	846.646	0.487429	0.000242298	0.0288602	3911	GO:0006412;GO:0003735;GO:0009507;GO:0005840	K02959	-	virNOG23966	J	sp|Q332Z6|RR16_LACSA 30S ribosomal protein S16, chloroplastic OS=Lactuca sativa GN=rps16 PE=3 SV=1	gi|81176232|ref|YP_398311.1| ribosomal protein S16 [Lactuca sativa] &gt;gi|122239160|sp|Q332Z6.1|RR16_LACSA RecName: Full=30S ribosomal protein S16, chloroplastic &gt;gi|78675150|dbj|BAE47576.1| ribosomal protein S16 [Lactuca sativa] &gt;gi|591401001|gb|ABD47215.2| ribosomal protein S16 (chloroplast) [Lactuca sativa]
TRINITY_DN3177_c0_g1	828.795	349.507	0.421705	0.0159645	0.711042	1712	-	-	-	-	-	-	-
TRINITY_DN3243_c0_g2	24.3923	3.86159	0.158312	0.000385018	0.0429036	536	GO:0005524;GO:0004674;GO:0006468	K07178	-	virNOG11032	T	sp|Q54VD8|RIO1_DICDI Serine/threonine-protein kinase rio1 OS=Dictyostelium discoideum GN=rio1 PE=3 SV=1	gi|703119126|ref|XP_010101787.1| Serine/threonine-protein kinase RIO1 [Morus notabilis] &gt;gi|587901367|gb|EXB89642.1| Serine/threonine-protein kinase RIO1 [Morus notabilis]
TRINITY_DN3243_c0_g1	337.395	137.447	0.407378	3.08175e-06	0.000634171	3363	GO:0016740	K07178	-	virNOG11032;COG1718	T	sp|O42650|RIO1_SCHPO Serine/threonine-protein kinase rio1 OS=Schizosaccharomyces pombe (strain 972 / ATCC 24843) GN=rio1 PE=3 SV=2	gi|565354193|ref|XP_006344001.1| PREDICTED: serine/threonine-protein kinase RIO1-like [Solanum tuberosum]
TRINITY_DN3259_c0_g2	142.958	7.38966	0.0516913	1.93506e-22	3.52256e-19	968	GO:0016021;GO:0015979;GO:0009538;GO:0051321	-	-	virNOG03013;euNOG47288	S	sp|B0M1H3|ZIP4L_ARATH TPR repeat-containing protein ZIP4 OS=Arabidopsis thaliana GN=ZIP4 PE=2 SV=1	gi|976928622|gb|KVI11548.1| Meiosis specific protein SPO22 [Cynara cardunculus var. scolymus]
TRINITY_DN3273_c0_g3	36.0077	16.3735	0.454723	0.0290969	0.981985	1536	GO:0016021;GO:0051082;GO:0006457;GO:0005524	K03283	-	virNOG05874;COG0443	O	sp|Q9STW6|HSP7F_ARATH Heat shock 70 kDa protein 6, chloroplastic OS=Arabidopsis thaliana GN=HSP70-6 PE=1 SV=1	gi|432140649|gb|AGB06243.1| heat shock protein 70 [Lactuca sativa]
TRINITY_DN3273_c0_g1	397.833	132.553	0.333187	0.0123813	0.604132	2864	-	K06130	-	virNOG09695	I	sp|Q40255|ALDH_LINUS Probable aldehyde dehydrogenase OS=Linum usitatissimum GN=FIS1 PE=2 SV=1	gi|976902352|gb|KVH90300.1| Phospholipase/carboxylesterase/thioesterase [Cynara cardunculus var. scolymus]
TRINITY_DN3323_c0_g1	144.201	49.5242	0.343439	6.05661e-06	0.00115279	2314	GO:0016787	K19882	PF03283	virNOG02113	M	sp|Q6DBP4|PAE8_ARATH Pectin acetylesterase 8 OS=Arabidopsis thaliana GN=PAE8 PE=2 SV=1	gi|661880660|emb|CDP15690.1| unnamed protein product [Coffea canephora]
TRINITY_DN3344_c0_g1	41.1605	16.5714	0.402605	0.00927202	0.496182	1813	-	-	-	virNOG28350;virNOG00819;KOG0017;NOG125284	SR	sp|P92519|M810_ARATH Uncharacterized mitochondrial protein AtMg00810 OS=Arabidopsis thaliana GN=AtMg00810 PE=4 SV=1	gi|147862911|emb|CAN81099.1| hypothetical protein VITISV_017741 [Vitis vinifera]
TRINITY_DN3361_c1_g1	38.6864	16.0836	0.415744	0.0217895	0.853721	1455	-	-	PF02042;PF00564	virNOG07607;virNOG01601;virNOG14295	SK	sp|Q8RWY4|NLP6_ARATH Protein NLP6 OS=Arabidopsis thaliana GN=NLP6 PE=2 SV=2	gi|922569345|ref|XP_013612987.1| PREDICTED: protein NLP6 [Brassica oleracea var. oleracea] &gt;gi|923652189|ref|XP_013644779.1| PREDICTED: protein NLP6-like [Brassica napus] &gt;gi|674872196|emb|CDY62019.1| BnaCnng38990D [Brassica napus]
TRINITY_DN3364_c0_g2	89.5518	5.57071	0.0622065	9.48853e-16	8.0195e-13	2048	-	-	PF00931	virNOG30351;KOG4658	T	sp|P60838|DRL1_ARATH Probable disease resistance protein At1g12280 OS=Arabidopsis thaliana GN=At1g12280 PE=3 SV=1	gi|37778025|gb|AAR02572.1| resistance protein candidate RGC2 [Lactuca sativa]
TRINITY_DN3364_c1_g2	56.1684	0	0	2.60535e-18	2.89011e-15	1332	-	-	-	-	-	-	-
TRINITY_DN3401_c0_g1	420.721	12.8973	0.0306552	1.29258e-10	5.69979e-08	2195	GO:0005524;GO:0006468;GO:0004672	-	PF07714	virNOG02728;KOG0192	T	sp|Q8RWL6|STY17_ARATH Serine/threonine-protein kinase STY17 OS=Arabidopsis thaliana GN=STY17 PE=1 SV=1	gi|823220455|ref|XP_012442927.1| PREDICTED: serine/threonine-protein kinase HT1-like [Gossypium raimondii] &gt;gi|823220457|ref|XP_012442928.1| PREDICTED: serine/threonine-protein kinase HT1-like [Gossypium raimondii] &gt;gi|823220459|ref|XP_012442929.1| PREDICTED: serine/threonine-protein kinase HT1-like [Gossypium raimondii] &gt;gi|823220461|ref|XP_012442930.1| PREDICTED: serine/threonine-prote…
TRINITY_DN3415_c1_g1	96.4163	31.8011	0.329831	2.61683e-05	0.00418427	2025	-	-	PF07727	KOG0017;virNOG31300	R	sp|Q94HW2|POLR1_ARATH Retrovirus-related Pol polyprotein from transposon RE1 OS=Arabidopsis thaliana GN=RE1 PE=2 SV=1	gi|694422107|ref|XP_009338880.1| PREDICTED: uncharacterized protein LOC103931184 [Pyrus x bretschneideri]
TRINITY_DN3417_c1_g1	78.7175	21.9453	0.278785	0.000525078	0.0554731	989	GO:0016020;GO:0046470;GO:0004630;GO:0016042;GO:0070290;GO:0005509	K01115	PF12357;PF00614	virNOG14029;NOG72411	IS	sp|Q9C5Y0|PLDD1_ARATH Phospholipase D delta OS=Arabidopsis thaliana GN=PLDDELTA PE=1 SV=2	gi|976924831|gb|KVI08763.1| C2 calcium-dependent membrane targeting [Cynara cardunculus var. scolymus]
TRINITY_DN3454_c0_g1	91.4101	39.3714	0.430711	0.00116322	0.10753	1712	-	-	-	-	-	-	-
TRINITY_DN3464_c0_g1	246.03	109.44	0.444823	0.0214135	0.847645	927	-	K17362	-	virNOG36083;virNOG24095	RS	-	gi|976911329|gb|KVH97983.1| Thioesterase superfamily [Cynara cardunculus var. scolymus]
TRINITY_DN3486_c1_g2	972.577	225.218	0.231568	9.81275e-14	6.39134e-11	1193	GO:0005509;GO:0016021;GO:0055085	K14684	PF13202;PF00153;PF13833	virNOG02886	C	sp|O18757|SCMC1_RABIT Calcium-binding mitochondrial carrier protein SCaMC-1 OS=Oryctolagus cuniculus GN=SLC25A24 PE=1 SV=1	gi|976921442|gb|KVI06132.1| Calcium-binding EF-hand [Cynara cardunculus var. scolymus]
TRINITY_DN3486_c1_g1	179.054	42.9929	0.240112	7.13333e-10	2.86119e-07	483	GO:0016021;GO:0005509;GO:0055085	K14684	PF00153	virNOG02886	C	sp|Q5XHA0|SCMC1_XENTR Calcium-binding mitochondrial carrier protein SCaMC-1 OS=Xenopus tropicalis GN=slc25a24 PE=2 SV=1	gi|1029116833|ref|XP_016736876.1| PREDICTED: calcium-binding mitochondrial carrier protein SCaMC-1-like [Gossypium hirsutum] &gt;gi|728825418|gb|KHG06239.1| Calcium-binding mitochondrial carrier SCaMC-1 [Gossypium arboreum]
TRINITY_DN3490_c5_g1	7.95542	1.01677	0.127808	0.0292561	0.984224	423	-	-	-	-	-	-	-
TRINITY_DN3518_c2_g1	130.211	55.0564	0.422824	0.000880876	0.0843965	498	-	-	-	-	-	-	-
TRINITY_DN3540_c7_g1	23.7068	6.96327	0.293725	0.00843975	0.467772	962	-	-	-	virNOG12568;NOG00986	LR	sp|P10978|POLX_TOBAC Retrovirus-related Pol polyprotein from transposon TNT 1-94 OS=Nicotiana tabacum PE=2 SV=1	gi|92886100|gb|ABE88110.1| Reverse transcriptase (RNA-dependent DNA polymerase), putative [Medicago truncatula]
TRINITY_DN3540_c1_g2	13.8787	3.99858	0.288109	0.0419596	1	550	GO:0005975;GO:0004565;GO:0030246	-	-	virNOG06340	G	sp|Q9SCV4|BGAL8_ARATH Beta-galactosidase 8 OS=Arabidopsis thaliana GN=BGAL8 PE=2 SV=2	gi|566185810|ref|XP_002314274.2| beta-galactosidase family protein [Populus trichocarpa] &gt;gi|550330832|gb|EEE88229.2| beta-galactosidase family protein [Populus trichocarpa]
TRINITY_DN3551_c0_g2	110.774	10.8421	0.0978766	6.94518e-15	5.41839e-12	2440	GO:0051455;GO:0051754;GO:0005634;GO:0005694	K06671	-	virNOG10912;virNOG03110	SD	sp|O82265|SCC3_ARATH Sister-chromatid cohesion protein 3 OS=Arabidopsis thaliana GN=SCC3 PE=1 SV=2	gi|661892408|emb|CDP03566.1| unnamed protein product [Coffea canephora]
TRINITY_DN3560_c1_g1	17.677	4.84026	0.273817	0.0188734	0.785114	2433	-	-	PF00646	virNOG05370	R	-	gi|731418760|ref|XP_003633790.2| PREDICTED: F-box/kelch-repeat protein At1g57790-like [Vitis vinifera] &gt;gi|731418762|ref|XP_010660794.1| PREDICTED: F-box/kelch-repeat protein At1g57790-like [Vitis vinifera] &gt;gi|731418764|ref|XP_010660795.1| PREDICTED: F-box/kelch-repeat protein At1g57790-like [Vitis vinifera] &gt;gi|731418766|ref|XP_010660796.1| PREDICTED: F-box/kelch-repeat protein At1g577…
TRINITY_DN3570_c0_g2	21.5551	7.84444	0.363925	0.0315179	1	1591	-	-	-	-	-	-	-
TRINITY_DN3612_c0_g2	62.296	14.7301	0.236454	0.0139541	0.648205	1110	GO:0007165;GO:0006351;GO:0016020	K14491	PF00072;PF00249	virNOG05307;COG0465	OK	sp|A2X1N2|ORR24_ORYSI Two-component response regulator ORR24 OS=Oryza sativa subsp. indica GN=RR24 PE=3 SV=1	gi|976900546|gb|KVH88731.1| CheY-like superfamily, partial [Cynara cardunculus var. scolymus]
TRINITY_DN3636_c0_g3	854.124	385.64	0.451504	4.72872e-06	0.000914756	1649	GO:0005634;GO:0046983;GO:0003700;GO:0003677;GO:0006355	K09260	PF01486;PF00319	virNOG34195;virNOG04887	K	sp|Q9FUY6|JOIN_SOLLC MADS-box protein JOINTLESS OS=Solanum lycopersicum GN=J PE=1 SV=1	gi|1000977459|ref|XP_015571455.1| PREDICTED: MADS-box protein SVP isoform X1 [Ricinus communis]
TRINITY_DN3743_c0_g1	102.98	49.5675	0.481333	0.0120418	0.593629	2492	-	-	-	-	-	-	-
TRINITY_DN3754_c0_g1	247.566	74.2562	0.299946	1.37097e-08	4.50613e-06	2059	-	-	-	-	-	-	-
TRINITY_DN3779_c2_g1	219.619	108.712	0.495002	0.000520579	0.0550798	2371	-	-	PF12854;PF01535;PF13041	virNOG04403	R	sp|Q9LPX2|PPR39_ARATH Pentatricopeptide repeat-containing protein At1g12775, mitochondrial OS=Arabidopsis thaliana GN=At1g12775 PE=2 SV=1	gi|976903417|gb|KVH91308.1| Pentatricopeptide repeat-containing protein [Cynara cardunculus var. scolymus]
TRINITY_DN3795_c0_g3	8.3275	0.643598	0.0772858	0.0127882	0.613861	532	-	K15332	-	virNOG07078	J	sp|Q8L7S3|C3H24_ARATH Zinc finger CCCH domain-containing protein 24 OS=Arabidopsis thaliana GN=At2g28450 PE=1 SV=1	gi|976902844|gb|KVH90778.1| Methyltransferase domain-containing protein [Cynara cardunculus var. scolymus]
TRINITY_DN3826_c0_g1	79.9592	22.5338	0.281817	2.02673e-05	0.00330367	2227	-	-	-	-	-	-	gi|756179527|gb|AJK93414.1| ZIM-domain protein 3 [Artemisia annua]
TRINITY_DN3898_c0_g2	15.7203	0	0	0.011549	0.57741	1773	-	-	PF09229	virNOG18454	S	-	gi|976915508|gb|KVI01444.1| Activator of Hsp90 ATPase, N-terminal [Cynara cardunculus var. scolymus]
TRINITY_DN4002_c0_g2	101.581	43.9889	0.433044	0.000860947	0.0829348	1434	-	-	-	-	-	-	-
TRINITY_DN4016_c0_g1	765.162	279.362	0.365102	1.26913e-08	4.23013e-06	5029	GO:0016020;GO:0016787	K07964	PF03662	virNOG01433	R	sp|Q9FZP1|HPSE3_ARATH Heparanase-like protein 3 OS=Arabidopsis thaliana GN=At5g34940 PE=2 SV=2	gi|731386081|ref|XP_002283260.2| PREDICTED: heparanase-like protein 3 [Vitis vinifera]
TRINITY_DN4024_c3_g1	12.8699	2.97395	0.231077	0.0247877	0.909995	1050	-	K07253	-	virNOG21289	V	-	gi|976927546|gb|KVI11194.1| Macrophage migration inhibitory factor [Cynara cardunculus var. scolymus]
TRINITY_DN4145_c0_g1	7521.09	2490.89	0.331187	2.44202e-06	0.000514454	1424	-	-	PF03767	virNOG11484	R	sp|P27061|PPA1_SOLLC Acid phosphatase 1 OS=Solanum lycopersicum GN=APS1 PE=2 SV=1	gi|661897996|emb|CDO97963.1| unnamed protein product [Coffea canephora]
TRINITY_DN4177_c2_g1	18.6624	0	0	4.24443e-07	0.000104994	659	-	-	-	-	-	-	-
TRINITY_DN4192_c3_g1	61.5156	22.0972	0.359214	0.000741324	0.0736088	1313	GO:0016021;GO:0003723;GO:0033897;GO:0090502	K01166	-	virNOG35990;NOG142851;virNOG13700	AS	sp|P42814|RNS2_ARATH Ribonuclease 2 OS=Arabidopsis thaliana GN=RNS2 PE=2 SV=1	gi|976906758|gb|KVH94163.1| Ribonuclease T2, active site-containing protein, partial [Cynara cardunculus var. scolymus]
TRINITY_DN4218_c0_g2	16.9751	5.50623	0.32437	0.0386262	1	1126	GO:0004672;GO:0000166;GO:0043167	K13412	PF00069;PF13499;PF13405	COG5126;virNOG06714	ZDT	sp|Q7XIM0|CDPKH_ORYSJ Calcium-dependent protein kinase 17 OS=Oryza sativa subsp. japonica GN=CPK17 PE=2 SV=1	gi|661885951|emb|CDP10568.1| unnamed protein product [Coffea canephora]
TRINITY_DN4244_c0_g1	996.219	461.09	0.46284	7.67535e-06	0.00141536	2708	-	-	PF00314	virNOG01738	R	sp|O80327|TLP1_PYRPY Thaumatin-like protein 1 OS=Pyrus pyrifolia GN=TL1 PE=1 SV=1	gi|976923466|gb|KVI07794.1| Thaumatin [Cynara cardunculus var. scolymus]
TRINITY_DN4260_c1_g1	1089.19	427.058	0.392089	9.48082e-05	0.0129015	2859	-	-	-	virNOG17918	S	-	gi|976929062|gb|KVI11928.1| hypothetical protein Ccrd_009664 [Cynara cardunculus var. scolymus]
TRINITY_DN4280_c0_g1	147.281	49.2594	0.33446	0.000327422	0.0373719	791	-	-	PF00226	virNOG13588	O	sp|Q9SDN0|DNJ20_ARATH Chaperone protein dnaJ 20, chloroplastic OS=Arabidopsis thaliana GN=ATJ20 PE=1 SV=2	gi|976929440|gb|KVI12290.1| DnaJ domain-containing protein [Cynara cardunculus var. scolymus]
TRINITY_DN4296_c3_g1	58.1203	0	0	8.67042e-19	1.07992e-15	909	-	-	-	-	-	-	-
TRINITY_DN4309_c1_g1	5.26544	0.321799	0.0611153	0.0475984	1	405	-	-	-	-	-	-	-
TRINITY_DN4364_c2_g1	334.265	157.358	0.470759	9.48491e-05	0.0129015	2795	-	-	-	-	-	-	-
TRINITY_DN4390_c0_g1	225.672	97.6109	0.432534	5.21624e-05	0.00765139	2366	-	-	-	virNOG05868	R	sp|Q336N8|JM706_ORYSJ Lysine-specific demethylase JMJ706 OS=Oryza sativa subsp. japonica GN=JMJ706 PE=2 SV=1	gi|976900552|gb|KVH88735.1| JmjC domain-containing protein [Cynara cardunculus var. scolymus]
TRINITY_DN4428_c2_g1	646.978	307.615	0.475464	0.0179049	0.762259	2215	GO:0016021	-	PF06813	virNOG08963	S	sp|F4I9E1|NFD4_ARATH Protein NUCLEAR FUSION DEFECTIVE 4 OS=Arabidopsis thaliana GN=NFD4 PE=3 SV=1	gi|976918949|gb|KVI04100.1| Major facilitator superfamily domain, general substrate transporter [Cynara cardunculus var. scolymus]
TRINITY_DN4533_c0_g2	243.685	104.538	0.428989	5.53863e-05	0.0080412	1500	-	-	-	-	-	-	-
TRINITY_DN4589_c0_g4	78.78	0	0	6.76047e-24	1.41165e-20	802	-	-	-	-	-	-	-
TRINITY_DN4612_c0_g1	563.974	185.834	0.329509	0.0198201	0.807768	2527	GO:0008152;GO:0016787	-	PF07859	virNOG07098	V	sp|Q9LT10|CXE18_ARATH Probable carboxylesterase 18 OS=Arabidopsis thaliana GN=CXE18 PE=1 SV=1	gi|976898645|gb|KVH87556.1| Alpha/beta hydrolase fold-3 [Cynara cardunculus var. scolymus]
TRINITY_DN4618_c0_g1	355.529	115.706	0.325447	0.000152741	0.0198606	4247	-	-	PF10551;PF03101	euNOG09927;virNOG28785	S	sp|Q9SZL8|FRS5_ARATH Protein FAR1-RELATED SEQUENCE 5 OS=Arabidopsis thaliana GN=FRS5 PE=1 SV=1	gi|731334313|ref|XP_010678162.1| PREDICTED: protein FAR1-RELATED SEQUENCE 5-like [Beta vulgaris subsp. vulgaris]
TRINITY_DN4645_c0_g1	66.9783	18.8143	0.280902	0.00152557	0.133056	613	-	-	PF00226	virNOG25084;virNOG24331	O	sp|Q9FYB5|DNJ11_ARATH Chaperone protein dnaJ 11, chloroplastic OS=Arabidopsis thaliana GN=ATJ11 PE=1 SV=2	gi|976923468|gb|KVI07796.1| DnaJ domain-containing protein [Cynara cardunculus var. scolymus]
TRINITY_DN4809_c1_g1	82.2165	38.8834	0.47294	0.00455279	0.302362	1134	-	-	-	-	-	-	-
TRINITY_DN4857_c0_g1	207.942	103.543	0.497944	0.00064468	0.0656658	1800	GO:0030246;GO:0016853;GO:0005975	K01792	-	virNOG06675;COG0676	G	sp|Q40784|AAPC_CENCI Putative glucose-6-phosphate 1-epimerase OS=Cenchrus ciliaris PE=2 SV=1	gi|695008800|ref|XP_009391000.1| PREDICTED: putative glucose-6-phosphate 1-epimerase [Musa acuminata subsp. malaccensis]
TRINITY_DN4874_c0_g1	80.7813	38.3771	0.475075	0.026542	0.937486	1758	GO:0016021	-	PF04640	virNOG06190	S	-	gi|357485197|ref|XP_003612886.1| PLATZ transcription factor family protein [Medicago truncatula] &gt;gi|355514221|gb|AES95844.1| PLATZ transcription factor family protein [Medicago truncatula]
TRINITY_DN4963_c1_g1	42.8555	16.0766	0.375134	0.00449747	0.299248	676	GO:0016021	K13680	-	virNOG06825;COG1215	RM	sp|Q9LZR3|CSLA9_ARATH Glucomannan 4-beta-mannosyltransferase 9 OS=Arabidopsis thaliana GN=CSLA9 PE=2 SV=1	gi|502122139|ref|XP_004497598.1| PREDICTED: glucomannan 4-beta-mannosyltransferase 9-like [Cicer arietinum]
TRINITY_DN5008_c0_g4	171.983	79.7325	0.463607	0.000406534	0.0448902	2263	-	-	PF03732	KOG0017;virNOG25560	RS	-	gi|1023991278|gb|KZV25423.1| hypothetical protein F511_19803 [Dorcoceras hygrometricum]
TRINITY_DN5016_c0_g2	361.602	158.671	0.438799	0.013462	0.632098	1284	-	-	PF00403	virNOG21500;virNOG21681	P	sp|Q9M8K5|HIP32_ARATH Heavy metal-associated isoprenylated plant protein 32 OS=Arabidopsis thaliana GN=HIPP32 PE=2 SV=1	gi|719972719|ref|XP_010278312.1| PREDICTED: uncharacterized protein DDB_G0290685-like [Nelumbo nucifera]
TRINITY_DN5038_c0_g1	100.919	48.6939	0.482503	0.00772045	0.442384	694	-	-	-	-	-	-	-
TRINITY_DN5071_c0_g1	67.7444	30.6473	0.452396	0.0404476	1	1734	-	-	-	-	-	-	-
TRINITY_DN5110_c3_g1	1265.46	518.41	0.409663	7.70987e-06	0.00141663	3604	GO:0016757	-	PF01501	virNOG06599	G	sp|Q8VYF4|GATL7_ARATH Probable galacturonosyltransferase-like 7 OS=Arabidopsis thaliana GN=GATL7 PE=2 SV=1	gi|976907120|gb|KVH94511.1| Glycosyl transferase, family 8 [Cynara cardunculus var. scolymus]
TRINITY_DN5142_c0_g1	159.161	60.1962	0.378209	1.58073e-05	0.00264057	1236	-	-	-	virNOG24346;virNOG21561	CK	sp|Q9LU68|CIA2_ARATH Protein CHLOROPLAST IMPORT APPARATUS 2 OS=Arabidopsis thaliana GN=CIA2 PE=1 SV=1	gi|976906681|gb|KVH94091.1| CCT domain-containing protein [Cynara cardunculus var. scolymus]
TRINITY_DN5165_c2_g1	16.3981	3.62017	0.220768	0.00925849	0.49608	505	-	-	-	virNOG02918;NOG01639;virNOG12242	UP	sp|Q9SSG5|BOR5_ARATH Putative boron transporter 5 OS=Arabidopsis thaliana GN=BOR5 PE=3 SV=1	gi|672136792|ref|XP_008792103.1| PREDICTED: boron transporter 4-like isoform X1 [Phoenix dactylifera]
TRINITY_DN5183_c4_g1	25.3055	6.79219	0.268408	0.00468804	0.309895	957	-	-	-	-	-	-	-
TRINITY_DN5260_c1_g1	14.6553	2.2671	0.154694	0.00513027	0.330512	1150	-	-	PF09465	virNOG11211	D	-	gi|976903913|gb|KVH91665.1| Armadillo-type fold [Cynara cardunculus var. scolymus]
TRINITY_DN5303_c0_g2	44.3817	16.5056	0.3719	0.00761648	0.43784	849	GO:0090502;GO:0003676;GO:0004523	-	PF01693	COG0328;virNOG11531	RL	-	gi|976908876|gb|KVH96078.1| Ribonuclease H1, N-terminal [Cynara cardunculus var. scolymus]
TRINITY_DN5313_c0_g2	1341.57	596.145	0.444363	1.3537e-06	0.000304133	2203	-	K09680	-	virNOG00440	H	sp|Q8L5Y9|PANK2_ARATH Pantothenate kinase 2 OS=Arabidopsis thaliana GN=PANK2 PE=1 SV=2	gi|976921654|gb|KVI06331.1| protein of unknown function DUF89 [Cynara cardunculus var. scolymus]
TRINITY_DN5393_c2_g2	28.8106	12.9446	0.449302	0.0456759	1	1983	-	-	-	virNOG08052	S	-	gi|970042422|ref|XP_015082599.1| PREDICTED: uncharacterized protein LOC107026220 [Solanum pennellii]
TRINITY_DN5443_c0_g1	2559.11	1208.29	0.472153	0.000160903	0.0206944	3520	-	K17839	PF01535;PF13041	virNOG04135	Q	sp|Q9SKX5|PAO2_ARATH Probable polyamine oxidase 2 OS=Arabidopsis thaliana GN=PAO2 PE=2 SV=1	gi|976908616|gb|KVH95831.1| Amine oxidase [Cynara cardunculus var. scolymus]
TRINITY_DN5446_c0_g1	28.979	0	0	2.08639e-10	8.86967e-08	436	-	-	-	-	-	-	-
TRINITY_DN5493_c1_g2	47.7376	8.33794	0.174662	4.39461e-06	0.000861866	1181	-	-	-	-	-	-	gi|976913947|gb|KVI00185.1| hypothetical protein Ccrd_021562 [Cynara cardunculus var. scolymus]
TRINITY_DN5531_c0_g1	13.3209	3.63205	0.272657	0.0379786	1	591	-	-	-	COG3808;virNOG11058	SC	-	gi|567869643|ref|XP_006427443.1| hypothetical protein CICLE_v10024946mg [Citrus clementina] &gt;gi|557529433|gb|ESR40683.1| hypothetical protein CICLE_v10024946mg [Citrus clementina]
TRINITY_DN5545_c0_g1	178.012	20.6345	0.115916	2.08131e-17	2.11089e-14	2362	-	K10583	-	virNOG00446	O	sp|Q9FF66|UBC22_ARATH Ubiquitin-conjugating enzyme E2 22 OS=Arabidopsis thaliana GN=UBC22 PE=1 SV=1	gi|976917105|gb|KVI02595.1| Ubiquitin-conjugating enzyme, active site-containing protein [Cynara cardunculus var. scolymus]
TRINITY_DN5556_c0_g1	143.509	71.418	0.497655	0.00510086	0.329734	3795	GO:0016070	K01164	-	virNOG06863	A	-	gi|1021037260|gb|KZM95043.1| hypothetical protein DCAR_018285 [Daucus carota subsp. sativus]
TRINITY_DN5663_c0_g1	2108.99	1012.32	0.480005	0.000439617	0.0480903	3211	GO:0032264;GO:0003876	K01490	PF00962	virNOG00949	F	sp|O80452|AMPD_ARATH AMP deaminase OS=Arabidopsis thaliana GN=AMPD PE=1 SV=2	gi|747062093|ref|XP_011077538.1| PREDICTED: AMP deaminase-like isoform X1 [Sesamum indicum]
TRINITY_DN5725_c1_g1	81.6702	19.7894	0.242309	6.34095e-06	0.00119728	2185	-	-	-	-	-	-	-
TRINITY_DN5744_c0_g2	68.7181	31.8392	0.46333	0.00640542	0.392192	1078	-	-	-	-	-	-	-
TRINITY_DN5746_c0_g1	42.3111	13.5711	0.320746	0.00153326	0.133236	1377	-	-	-	-	-	-	-
TRINITY_DN5823_c0_g1	508.048	177.03	0.348452	1.36518e-08	4.50613e-06	2274	-	K12870	-	virNOG08966	A	-	gi|976900071|gb|KVH88350.1| hypothetical protein Ccrd_024035 [Cynara cardunculus var. scolymus]
TRINITY_DN5940_c3_g5	6.15877	0	0	0.0170377	0.738907	827	-	-	-	-	-	-	-
TRINITY_DN5958_c0_g1	143.447	50.8713	0.354635	0.000379627	0.0423767	1852	-	-	-	-	-	-	-
TRINITY_DN5967_c0_g1	16.2829	3.86036	0.23708	0.0143973	0.66072	1544	GO:0000166;GO:0004497;GO:0050662	-	PF00743	virNOG15543	Q	sp|A8MRX0|GSOX5_ARATH Flavin-containing monooxygenase FMO GS-OX5 OS=Arabidopsis thaliana GN=FMOGS-OX5 PE=1 SV=2	gi|976901079|gb|KVH89211.1| Flavin monooxygenase FMO [Cynara cardunculus var. scolymus]
TRINITY_DN6000_c0_g1	32.4853	13.3994	0.412476	0.0219333	0.855253	541	-	-	-	-	-	-	-
TRINITY_DN6005_c1_g1	79.564	31.2884	0.393248	0.0327805	1	564	-	-	-	-	-	-	-
TRINITY_DN6019_c1_g2	52.7416	0	0	2.65808e-17	2.62098e-14	2197	-	-	-	-	-	-	-
TRINITY_DN6035_c0_g2	151.1	31.006	0.205201	1.31037e-10	5.74256e-08	401	-	-	-	-	-	-	-
TRINITY_DN6061_c0_g3	8.7198	0	0	0.0010665	0.100153	340	-	-	-	virNOG12979	R	-	gi|1021046881|gb|KZN04661.1| hypothetical protein DCAR_005498 [Daucus carota subsp. sativus]
TRINITY_DN6091_c0_g2	137.706	67.5727	0.490703	0.00434461	0.291261	771	GO:0033290;GO:0006446;GO:0016282;GO:0003743;GO:0005852;GO:0001731	K15029	-	virNOG08043	J	-	gi|976714599|gb|KVG09074.1| Translation initiation factor 3 complex, subunit L [Cynara cardunculus var. scolymus]
TRINITY_DN6091_c2_g1	407.293	194.012	0.476345	0.00443644	0.296019	709	GO:0005886	-	PF04667	virNOG23261	S	-	gi|658015540|ref|XP_008343111.1| PREDICTED: uncharacterized protein LOC103405873 [Malus domestica] &gt;gi|658065511|ref|XP_008368718.1| PREDICTED: uncharacterized protein LOC103432308 [Malus domestica]
TRINITY_DN6118_c1_g1	8.1976	0	0	0.00150365	0.131468	567	-	-	-	-	-	-	gi|976921622|gb|KVI06303.1| Drought induced 19/ RING finger protein 114 [Cynara cardunculus var. scolymus]
TRINITY_DN6121_c2_g1	4.95301	0	0	0.0223346	0.862821	448	-	-	-	-	-	-	-
TRINITY_DN6121_c1_g1	64.0147	31.485	0.49184	0.0140112	0.650149	1865	GO:0005802;GO:0005768;GO:0008757;GO:0005774;GO:0016021;GO:0032259	-	PF03141	virNOG01670	R	sp|Q9C6S7|PMTK_ARATH Probable methyltransferase PMT20 OS=Arabidopsis thaliana GN=At1g31850 PE=2 SV=1	gi|225427524|ref|XP_002265127.1| PREDICTED: probable methyltransferase PMT20 [Vitis vinifera]
TRINITY_DN6142_c0_g1	42.9902	13.5245	0.314596	0.00806579	0.455916	837	-	-	-	virNOG19812;virNOG15026	K	sp|Q9LT89|TCP19_ARATH Transcription factor TCP19 OS=Arabidopsis thaliana GN=TCP19 PE=1 SV=1	gi|976905946|gb|KVH93539.1| Transcription factor, TCP [Cynara cardunculus var. scolymus]
TRINITY_DN6157_c0_g2	741.322	320.215	0.431952	0.0040406	0.278237	991	GO:0008233;GO:0009611;GO:0010951;GO:0004867	-	-	virNOG27318;virNOG25712	R	sp|P19873|ITH5_CUCMA Inhibitor of trypsin and hageman factor OS=Cucurbita maxima PE=1 SV=1	gi|590565197|ref|XP_007009882.1| Serine protease inhibitor [Theobroma cacao] &gt;gi|508726795|gb|EOY18692.1| Serine protease inhibitor [Theobroma cacao]
TRINITY_DN6209_c0_g1	201.013	55.4573	0.275889	1.58599e-05	0.00264313	442	GO:0016558;GO:0016485;GO:0005524;GO:0004252;GO:0005782;GO:0004176;GO:0006515	K01338	PF05362	virNOG07370	O	sp|O04979|LONP2_SPIOL Lon protease homolog 2, peroxisomal OS=Spinacia oleracea PE=2 SV=2	gi|976901760|gb|KVH89748.1| AAA+ ATPase domain-containing protein [Cynara cardunculus var. scolymus]
TRINITY_DN6218_c1_g2	18.3788	0.321799	0.0175092	4.60475e-05	0.00692614	1048	-	-	-	virNOG14860;NOG06833;virNOG08281	RS	sp|P10978|POLX_TOBAC Retrovirus-related Pol polyprotein from transposon TNT 1-94 OS=Nicotiana tabacum PE=2 SV=1	gi|116309563|emb|CAH66624.1| OSIGBa0115A19.5 [Oryza sativa Indica Group]
TRINITY_DN6218_c1_g1	32.2322	3.86159	0.119805	0.000454583	0.0493473	1482	-	-	-	NOG06833;virNOG08281;NOG185565	SLR	-	gi|922484940|ref|XP_013639691.1| PREDICTED: uncharacterized protein LOC106344950 [Brassica oleracea var. oleracea]
TRINITY_DN6245_c0_g1	68.4471	29.4417	0.430138	0.00277222	0.211174	556	-	-	-	-	-	-	-
TRINITY_DN6296_c1_g1	4.83946	0	0	0.0255127	0.92032	433	-	-	-	-	-	-	-
TRINITY_DN6302_c0_g1	189.98	78.1161	0.411181	0.00114487	0.10611	1040	GO:0016020;GO:0005618;GO:0009664;GO:0005576	-	PF03330	virNOG07797	R	sp|O22874|EXPA8_ARATH Expansin-A8 OS=Arabidopsis thaliana GN=EXPA8 PE=2 SV=1	gi|976926135|gb|KVI10008.1| Barwin-like endoglucanase [Cynara cardunculus var. scolymus]
TRINITY_DN6389_c0_g1	611.022	266.456	0.436082	0.00192175	0.160511	850	GO:0009607;GO:0006952	-	PF00407	virNOG21720;virNOG24009	S	sp|Q9SSK5|MLP43_ARATH MLP-like protein 43 OS=Arabidopsis thaliana GN=MLP43 PE=1 SV=1	gi|976910983|gb|KVH97646.1| Bet v I domain-containing protein [Cynara cardunculus var. scolymus]
TRINITY_DN6413_c0_g1	11.2038	0.319177	0.0284882	0.00063673	0.0649492	570	-	-	-	-	-	-	-
TRINITY_DN6417_c1_g1	10.2569	1.59589	0.155591	0.020964	0.836683	1396	-	-	-	-	-	-	-
TRINITY_DN6426_c0_g2	80.1902	35.5389	0.443183	0.0198629	0.808918	2238	-	-	PF02042;PF00564	virNOG03567;virNOG01601	K	sp|Q84TH9|NLP7_ARATH Protein NLP7 OS=Arabidopsis thaliana GN=NLP7 PE=1 SV=2	gi|970045885|ref|XP_015084431.1| PREDICTED: protein NLP7-like [Solanum pennellii]
TRINITY_DN6482_c0_g1	272.64	119.922	0.439855	0.000122355	0.0163282	1136	GO:0015035;GO:0045454;GO:0009055;GO:0005623;GO:0055114	K03676	PF00462	virNOG34757;virNOG22047	O	sp|Q8L8Z8|GRXS2_ARATH Monothiol glutaredoxin-S2 OS=Arabidopsis thaliana GN=GRXS2 PE=3 SV=1	gi|976918809|gb|KVI03969.1| Glutaredoxin, partial [Cynara cardunculus var. scolymus]
TRINITY_DN6568_c0_g2	98.2065	29.2643	0.297988	4.36477e-06	0.00086077	3640	GO:0016021;GO:0004553;GO:0005975	K19891	PF00332	virNOG05004	R	sp|Q9C7U5|E132_ARATH Glucan endo-1,3-beta-glucosidase 2 OS=Arabidopsis thaliana GN=At1g66250 PE=1 SV=2	gi|719962245|ref|XP_010267790.1| PREDICTED: glucan endo-1,3-beta-glucosidase 3-like [Nelumbo nucifera]
TRINITY_DN6617_c0_g1	254.403	120.151	0.472287	0.0478131	1	1539	-	K10666	PF13920	virNOG18114	O	sp|P93030|RMA2_ARATH E3 ubiquitin-protein ligase RMA2 OS=Arabidopsis thaliana GN=RMA2 PE=1 SV=1	gi|976914449|gb|KVI00654.1| Zinc finger, RING/FYVE/PHD-type [Cynara cardunculus var. scolymus]
TRINITY_DN6682_c1_g1	100.875	32.0311	0.317531	0.0113664	0.57394	1990	-	-	-	-	-	-	-
TRINITY_DN6697_c1_g2	47.9496	20.966	0.437251	0.0111284	0.565139	2360	GO:0097159;GO:1901363	-	-	NOG125284;KOG0017;virNOG00819	SR	sp|Q94HW2|POLR1_ARATH Retrovirus-related Pol polyprotein from transposon RE1 OS=Arabidopsis thaliana GN=RE1 PE=2 SV=1	gi|147788621|emb|CAN67588.1| hypothetical protein VITISV_036280 [Vitis vinifera]
TRINITY_DN6700_c1_g2	20.4458	3.85897	0.188741	0.00242644	0.193556	421	-	-	-	-	-	-	-
TRINITY_DN6700_c1_g1	9.86944	0.965397	0.0978168	0.00895951	0.485928	843	-	-	-	-	-	-	-
TRINITY_DN6754_c0_g1	80.3405	36.7683	0.457656	0.00406733	0.279163	1605	GO:0005525;GO:0003924;GO:0005737;GO:0006414;GO:0003746	K03231	-	COG5256;virNOG10116	J	sp|P0DH99|EF1A1_ARATH Elongation factor 1-alpha 1 OS=Arabidopsis thaliana GN=A1 PE=1 SV=1	gi|413944949|gb|AFW77598.1| putative translation elongation factor Tu family protein [Zea mays]
TRINITY_DN6786_c0_g1	331.181	123.093	0.371678	0.0156913	0.70373	1679	-	K01188	-	virNOG37124	R	-	gi|1021036378|gb|KZM94161.1| hypothetical protein DCAR_017406 [Daucus carota subsp. sativus]
TRINITY_DN6850_c0_g1	469.099	189.109	0.403132	8.93875e-07	0.000210135	2288	-	-	-	lilNOG18709;virNOG32572;NOG11552;KOG0987	DSL	sp|Q9SRH9|SNL1_ARATH Paired amphipathic helix protein Sin3-like 1 OS=Arabidopsis thaliana GN=SNL1 PE=1 SV=2	gi|658043865|ref|XP_008357575.1| PREDICTED: uncharacterized protein LOC103421325 [Malus domestica]
TRINITY_DN6913_c0_g1	67.0465	25.5749	0.38145	0.0326408	1	2063	GO:0004657;GO:0006562;GO:0055114	K00318	PF01619	virNOG03559	E	sp|P92983|PROD1_ARATH Proline dehydrogenase 1, mitochondrial OS=Arabidopsis thaliana GN=POX1 PE=1 SV=2	gi|572938539|gb|AHF58597.1| proline dehydrogenase [Chrysanthemum lavandulifolium]
TRINITY_DN6925_c0_g1	13.8014	1.2872	0.0932653	0.00153038	0.133149	592	-	-	-	-	-	-	-
TRINITY_DN6955_c0_g2	410.952	177.392	0.431661	0.00560631	0.354741	2039	GO:0006857;GO:0016021;GO:0005215	K14638	PF00854	virNOG06581	E	sp|P0CI03|PTR28_ARATH Protein NRT1/ PTR FAMILY 5.6 OS=Arabidopsis thaliana GN=NPF5.6 PE=2 SV=1	gi|976929303|gb|KVI12155.1| Major facilitator superfamily domain, general substrate transporter, partial [Cynara cardunculus var. scolymus]
TRINITY_DN6963_c0_g1	27.8438	6.20644	0.222902	0.00107715	0.100887	777	-	-	-	-	-	-	-
TRINITY_DN6993_c0_g1	186.171	0	0	1.18114e-44	7.6232e-41	1032	-	-	-	-	-	-	-
TRINITY_DN7007_c0_g1	91.0954	4.82699	0.0529883	1.37791e-08	4.50805e-06	1975	-	-	-	-	-	-	-
TRINITY_DN7014_c1_g1	20.5341	3.37211	0.16422	0.000948572	0.0902733	415	-	-	-	-	-	-	-
TRINITY_DN7063_c0_g1	107.325	14.2102	0.132404	2.65654e-12	1.54591e-09	621	-	-	-	-	-	-	-
TRINITY_DN7085_c0_g1	1435.09	664.333	0.462923	0.00609552	0.378279	3891	GO:0005262;GO:0004930;GO:0070588;GO:0004970;GO:0016021;GO:0071230;GO:0007186;GO:0009864;GO:0035235;GO:0009611;GO:0009630;GO:0050832	K05387	PF01094;PF00497;PF00060	virNOG07447	P	sp|Q9C8E7|GLR33_ARATH Glutamate receptor 3.3 OS=Arabidopsis thaliana GN=GLR3.3 PE=2 SV=1	gi|697129153|ref|XP_009618635.1| PREDICTED: glutamate receptor 3.3-like [Nicotiana tomentosiformis] &gt;gi|697129155|ref|XP_009618636.1| PREDICTED: glutamate receptor 3.3-like [Nicotiana tomentosiformis]
TRINITY_DN7155_c0_g1	1598.95	639.101	0.399701	5.77744e-08	1.68352e-05	2313	GO:0008152;GO:0003824;GO:0016021	K10526	PF00501	virNOG03720	I	sp|Q84P21|4CLL5_ARATH 4-coumarate--CoA ligase-like 5 OS=Arabidopsis thaliana GN=4CLL5 PE=1 SV=2	gi|976920464|gb|KVI05191.1| AMP-binding, conserved site-containing protein [Cynara cardunculus var. scolymus]
TRINITY_DN7183_c0_g2	6962.01	1746.23	0.250823	6.16325e-07	0.00014883	3194	-	-	PF14008;PF00149	virNOG00616	G	sp|Q5MAU8|PPA27_ARATH Probable inactive purple acid phosphatase 27 OS=Arabidopsis thaliana GN=PAP27 PE=2 SV=1	gi|976921526|gb|KVI06212.1| Iron/zinc purple acid phosphatase-like C-terminal domain-containing protein [Cynara cardunculus var. scolymus]
TRINITY_DN7218_c0_g1	37.6487	2.88308	0.0765786	0.00580613	0.36414	708	-	-	-	-	-	-	-
TRINITY_DN7223_c0_g2	293.073	39.0775	0.133337	9.56654e-20	1.35835e-16	3062	GO:0016787	-	-	-	-	-	gi|357507041|ref|XP_003623809.1| subtilisin-like serine protease [Medicago truncatula] &gt;gi|355498824|gb|AES80027.1| subtilisin-like serine protease [Medicago truncatula]
TRINITY_DN7288_c1_g1	1741.49	556.026	0.319281	1.11297e-07	3.07453e-05	2880	-	K00703	PF13692;PF08323	virNOG04124	M	sp|Q43847|SSY2_SOLTU Granule-bound starch synthase 2, chloroplastic/amyloplastic OS=Solanum tuberosum GN=SS2 PE=1 SV=3	gi|697149140|ref|XP_009628770.1| PREDICTED: granule-bound starch synthase 2, chloroplastic/amyloplastic [Nicotiana tomentosiformis]
TRINITY_DN7314_c0_g1	112.536	48.4027	0.430109	0.0176703	0.757497	577	-	K03146	-	virNOG05676;COG1635	RH	sp|F6H9A9|THI41_VITVI Thiamine thiazole synthase 1, chloroplastic OS=Vitis vinifera GN=THI1-1 PE=3 SV=1	gi|595898938|ref|XP_007213805.1| hypothetical protein PRUPE_ppa007657mg [Prunus persica] &gt;gi|462409670|gb|EMJ15004.1| hypothetical protein PRUPE_ppa007657mg [Prunus persica]
TRINITY_DN7366_c0_g1	164.364	74.0407	0.450467	0.00174067	0.148294	1982	-	K07976	PF00071	COG1100;virNOG06124	R	sp|P87027|SPG1_SCHPO Septum-promoting GTP-binding protein 1 OS=Schizosaccharomyces pombe (strain 972 / ATCC 24843) GN=spg1 PE=1 SV=1	gi|976916512|gb|KVI02019.1| Mitochondrial Rho-like protein [Cynara cardunculus var. scolymus]
TRINITY_DN7478_c0_g1	197.759	0	0	1.92763e-46	1.52058e-42	803	-	K11593	-	virNOG03786;KOG1041	J	sp|Q7XSA2|AGO1B_ORYSJ Protein argonaute 1B OS=Oryza sativa subsp. japonica GN=AGO1B PE=2 SV=3	gi|976921262|gb|KVI05960.1| F-box domain, cyclin-like protein [Cynara cardunculus var. scolymus]
TRINITY_DN7480_c1_g1	3045.03	1076.66	0.353581	3.30926e-10	1.35804e-07	3048	GO:0071704;GO:0044281;GO:0044238	K00036	PF00479	virNOG03490	G	sp|O24357|G6PDC_SPIOL Glucose-6-phosphate 1-dehydrogenase, chloroplastic OS=Spinacia oleracea GN=G6PD PE=2 SV=1	gi|747104657|ref|XP_011100573.1| PREDICTED: glucose-6-phosphate 1-dehydrogenase, chloroplastic [Sesamum indicum]
TRINITY_DN7513_c2_g1	7.38347	0	0	0.00315732	0.231803	416	-	-	-	-	-	-	-
TRINITY_DN7558_c0_g2	38.2829	17.3071	0.452085	0.0228576	0.873998	2795	-	-	PF13962	KOG0504;virNOG08903	R	sp|Q9C7A2|ITN1_ARATH Ankyrin repeat-containing protein ITN1 OS=Arabidopsis thaliana GN=ITN1 PE=1 SV=1	gi|747092204|ref|XP_011093853.1| PREDICTED: alpha-latrocrustotoxin-Lt1a-like isoform X1 [Sesamum indicum]
TRINITY_DN7623_c2_g1	326.373	71.7399	0.21981	1.43346e-06	0.000320027	2669	-	-	PF00078	virNOG18495;KOG1075;virNOG01327	R	sp|P14381|YTX2_XENLA Transposon TX1 uncharacterized 149 kDa protein OS=Xenopus laevis PE=4 SV=1	gi|332322082|emb|CCA65974.1| hypothetical protein [Beta vulgaris subsp. vulgaris]
TRINITY_DN7800_c0_g3	37.8905	17.0262	0.449353	0.0378602	1	1358	-	-	-	virNOG04578	R	-	gi|747060441|ref|XP_011076650.1| PREDICTED: uncharacterized protein LOC105160850 [Sesamum indicum]
TRINITY_DN7833_c0_g1	609.947	181.883	0.298194	8.25871e-09	2.86013e-06	2982	GO:0000139;GO:0005351;GO:0015992;GO:0008643;GO:0016021	-	PF04142	virNOG01618;KOG2234	PG	sp|Q9C5H6|CSTR3_ARATH CMP-sialic acid transporter 3 OS=Arabidopsis thaliana GN=UTR6 PE=2 SV=1	gi|976903026|gb|KVH90953.1| Nucleotide-sugar transporter [Cynara cardunculus var. scolymus]
TRINITY_DN7921_c1_g1	33.7976	0	0	7.3724e-12	3.87706e-09	1462	-	-	-	virNOG25357	R	-	gi|802551015|ref|XP_012093294.1| PREDICTED: uncharacterized protein LOC105650937 [Jatropha curcas]
TRINITY_DN7944_c0_g1	67.786	25.0243	0.369166	0.00263346	0.203716	1463	-	-	-	-	-	-	gi|922422442|ref|XP_013617142.1| PREDICTED: uncharacterized protein LOC106323590 [Brassica oleracea var. oleracea]
TRINITY_DN7947_c0_g1	62.6497	4.9956	0.0797386	0.00125094	0.113747	939	-	-	-	KOG0017;KOG0631;strNOG06976	GDR	-	gi|1026024168|ref|XP_016558472.1| PREDICTED: uncharacterized mitochondrial protein AtMg00810-like [Capsicum annuum]
TRINITY_DN7961_c1_g1	261.551	47.7514	0.18257	1.36467e-14	1.03069e-11	1086	-	K12871	-	virNOG21898	S	-	gi|976923394|gb|KVI07728.1| mRNA splicing factor, Cwf18 [Cynara cardunculus var. scolymus]
TRINITY_DN8112_c0_g1	1236.81	480.573	0.388557	2.76367e-08	8.60556e-06	3687	GO:0000287;GO:0003879;GO:0000105;GO:0009570	K00765	PF01634	virNOG09156	E	sp|Q8GSJ1|HIS1B_ARATH ATP phosphoribosyltransferase 2, chloroplastic OS=Arabidopsis thaliana GN=HISN1B PE=1 SV=1	gi|976927264|gb|KVI11043.1| ATP phosphoribosyltransferase, catalytic domain-containing protein [Cynara cardunculus var. scolymus]
TRINITY_DN8155_c1_g1	19.7177	0	0	1.70757e-07	4.57467e-05	953	-	-	-	-	-	-	gi|802555480|ref|XP_012065458.1| PREDICTED: uncharacterized protein LOC105628624 [Jatropha curcas]
TRINITY_DN8159_c1_g1	148.805	55.575	0.373475	9.90422e-05	0.0134189	1101	-	-	-	-	-	-	-
TRINITY_DN8161_c0_g3	8.77242	1.65512	0.188674	0.0430953	1	744	-	-	-	-	-	-	-
TRINITY_DN8283_c0_g3	24.7843	0.338923	0.0136749	3.56956e-08	1.09706e-05	562	-	-	-	-	-	-	-
TRINITY_DN8363_c0_g1	16.3407	4.28089	0.261978	0.0188486	0.784843	1017	-	-	-	-	-	-	-
TRINITY_DN8480_c0_g1	137.372	62.55	0.455333	0.0072422	0.424157	594	GO:0009060;GO:0008270;GO:0005750;GO:0016485;GO:0006122;GO:0004222	K17732	PF00675	virNOG12778;COG0612	O	sp|Q42290|MPPB_ARATH Probable mitochondrial-processing peptidase subunit beta, mitochondrial OS=Arabidopsis thaliana GN=At3g02090 PE=1 SV=2	gi|743938030|ref|XP_011013432.1| PREDICTED: probable mitochondrial-processing peptidase subunit beta [Populus euphratica]
TRINITY_DN8504_c0_g1	65.0271	23.5347	0.361921	0.00306854	0.226395	9913	-	-	-	virNOG12568;KOG0017	R	sp|Q94HW2|POLR1_ARATH Retrovirus-related Pol polyprotein from transposon RE1 OS=Arabidopsis thaliana GN=RE1 PE=2 SV=1	gi|54287533|gb|AAV31277.1| putative polyprotein [Oryza sativa Japonica Group]
TRINITY_DN8549_c2_g1	501.778	198.717	0.396027	4.41666e-07	0.000108875	561	GO:0004497;GO:0009853;GO:0055114;GO:0016984;GO:0009507;GO:0019253	K01602	-	virNOG17005	G	sp|Q39745|RBS3_FLAPR Ribulose bisphosphate carboxylase small chain 3, chloroplastic OS=Flaveria pringlei GN=RBCS3 PE=2 SV=1	gi|3914581|sp|Q39746.1|RBS4_FLAPR RecName: Full=Ribulose bisphosphate carboxylase small chain 4, chloroplastic; Short=RuBisCO small subunit 4; Flags: Precursor &gt;gi|967225|gb|AAB67848.1| ribulose-1,5-bisphosphate carboxylase/oxygenase small subunit protein [Flaveria pringlei]
TRINITY_DN8580_c1_g1	58.2428	0	0	4.02768e-15	3.21287e-12	1103	-	-	-	-	-	-	-
TRINITY_DN8591_c0_g1	27.0281	8.05686	0.298092	0.0210263	0.837478	1230	-	-	-	-	-	-	-
TRINITY_DN8603_c0_g1	41.7045	16.4207	0.393739	0.00679074	0.404838	3168	-	-	PF04937	virNOG20340;virNOG12997	RS	-	gi|971540680|ref|XP_015161759.1| PREDICTED: uncharacterized protein LOC107059585 [Solanum tuberosum]
TRINITY_DN8622_c1_g2	30.775	11.7733	0.382561	0.0162366	0.718203	2474	-	-	-	-	-	-	-
TRINITY_DN8627_c0_g1	45.8187	13.1908	0.287892	0.000403078	0.0446436	1434	-	-	-	-	-	-	-
TRINITY_DN8675_c2_g1	169.895	69.5238	0.409217	0.02088	0.834672	1887	-	-	-	virNOG34269;virNOG31652;KOG0017	R	-	gi|802536803|ref|XP_012082354.1| PREDICTED: uncharacterized protein LOC105642191 [Jatropha curcas]
TRINITY_DN8683_c0_g1	15.0983	3.61492	0.239426	0.0165948	0.729211	460	-	-	-	virNOG00539	S	-	gi|976923250|gb|KVI07592.1| hypothetical protein Ccrd_014016 [Cynara cardunculus var. scolymus]
TRINITY_DN8721_c0_g1	28.4811	0.660722	0.0231986	1.6971e-08	5.52686e-06	2160	GO:0003697;GO:0006260	-	-	virNOG10729	R	-	gi|976928933|gb|KVI11812.1| Primosome PriB/single-strand DNA-binding, partial [Cynara cardunculus var. scolymus]
TRINITY_DN8729_c0_g1	54.0914	13.3281	0.2464	3.87331e-05	0.00593921	1322	GO:0005622;GO:0007034	K12194	PF03357	virNOG06382	U	sp|O82197|VP321_ARATH Vacuolar protein sorting-associated protein 32 homolog 1 OS=Arabidopsis thaliana GN=VPS32.1 PE=1 SV=1	gi|976901959|gb|KVH89924.1| Snf7 [Cynara cardunculus var. scolymus]
TRINITY_DN8787_c0_g2	22.0417	7.40941	0.336155	0.0233664	0.882862	524	GO:0016020;GO:0090502;GO:0003723;GO:0033897	K01166	-	NOG142851;virNOG35990;virNOG13700	SA	sp|P42814|RNS2_ARATH Ribonuclease 2 OS=Arabidopsis thaliana GN=RNS2 PE=2 SV=1	gi|976906758|gb|KVH94163.1| Ribonuclease T2, active site-containing protein, partial [Cynara cardunculus var. scolymus]
TRINITY_DN8801_c0_g1	16.1831	1.609	0.0994243	0.006671	0.401193	1106	GO:0003677;GO:0000981;GO:0005737;GO:0005654;GO:0009506	-	-	virNOG14822;NOG128853	SR	-	gi|727465708|ref|XP_010514730.1| PREDICTED: zinc finger MYM-type protein 1-like isoform X1 [Camelina sativa]
TRINITY_DN8846_c0_g1	26.0651	5.17779	0.198648	0.00082956	0.0805672	739	GO:0000287;GO:0016020;GO:0004427;GO:0019915;GO:0005634;GO:0005829;GO:0006796	K01507	-	COG0221;virNOG08648	C	sp|Q93V56|IPYR1_ARATH Soluble inorganic pyrophosphatase 1 OS=Arabidopsis thaliana GN=PPA1 PE=1 SV=1	gi|565495942|ref|XP_006305610.1| hypothetical protein CARUB_v10010288mg [Capsella rubella] &gt;gi|482574321|gb|EOA38508.1| hypothetical protein CARUB_v10010288mg [Capsella rubella]
TRINITY_DN8925_c0_g1	321.557	141.343	0.439557	2.26431e-05	0.00365352	1720	GO:0016021;GO:0008643	K15382	PF03083	virNOG01123	P	sp|Q9LH79|SWET2_ARATH Bidirectional sugar transporter SWEET2 OS=Arabidopsis thaliana GN=SWEET2 PE=1 SV=1	gi|976926685|gb|KVI10540.1| SWEET sugar transporter [Cynara cardunculus var. scolymus]
TRINITY_DN8926_c2_g1	378.481	102.619	0.271134	4.72664e-11	2.28277e-08	3829	GO:0044238;GO:0046872;GO:0043170	-	PF08284;PF00078;PF00665	virNOG15679	R	sp|P0CT41|TF212_SCHPO Transposon Tf2-12 polyprotein OS=Schizosaccharomyces pombe (strain 972 / ATCC 24843) GN=Tf2-12 PE=3 SV=1	gi|970028402|ref|XP_015075513.1| PREDICTED: uncharacterized protein LOC107019601 [Solanum pennellii]
TRINITY_DN8930_c0_g1	43.1448	19.3433	0.448334	0.0162032	0.718203	620	-	-	-	-	-	-	-
TRINITY_DN8954_c1_g1	8.11033	0	0	0.00179213	0.151287	495	-	-	-	-	-	-	-
TRINITY_DN8957_c1_g1	49.8149	21.5499	0.4326	0.0126984	0.611175	1956	GO:0005506;GO:0016705;GO:0016021;GO:0020037;GO:0055114;GO:0004497	-	PF00067	virNOG06843	Q	sp|Q50EK3|C04C1_PINTA Cytochrome P450 704C1 OS=Pinus taeda GN=CYP704C1 PE=2 SV=1	gi|976920009|gb|KVI04764.1| cytochrome P450 [Cynara cardunculus var. scolymus]
TRINITY_DN8984_c0_g1	158.297	57.5856	0.363781	0.0114952	0.57741	2267	-	-	-	virNOG04600	S	sp|Q6NMC6|ABIL3_ARATH Protein ABIL3 OS=Arabidopsis thaliana GN=ABIL3 PE=2 SV=1	gi|976919868|gb|KVI04655.1| hypothetical protein Ccrd_017028 [Cynara cardunculus var. scolymus]
TRINITY_DN9020_c0_g1	137.786	36.795	0.267045	0.00033556	0.0380611	2874	-	-	-	-	-	-	-
TRINITY_DN9047_c0_g1	11.0329	0	0	0.00604186	0.376595	500	-	-	-	-	-	-	-
TRINITY_DN9069_c1_g2	24.4115	6.79203	0.27823	0.0067	0.402112	1963	-	-	PF14547	virNOG23048;virNOG20784	R	sp|Q00451|PRF1_SOLLC 36.4 kDa proline-rich protein OS=Solanum lycopersicum GN=TPRP-F1 PE=2 SV=1	gi|720079165|ref|XP_010241580.1| PREDICTED: 36.4 kDa proline-rich protein [Nelumbo nucifera]
TRINITY_DN9115_c0_g2	127.997	28.3447	0.221449	0.00174205	0.148294	1152	-	-	PF00314	virNOG09294	R	sp|P50699|TLPH_ARATH Thaumatin-like protein OS=Arabidopsis thaliana GN=At1g18250 PE=2 SV=2	gi|976921201|gb|KVI05901.1| Thaumatin [Cynara cardunculus var. scolymus]
TRINITY_DN9315_c0_g1	94.328	0	0	5.6979e-20	8.25555e-17	1785	-	-	-	virNOG25560;KOG0017	RS	-	gi|720013752|ref|XP_010260284.1| PREDICTED: uncharacterized protein LOC104599443 isoform X1 [Nelumbo nucifera]
TRINITY_DN9459_c0_g2	14.8744	4.50519	0.302882	0.0486606	1	836	-	-	-	-	-	-	-
TRINITY_DN9468_c0_g1	89.7707	0	0	6.67641e-08	1.91126e-05	1122	-	-	-	-	-	-	-
TRINITY_DN9557_c3_g1	15.0467	2.57579	0.171187	0.00658714	0.398343	848	-	-	-	-	-	-	-
TRINITY_DN9572_c2_g1	1024.49	251.146	0.245141	3.76814e-06	0.000759996	1902	GO:0004176;GO:0005782;GO:0004252;GO:0005524;GO:0016558;GO:0016485;GO:0006515	K01338	PF02190	virNOG07370	O	sp|O04979|LONP2_SPIOL Lon protease homolog 2, peroxisomal OS=Spinacia oleracea PE=2 SV=2	gi|976901760|gb|KVH89748.1| AAA+ ATPase domain-containing protein [Cynara cardunculus var. scolymus]
TRINITY_DN9590_c0_g1	77.6192	24.8089	0.319623	0.0305579	1	1849	GO:0030245;GO:0030246;GO:0008810	-	PF09478;PF00759	virNOG07472	G	sp|Q42059|GUN6_ARATH Endoglucanase 6 OS=Arabidopsis thaliana GN=At1g64390 PE=2 SV=2	gi|976902040|gb|KVH90000.1| Carbohydrate binding domain CBM49 [Cynara cardunculus var. scolymus]
TRINITY_DN9657_c0_g1	566.456	114.861	0.202772	0.0241868	0.899125	1814	GO:0016491;GO:0006568	K01696	PF00291	virNOG06832	E	sp|O50046|TRPB_CAMAC Tryptophan synthase beta chain 2, chloroplastic OS=Camptotheca acuminata GN=TSB PE=2 SV=1	gi|567913523|ref|XP_006449075.1| hypothetical protein CICLE_v10015207mg [Citrus clementina] &gt;gi|557551686|gb|ESR62315.1| hypothetical protein CICLE_v10015207mg [Citrus clementina]
TRINITY_DN9706_c1_g1	42.3997	14.1313	0.333287	0.00181233	0.152448	1086	-	-	-	-	-	-	-
TRINITY_DN9706_c0_g1	253.756	63.0303	0.24839	6.60968e-11	3.10764e-08	3360	-	-	-	virNOG34269;virNOG34595;virNOG00819	R	sp|Q94HW2|POLR1_ARATH Retrovirus-related Pol polyprotein from transposon RE1 OS=Arabidopsis thaliana GN=RE1 PE=2 SV=1	gi|731375695|ref|XP_010667337.1| PREDICTED: uncharacterized protein LOC104884394 [Beta vulgaris subsp. vulgaris]
TRINITY_DN9726_c0_g1	145.774	69.7191	0.478267	0.000853707	0.0823491	1882	GO:0015098;GO:0015689;GO:0016021	-	PF16983	virNOG03595	P	sp|Q9SL95|MOT1_ARATH Molybdate transporter 1 OS=Arabidopsis thaliana GN=MOT1 PE=1 SV=1	gi|976909558|gb|KVH96656.1| hypothetical protein Ccrd_001255 [Cynara cardunculus var. scolymus]
TRINITY_DN9754_c0_g1	31.4168	10.5532	0.335909	0.00608424	0.378153	869	GO:0016567	K11789	-	virNOG05484	D	sp|Q9M086|DCAF1_ARATH DDB1- and CUL4-associated factor homolog 1 OS=Arabidopsis thaliana GN=DCAF1 PE=1 SV=2	gi|976903469|gb|KVH91353.1| Armadillo-type fold [Cynara cardunculus var. scolymus]
TRINITY_DN9829_c1_g2	13.0431	0.319177	0.0244709	0.000178653	0.0223694	771	-	-	-	-	-	-	-
TRINITY_DN9834_c0_g1	42.4914	12.249	0.288271	0.00379713	0.266275	355	GO:0009535;GO:0046872;GO:0051536;GO:0009055;GO:0010598;GO:0009773	-	-	virNOG20464	R	sp|Q9LU21|PNSB3_ARATH Photosynthetic NDH subunit of subcomplex B 3, chloroplastic OS=Arabidopsis thaliana GN=PNSB3 PE=2 SV=1	gi|590619186|ref|XP_007024240.1| NDH-dependent cyclic electron flow 1 isoform 1 [Theobroma cacao] &gt;gi|508779606|gb|EOY26862.1| NDH-dependent cyclic electron flow 1 isoform 1 [Theobroma cacao]
TRINITY_DN9851_c0_g1	36.2056	7.56615	0.208977	0.000127137	0.0169028	2097	-	-	-	COG2132;KOG0017;virNOG24347	RQ	-	gi|923807743|ref|XP_013689753.1| PREDICTED: uncharacterized protein LOC106393614 [Brassica napus]
TRINITY_DN9893_c0_g3	16.6264	4.29277	0.258189	0.0183117	0.77108	575	-	-	-	-	-	-	-
TRINITY_DN10034_c0_g1	360.909	168.751	0.467572	5.41953e-05	0.0079006	7571	GO:0044237	-	PF07727	NOG125284;virNOG00819;virNOG19602	RS	sp|Q94HW2|POLR1_ARATH Retrovirus-related Pol polyprotein from transposon RE1 OS=Arabidopsis thaliana GN=RE1 PE=2 SV=1	gi|51038185|gb|AAT93988.1| putative polyprotein [Oryza sativa Japonica Group]
TRINITY_DN10044_c1_g1	30.6941	0	0	2.39016e-08	7.57543e-06	1431	GO:0005488;GO:0008152	-	PF00665	virNOG34595;virNOG00819;NOG215611	R	sp|P04146|COPIA_DROME Copia protein OS=Drosophila melanogaster GN=GIP PE=1 SV=3	gi|460371062|ref|XP_004231364.1| PREDICTED: uncharacterized protein LOC101245809 [Solanum lycopersicum]
TRINITY_DN10047_c0_g1	12.0192	0	0	7.47103e-05	0.0104432	320	-	-	-	-	-	-	-
TRINITY_DN10078_c1_g1	17.6269	1.97692	0.112154	0.000609914	0.0629373	1156	-	-	-	-	-	-	-
TRINITY_DN10140_c0_g1	16.5495	5.54047	0.334783	0.0480785	1	1309	-	-	-	-	-	-	-
TRINITY_DN10207_c0_g1	12.3721	2.62314	0.212021	0.0238262	0.891508	790	-	-	-	-	-	-	-
TRINITY_DN10308_c0_g2	5.00882	0	0	0.0218514	0.854261	1303	-	-	-	-	-	-	-
TRINITY_DN10346_c0_g1	47.7308	19.2129	0.402527	0.00596292	0.372001	2037	GO:0016021;GO:0016787	-	-	virNOG38064;virNOG05954	RS	-	gi|848903966|ref|XP_012851695.1| PREDICTED: uncharacterized protein LOC105971389 [Erythranthe guttata] &gt;gi|848903969|ref|XP_012851696.1| PREDICTED: uncharacterized protein LOC105971389 [Erythranthe guttata] &gt;gi|604306601|gb|EYU25397.1| hypothetical protein MIMGU_mgv1a000678mg [Erythranthe guttata]
TRINITY_DN10428_c0_g1	36.8148	15.7284	0.42723	0.0166206	0.729733	3406	-	K15188	-	virNOG38846;virNOG04774	SD	-	gi|976915728|gb|KVI01580.1| Cyclin C/H/T/L [Cynara cardunculus var. scolymus]
TRINITY_DN10454_c5_g1	40.1097	0.965397	0.0240689	3.92486e-11	1.92169e-08	1139	-	-	-	-	-	-	-
TRINITY_DN10501_c0_g2	25.4376	9.84111	0.386872	0.0309339	1	894	-	-	-	COG3239	I	sp|Q9SP62|FADX_IMPBA Delta(12) acyl-lipid conjugase (11E,13E-forming) OS=Impatiens balsamina GN=FADX PE=1 SV=1	gi|305379167|gb|ADM48790.1| microsomal oleate desaturase [Carthamus tinctorius]
TRINITY_DN10524_c0_g1	330.105	142.961	0.433078	0.0276279	0.958888	3965	GO:0016114;GO:0000287;GO:0010333;GO:0052682	-	PF01397;PF03936	virNOG05092;NOG126252	RS	sp|Q9LLR9|ECS1_ARTAN Epi-cedrol synthase OS=Artemisia annua GN=ECS1 PE=1 SV=1	gi|75174637|sp|Q9LLR9.1|ECS1_ARTAN RecName: Full=Epi-cedrol synthase; AltName: Full=8-epicedrol synthase &gt;gi|8885994|gb|AAF80333.1|AF157059_1 8-epicedrol synthase [Artemisia annua] &gt;gi|10183623|emb|CAC08805.1| epi-cedrol synthase [Artemisia annua]
TRINITY_DN10534_c0_g1	51.3363	22.6844	0.441879	0.0109924	0.56104	1813	GO:0008168;GO:0005794;GO:0005886;GO:0032259;GO:0016021	-	-	virNOG00026	S	-	gi|976928758|gb|KVI11659.1| Methyltransferase FkbM [Cynara cardunculus var. scolymus]
TRINITY_DN10535_c0_g1	47.2163	22.4152	0.474734	0.0212356	0.842248	2964	-	-	-	virNOG05810;KOG0017	R	sp|Q94HW2|POLR1_ARATH Retrovirus-related Pol polyprotein from transposon RE1 OS=Arabidopsis thaliana GN=RE1 PE=2 SV=1	gi|950938137|ref|XP_014522445.1| PREDICTED: uncharacterized protein LOC106778944 [Vigna radiata var. radiata]
TRINITY_DN10558_c0_g1	208.895	0.638355	0.00305587	3.44009e-45	2.44229e-41	1455	-	-	-	-	-	-	-
TRINITY_DN10577_c0_g1	12.8719	1.92293	0.14939	0.00798847	0.452822	422	-	-	-	-	-	-	-
TRINITY_DN10612_c0_g1	143.713	25.5473	0.177766	1.01189e-11	5.28229e-09	1477	GO:0005622;GO:0048015;GO:0046854;GO:0016301	K00888	-	virNOG01733	T	sp|Q9SXA1|P4KA1_ARATH Phosphatidylinositol 4-kinase alpha 1 OS=Arabidopsis thaliana GN=PI4KA1 PE=1 SV=2	gi|661886341|emb|CDP10031.1| unnamed protein product [Coffea canephora]
TRINITY_DN10663_c0_g2	33.4255	14.4387	0.431967	0.0256988	0.923321	2865	-	-	-	-	-	-	-
TRINITY_DN10666_c0_g1	58.5722	24.4066	0.416693	0.00394447	0.273208	1679	-	K00162	-	virNOG01954	C	sp|Q6Z1G7|ODPB1_ORYSJ Pyruvate dehydrogenase E1 component subunit beta-1, mitochondrial OS=Oryza sativa subsp. japonica GN=Os08g0536000 PE=2 SV=1	gi|976921046|gb|KVI05749.1| hypothetical protein Ccrd_015879 [Cynara cardunculus var. scolymus]
TRINITY_DN10733_c1_g1	65.4672	25.9032	0.395666	0.00145676	0.128475	2135	GO:0016021	-	PF10250	virNOG02133	S	sp|Q9MA87|OFT23_ARATH O-fucosyltransferase 23 OS=Arabidopsis thaliana GN=OFUT23 PE=2 SV=1	gi|976922846|gb|KVI07197.1| hypothetical protein Ccrd_014432 [Cynara cardunculus var. scolymus]
TRINITY_DN10772_c1_g2	155.122	0	0	5.22851e-11	2.49126e-08	2462	-	-	PF13976	NOG215611;virNOG33673;virNOG34595;virNOG19602	R	sp|Q9ZT94|POLR2_ARATH Retrovirus-related Pol polyprotein from transposon RE2 OS=Arabidopsis thaliana GN=RE2 PE=4 SV=1	gi|1012331022|gb|KYP42518.1| Retrovirus-related Pol polyprotein from transposon TNT 1-94 [Cajanus cajan]
TRINITY_DN10772_c1_g1	40.238	4.94563	0.122909	9.93028e-07	0.000230392	827	-	-	-	KOG0017;virNOG00819;virNOG34595;virNOG33673	R	-	gi|1025416849|ref|XP_016441416.1| PREDICTED: uncharacterized protein LOC107767008 [Nicotiana tabacum]
TRINITY_DN10793_c0_g1	629.098	218.262	0.346944	0.00264629	0.204432	2491	GO:0016787	-	PF00082;PF05922;PF02225	virNOG04394;virNOG05065	O	sp|O64495|SBT12_ARATH Subtilisin-like protease SBT1.2 OS=Arabidopsis thaliana GN=SBT1.2 PE=2 SV=1	gi|976900407|gb|KVH88609.1| protein of unknown function DUF11 [Cynara cardunculus var. scolymus]
TRINITY_DN10833_c0_g1	24.3201	9.66864	0.397557	0.0386037	1	1371	-	K20183	-	virNOG03916	U	-	gi|565363293|ref|XP_006348372.1| PREDICTED: vam6/Vps39-like protein [Solanum tuberosum]
TRINITY_DN10837_c0_g1	25.3543	6.13131	0.241825	0.00620314	0.383323	650	-	-	-	-	-	-	-
TRINITY_DN10843_c0_g1	32.9988	11.8865	0.36021	0.0225543	0.867414	349	GO:0055114;GO:0016021;GO:0016717;GO:0006629	K10256	-	COG3239;virNOG02312	I	sp|Q9SCG2|FAD2B_CALOF Delta(12) fatty acid desaturase DES8.11 OS=Calendula officinalis GN=DES8.11 PE=2 SV=1	gi|976902487|gb|KVH90430.1| Fatty acid desaturase, type 1 [Cynara cardunculus var. scolymus]
TRINITY_DN10860_c0_g1	22.8911	7.55165	0.329894	0.048389	1	436	-	-	-	-	-	-	-
TRINITY_DN10888_c0_g1	30.0449	0	0	8.82114e-11	4.0666e-08	756	GO:0046872;GO:0003824	-	-	virNOG11091	R	sp|Q84WU9|C3H64_ARATH Zinc finger CCCH domain-containing protein 64 OS=Arabidopsis thaliana GN=At5g56900 PE=2 SV=1	gi|470102241|ref|XP_004287564.1| PREDICTED: zinc finger CCCH domain-containing protein 64 [Fragaria vesca subsp. vesca]
TRINITY_DN10910_c0_g1	12.4269	2.99631	0.241114	0.0325526	1	1245	-	-	-	-	-	-	-
TRINITY_DN10921_c0_g1	82.8108	0.999645	0.0120714	7.43102e-09	2.5861e-06	1861	-	-	-	-	-	-	-
TRINITY_DN10931_c0_g1	16.3782	5.50623	0.336193	0.0487468	1	692	GO:0030245;GO:0030246;GO:0008810	-	-	virNOG07472	G	sp|Q42059|GUN6_ARATH Endoglucanase 6 OS=Arabidopsis thaliana GN=At1g64390 PE=2 SV=2	gi|976902040|gb|KVH90000.1| Carbohydrate binding domain CBM49 [Cynara cardunculus var. scolymus]
TRINITY_DN10934_c0_g1	61.5201	7.4108	0.120461	2.42811e-06	0.000513048	903	GO:0003743;GO:0006413;GO:0016021	-	PF04525	virNOG22050;virNOG21809	S	sp|Q9SH27|LOR4_ARATH Protein LURP-one-related 4 OS=Arabidopsis thaliana GN=At1g63410 PE=3 SV=1	gi|976904111|gb|KVH91852.1| Initiation factor 2B-related protein, partial [Cynara cardunculus var. scolymus]
TRINITY_DN10963_c0_g1	344.235	11.4712	0.0333239	6.36892e-18	6.85093e-15	5299	-	-	PF08284	COG2801;virNOG27333;virNOG15679	LR	sp|P04323|POL3_DROME Retrovirus-related Pol polyprotein from transposon 17.6 OS=Drosophila melanogaster GN=pol PE=3 SV=1	gi|590649404|ref|XP_007032400.1| DNA/RNA polymerases superfamily protein [Theobroma cacao] &gt;gi|508711429|gb|EOY03326.1| DNA/RNA polymerases superfamily protein [Theobroma cacao]
TRINITY_DN11064_c0_g1	33.6982	15.4092	0.457271	0.0325467	1	883	GO:0016787	-	PF12697	virNOG07118;virNOG13008	R	sp|Q8S9K8|MES10_ARATH Methylesterase 10 OS=Arabidopsis thaliana GN=MES10 PE=2 SV=1	gi|976925110|gb|KVI09025.1| Epoxide hydrolase-like protein [Cynara cardunculus var. scolymus]
TRINITY_DN11069_c2_g2	119.051	48.2841	0.405575	0.00125713	0.11413	2826	-	-	PF05699;PF14372	NOG20605;virNOG04486	SL	sp|P08770|TRA1_MAIZE Putative AC transposase OS=Zea mays PE=2 SV=2	gi|902156079|gb|KNA05978.1| hypothetical protein SOVF_185310, partial [Spinacia oleracea]
TRINITY_DN11069_c2_g1	32.7166	12.8999	0.394292	0.016269	0.719107	1860	-	-	PF13855;PF12799;PF00560	virNOG01078;COG4886;virNOG30261	TSR	sp|Q9LJS0|RLP42_ARATH Receptor like protein 42 OS=Arabidopsis thaliana GN=RLP42 PE=1 SV=1	gi|976926721|gb|KVI10573.1| Leucine-rich repeat-containing protein [Cynara cardunculus var. scolymus]
TRINITY_DN11074_c0_g2	47.4467	23.1301	0.487496	0.0230267	0.875617	1111	-	-	PF03106	virNOG19183;virNOG19862	K	sp|Q9FGZ4|WRK48_ARATH Probable WRKY transcription factor 48 OS=Arabidopsis thaliana GN=WRKY48 PE=2 SV=1	gi|749317897|gb|AJF11724.1| WRKY48 [Chrysanthemum x morifolium]
TRINITY_DN11146_c0_g1	25.8826	10.9316	0.422355	0.0408752	1	1230	-	-	-	-	-	-	-
TRINITY_DN11174_c0_g1	28.1639	10.4992	0.37279	0.0180696	0.764513	1234	-	-	-	virNOG16021;virNOG16765;virNOG18336	KR	sp|Q84WK0|BH085_ARATH Transcription factor bHLH85 OS=Arabidopsis thaliana GN=BHLH85 PE=2 SV=1	gi|920679741|gb|KOM26630.1| hypothetical protein LR48_Vigan303s005200 [Vigna angularis] &gt;gi|965615210|dbj|BAU00843.1| hypothetical protein VIGAN_10247800 [Vigna angularis var. angularis]
TRINITY_DN11175_c0_g1	34.3875	0	0	4.20473e-12	2.33215e-09	1198	-	-	-	-	-	-	-
TRINITY_DN11234_c0_g1	8.23321	0.319177	0.0387671	0.00559582	0.354394	383	-	-	-	-	-	-	-
TRINITY_DN11240_c0_g1	8.62838	0.965397	0.111886	0.0197925	0.807105	597	-	-	-	-	-	-	-
TRINITY_DN11279_c1_g2	105.235	44.707	0.424831	0.000806436	0.0786441	2322	GO:0016021	-	PF13962;PF12796	virNOG02200;virNOG08903;KOG0504	RT	-	gi|976900461|gb|KVH88657.1| Ankyrin repeat-containing protein [Cynara cardunculus var. scolymus]
TRINITY_DN11279_c1_g3	23.8604	7.67012	0.321458	0.0257586	0.925003	731	GO:0016020	-	-	virNOG36437;virNOG34896	R	-	gi|976900461|gb|KVH88657.1| Ankyrin repeat-containing protein [Cynara cardunculus var. scolymus]
TRINITY_DN11312_c0_g1	556.838	195.693	0.351437	6.26407e-07	0.000150752	1620	GO:0004497;GO:0055114;GO:0020037;GO:0016021;GO:0016705;GO:0005506	-	PF00067	virNOG06071	Q	sp|D1MI46|C76BA_SWEMU Geraniol 8-hydroxylase OS=Swertia mussotii GN=CYP76B10 PE=1 SV=1	gi|976908210|gb|KVH95439.1| hypothetical protein Ccrd_002490 [Cynara cardunculus var. scolymus]
TRINITY_DN11383_c0_g1	48.4535	17.2189	0.355369	0.00195797	0.162994	808	GO:0044699	K05857	PF00387	virNOG00340	I	sp|Q944C1|PLCD4_ARATH Phosphoinositide phospholipase C 4 OS=Arabidopsis thaliana GN=PLC4 PE=2 SV=2	gi|976926059|gb|KVI09936.1| hypothetical protein Ccrd_011648 [Cynara cardunculus var. scolymus]
TRINITY_DN11459_c0_g2	21.4194	3.19964	0.14938	0.000852233	0.0823188	1467	-	-	-	-	-	-	-
TRINITY_DN11516_c2_g1	5.28853	0	0	0.016939	0.737028	473	-	-	-	-	-	-	-
TRINITY_DN11569_c0_g1	159.764	79.459	0.497353	0.00124584	0.113541	1886	GO:0006508;GO:0008236	K01285	PF05577	virNOG11299;KOG2183	O	sp|P42785|PCP_HUMAN Lysosomal Pro-X carboxypeptidase OS=Homo sapiens GN=PRCP PE=1 SV=1	gi|976913867|gb|KVI00106.1| Peptidase S28 [Cynara cardunculus var. scolymus]
TRINITY_DN11704_c0_g1	71.013	16.3244	0.22988	0.000649613	0.065979	2505	-	-	-	-	-	-	gi|976901133|gb|KVH89254.1| hypothetical protein Ccrd_008759 [Cynara cardunculus var. scolymus]
TRINITY_DN11710_c0_g1	27.5846	11.3356	0.410941	0.0416473	1	665	-	-	-	-	-	-	-
TRINITY_DN11745_c0_g1	67.7327	31.7698	0.469046	0.0381771	1	1270	-	-	-	-	-	-	-
TRINITY_DN11751_c1_g5	17.958	3.97621	0.221418	0.00768957	0.44097	747	-	-	-	-	-	-	-
TRINITY_DN11843_c0_g1	36.0869	12.8524	0.356151	0.0143959	0.66072	832	-	-	-	-	-	-	-
TRINITY_DN11875_c0_g1	23.0377	9.15802	0.397524	0.0411261	1	1588	-	K20279	-	COG5411;virNOG07706;virNOG04433	UT	sp|Q84MA2|IP5P1_ARATH Type I inositol polyphosphate 5-phosphatase 1 OS=Arabidopsis thaliana GN=IP5P1 PE=1 SV=2	gi|976913313|gb|KVH99590.1| Endonuclease/exonuclease/phosphatase [Cynara cardunculus var. scolymus]
TRINITY_DN11881_c0_g1	44.815	22.1367	0.493958	0.0325771	1	1296	GO:0016887;GO:0005524;GO:0016021;GO:0006810	-	PF01061	virNOG02670	Q	sp|Q76CU2|PDR1_TOBAC Pleiotropic drug resistance protein 1 OS=Nicotiana tabacum GN=PDR1 PE=2 SV=1	gi|976911361|gb|KVH98014.1| hypothetical protein Ccrd_023769 [Cynara cardunculus var. scolymus]
TRINITY_DN11944_c0_g3	213.843	94.4774	0.441807	0.00362416	0.256784	1973	-	-	-	virNOG34269;virNOG31652;virNOG00819	R	sp|Q94HW2|POLR1_ARATH Retrovirus-related Pol polyprotein from transposon RE1 OS=Arabidopsis thaliana GN=RE1 PE=2 SV=1	gi|731368571|ref|XP_010696220.1| PREDICTED: uncharacterized protein LOC104908768 [Beta vulgaris subsp. vulgaris]
TRINITY_DN11987_c1_g2	5.91628	0.338923	0.0572865	0.0296544	0.988873	390	-	-	-	-	-	-	-
TRINITY_DN12003_c1_g1	80.4054	25.7088	0.319739	0.00177769	0.150605	1540	-	-	-	NOG125284;virNOG34269;virNOG34595;virNOG00819	RS	-	gi|670382395|ref|XP_008671960.1| PREDICTED: uncharacterized protein LOC103649473 [Zea mays]
TRINITY_DN12054_c0_g1	38.4295	9.91023	0.257881	0.0118019	0.586335	658	-	-	-	-	-	-	-
TRINITY_DN12145_c0_g1	51.4293	0	0	6.11535e-17	5.94739e-14	1112	-	-	-	-	-	-	-
TRINITY_DN12155_c0_g1	19.4832	0	0	0.00016793	0.0213277	621	-	-	-	-	-	-	-
TRINITY_DN12182_c0_g1	34.8186	14.5458	0.417759	0.0211677	0.840492	1611	-	-	-	-	-	-	-
TRINITY_DN12186_c1_g3	8.88308	1.29908	0.146242	0.0277028	0.960332	1399	GO:0030246;GO:0016021;GO:0005524;GO:0004674;GO:0006468	-	PF00069;PF13855	virNOG03867;COG4886;virNOG14752	TS	sp|Q2R2D5|XA21_ORYSJ Receptor kinase-like protein Xa21 OS=Oryza sativa subsp. japonica GN=XA21 PE=1 SV=1	gi|976921563|gb|KVI06247.1| Concanavalin A-like lectin/glucanase, subgroup [Cynara cardunculus var. scolymus]
TRINITY_DN12191_c1_g1	10.5953	1.66037	0.156707	0.0173043	0.745842	443	-	-	-	-	-	-	-
TRINITY_DN12258_c1_g3	46.9806	6.43598	0.136992	1.81502e-06	0.000395268	1618	-	-	-	-	-	-	-
TRINITY_DN12286_c1_g1	39.446	9.80825	0.24865	0.000335918	0.0380611	650	-	-	-	-	-	-	-
TRINITY_DN12333_c1_g1	8.86768	0.6581	0.0742134	0.00848628	0.468614	487	-	-	-	-	-	-	-
TRINITY_DN12338_c0_g1	59.8094	17.325	0.289671	7.47389e-05	0.0104432	1181	-	-	PF13976	virNOG19602;virNOG05810;virNOG33673	R	sp|P04146|COPIA_DROME Copia protein OS=Drosophila melanogaster GN=GIP PE=1 SV=3	gi|1023991278|gb|KZV25423.1| hypothetical protein F511_19803 [Dorcoceras hygrometricum]
TRINITY_DN12387_c2_g1	16.4176	4.26376	0.259707	0.0187389	0.783492	644	-	-	-	-	-	-	-
TRINITY_DN12470_c0_g1	12.1539	2.89759	0.238407	0.0379539	1	754	-	K00029	-	COG0281;virNOG00014	C	sp|P34105|MAOX_POPTR NADP-dependent malic enzyme OS=Populus trichocarpa PE=2 SV=3	gi|326492730|dbj|BAJ90221.1| predicted protein, partial [Hordeum vulgare subsp. vulgare]
TRINITY_DN12528_c0_g1	4.37722	0	0	0.0374642	1	318	GO:0043531;GO:0006952	-	PF00931	NOG11215;virNOG16120;virNOG06083	ST	sp|Q9LRR4|R13L1_ARATH Putative disease resistance RPP13-like protein 1 OS=Arabidopsis thaliana GN=RPPL1 PE=3 SV=1	gi|323500684|gb|ADX86907.1| NBS-LRR protein [Helianthus annuus]
TRINITY_DN12530_c0_g1	12.1299	1.3017	0.107313	0.00683396	0.405666	667	-	-	-	KOG1330;virNOG33899;virNOG00663	G	sp|Q9FLG8|SPNS2_ARATH Probable sphingolipid transporter spinster homolog 2 OS=Arabidopsis thaliana GN=At5g64500 PE=2 SV=1	gi|698503426|ref|XP_009797306.1| PREDICTED: probable sphingolipid transporter spinster homolog 2 [Nicotiana sylvestris]
TRINITY_DN12541_c0_g1	30.775	14.2701	0.463692	0.0495606	1	467	GO:0070588;GO:0005524;GO:0016021;GO:0005516;GO:0046872;GO:0005388	K01537	-	virNOG01632	P	sp|Q9M2L4|ACA11_ARATH Putative calcium-transporting ATPase 11, plasma membrane-type OS=Arabidopsis thaliana GN=ACA11 PE=1 SV=1	gi|976929271|gb|KVI12124.1| hypothetical protein Ccrd_009437, partial [Cynara cardunculus var. scolymus]
TRINITY_DN12556_c0_g1	24.9668	6.69284	0.26807	0.00667384	0.401193	624	-	K11416	-	virNOG04852	KB	sp|Q9FE17|SIR1_ARATH NAD-dependent protein deacetylase SRT1 OS=Arabidopsis thaliana GN=SRT1 PE=2 SV=1	gi|590605473|ref|XP_007020495.1| NAD-dependent deacetylase sirtuin-6 [Theobroma cacao] &gt;gi|508720123|gb|EOY12020.1| NAD-dependent deacetylase sirtuin-6 [Theobroma cacao]
TRINITY_DN12591_c0_g1	26.6188	10.101	0.379471	0.0229348	0.873998	754	-	-	-	-	-	-	-
TRINITY_DN12671_c0_g1	123.587	37.0796	0.300028	1.13187e-05	0.00200373	1807	-	-	PF14244;PF03732	KOG0017;virNOG25560	RS	-	gi|723678039|ref|XP_010317280.1| PREDICTED: uncharacterized protein LOC104646002 [Solanum lycopersicum]
TRINITY_DN12682_c0_g1	58.7002	19.544	0.332946	0.000467722	0.0504649	968	-	-	-	virNOG40530;virNOG09507	R	sp|F4K3G5|EDM2_ARATH Protein ENHANCED DOWNY MILDEW 2 OS=Arabidopsis thaliana GN=EDM2 PE=1 SV=1	gi|976916582|gb|KVI02087.1| DNA (cytosine-5)-methyltransferase 1, replication foci domain-containing protein, partial [Cynara cardunculus var. scolymus]
TRINITY_DN12691_c0_g1	33.8011	14.9794	0.443163	0.0286956	0.97799	1283	-	-	PF02375	virNOG05868	R	sp|Q336N8|JM706_ORYSJ Lysine-specific demethylase JMJ706 OS=Oryza sativa subsp. japonica GN=JMJ706 PE=2 SV=1	gi|976900552|gb|KVH88735.1| JmjC domain-containing protein [Cynara cardunculus var. scolymus]
TRINITY_DN12795_c0_g1	16.1751	5.16206	0.319135	0.0401046	1	925	GO:0016491;GO:0046872;GO:0016020	-	-	COG2124;virNOG01211;virNOG29865	Q	sp|Q9LUC8|C7A13_ARATH Cytochrome P450 72A13 OS=Arabidopsis thaliana GN=CYP72A13 PE=2 SV=1	gi|976920509|gb|KVI05232.1| cytochrome P450 [Cynara cardunculus var. scolymus]
TRINITY_DN12840_c0_g1	164.931	74.5134	0.451786	0.000294846	0.0343158	2299	GO:0007166;GO:0004674;GO:0000166;GO:0043167;GO:0016310;GO:0005886	-	PF07714	virNOG16201;virNOG01267	T	sp|Q9LMN8|WAK3_ARATH Wall-associated receptor kinase 3 OS=Arabidopsis thaliana GN=WAK3 PE=2 SV=2	gi|1021050932|gb|KZN08710.1| hypothetical protein DCAR_001366 [Daucus carota subsp. sativus]
TRINITY_DN12849_c0_g1	47.0524	11.1416	0.236791	0.0262617	0.933871	1331	-	-	-	virNOG16148	S	-	gi|976909580|gb|KVH96674.1| UspA [Cynara cardunculus var. scolymus]
TRINITY_DN12867_c1_g1	128.284	44.3062	0.345375	8.78297e-06	0.00159475	1061	-	-	-	-	-	-	-
TRINITY_DN12977_c0_g1	8.73808	0.999645	0.114401	0.0191888	0.792039	764	-	K19983	-	virNOG04460	U	-	gi|661889141|emb|CDP07584.1| unnamed protein product [Coffea canephora]
TRINITY_DN13022_c0_g1	19.5554	7.64251	0.390813	0.0494205	1	361	-	-	-	-	-	-	-
TRINITY_DN13065_c0_g1	20.5353	2.66001	0.129533	0.000414294	0.0456012	642	-	-	-	-	-	-	-
TRINITY_DN13110_c0_g1	69.59	33.2868	0.478328	0.0095619	0.508233	1889	GO:0005524	K08900	PF14363;PF00004	virNOG07569;virNOG32094	O	sp|Q147F9|AATPC_ARATH AAA-ATPase At3g50940 OS=Arabidopsis thaliana GN=At3g50940 PE=2 SV=1	gi|976916708|gb|KVI02209.1| AAA+ ATPase domain-containing protein [Cynara cardunculus var. scolymus]
TRINITY_DN13172_c0_g1	56.4423	25.4839	0.451503	0.00794172	0.451058	1449	-	-	-	-	-	-	-
TRINITY_DN13187_c2_g1	7.81329	0.338923	0.0433778	0.00835106	0.467278	776	-	-	-	-	-	-	-
TRINITY_DN13246_c0_g2	81.9406	36.0696	0.440193	0.0329831	1	1344	-	-	PF00656;PF06943	virNOG10982	OD	sp|Q7XJE6|MCA1_ARATH Metacaspase-1 OS=Arabidopsis thaliana GN=AMC1 PE=1 SV=1	gi|720044332|ref|XP_010269857.1| PREDICTED: metacaspase-1-like [Nelumbo nucifera]
TRINITY_DN13317_c0_g1	975.688	466.117	0.477732	1.48589e-05	0.00251169	2031	GO:0000166;GO:0016310;GO:0016020;GO:0016301	-	PF00069	virNOG15907	T	sp|Q8H1D6|RBK1_ARATH Receptor-like cytosolic serine/threonine-protein kinase RBK1 OS=Arabidopsis thaliana GN=RBK1 PE=1 SV=1	gi|976904586|gb|KVH92254.1| Protein kinase, catalytic domain-containing protein [Cynara cardunculus var. scolymus]
TRINITY_DN13440_c1_g1	19.642	5.79238	0.294898	0.0332389	1	793	-	-	-	-	-	-	-
TRINITY_DN13475_c0_g1	13.7642	0.638355	0.0463778	0.00034773	0.0393106	767	-	-	PF13976	NOG215611;virNOG33673;virNOG34595;virNOG00819;virNOG19602	R	sp|P04146|COPIA_DROME Copia protein OS=Drosophila melanogaster GN=GIP PE=1 SV=3	gi|460371062|ref|XP_004231364.1| PREDICTED: uncharacterized protein LOC101245809 [Solanum lycopersicum]
TRINITY_DN13511_c0_g1	57.7466	26.195	0.45362	0.0237432	0.890481	1743	GO:0008270;GO:0016021;GO:0019706	K20027	PF01529	virNOG09464	R	sp|Q9M115|ZDH16_ARATH Protein S-acyltransferase 18 OS=Arabidopsis thaliana GN=PAT18 PE=2 SV=2	gi|976907169|gb|KVH94558.1| Zinc finger, DHHC-type, palmitoyltransferase [Cynara cardunculus var. scolymus]
TRINITY_DN13519_c1_g1	20.5562	7.56615	0.368071	0.0360929	1	592	-	-	-	-	-	-	-
TRINITY_DN13600_c0_g1	8.96102	1.60375	0.17897	0.0421722	1	394	-	-	-	-	-	-	-
TRINITY_DN13648_c1_g1	17.6118	0	0	5.26811e-05	0.00771154	382	-	-	-	virNOG09507;virNOG04235	R	sp|F4K3G5|EDM2_ARATH Protein ENHANCED DOWNY MILDEW 2 OS=Arabidopsis thaliana GN=EDM2 PE=1 SV=1	gi|697155065|ref|XP_009631765.1| PREDICTED: uncharacterized protein LOC104121460 isoform X1 [Nicotiana tomentosiformis]
TRINITY_DN13669_c0_g1	17.9923	3.51619	0.195428	0.00498083	0.32323	853	-	-	-	-	-	-	-
TRINITY_DN13679_c0_g4	18.722	5.85441	0.312702	0.0261258	0.933447	1060	-	-	-	-	-	-	-
TRINITY_DN13745_c0_g2	31.5413	9.68314	0.306999	0.00448118	0.298444	1813	-	-	PF07714	NOG21676;COG0515;virNOG00647	T	sp|Q9SCZ4|FERON_ARATH Receptor-like protein kinase FERONIA OS=Arabidopsis thaliana GN=FER PE=1 SV=1	gi|976914296|gb|KVI00519.1| Concanavalin A-like lectin/glucanase, subgroup [Cynara cardunculus var. scolymus]
TRINITY_DN13746_c0_g1	20.6861	3.53455	0.170866	0.00144008	0.127416	309	-	-	-	-	-	-	gi|763788933|gb|KJB55929.1| hypothetical protein B456_009G101600 [Gossypium raimondii] &gt;gi|763788936|gb|KJB55932.1| hypothetical protein B456_009G101600 [Gossypium raimondii]
TRINITY_DN13848_c0_g1	51.1945	24.9396	0.487154	0.0217478	0.853029	1724	-	-	-	-	-	-	-
TRINITY_DN13849_c2_g1	48.1928	22.5522	0.467958	0.0162353	0.718203	1081	-	-	-	virNOG02474	P	sp|P92942|CLCB_ARATH Chloride channel protein CLC-b OS=Arabidopsis thaliana GN=CLC-B PE=1 SV=1	gi|89953371|gb|ABD83283.1| GlimmerM protein 62 [Beta vulgaris]
TRINITY_DN13862_c1_g1	117.744	56.6111	0.480799	0.0173146	0.745842	505	GO:0005747;GO:0016021	K03945	-	virNOG25100	C	sp|Q9C9Z5|NDUA1_ARATH NADH dehydrogenase [ubiquinone] 1 alpha subcomplex subunit 1 OS=Arabidopsis thaliana GN=At3g08610 PE=3 SV=1	gi|976928214|gb|KVI11355.1| hypothetical protein Ccrd_010237 [Cynara cardunculus var. scolymus]
TRINITY_DN13945_c0_g1	199.179	34.7533	0.174483	3.84067e-08	1.17025e-05	1238	-	-	-	virNOG35881	S	sp|P10978|POLX_TOBAC Retrovirus-related Pol polyprotein from transposon TNT 1-94 OS=Nicotiana tabacum PE=2 SV=1	gi|1023992274|gb|KZV26179.1| hypothetical protein F511_06346 [Dorcoceras hygrometricum]
TRINITY_DN13946_c0_g1	7.99294	0.965397	0.120781	0.0293405	0.985351	699	-	-	-	-	-	-	-
TRINITY_DN13962_c0_g1	148.692	22.1821	0.149182	5.83762e-06	0.00111409	1638	-	K14664	PF01546	virNOG14477	E	sp|Q8VYX0|ILL6_ARATH IAA-amino acid hydrolase ILR1-like 6 OS=Arabidopsis thaliana GN=ILL6 PE=1 SV=2	gi|645225543|ref|XP_008219626.1| PREDICTED: IAA-amino acid hydrolase ILR1-like 6 [Prunus mume]
TRINITY_DN14064_c0_g1	46.1527	21.7361	0.470961	0.0198716	0.808918	957	-	-	-	-	-	-	-
TRINITY_DN14311_c0_g1	28.5636	11.7878	0.412686	0.0284677	0.975443	1293	GO:0051287;GO:0004367;GO:0055114;GO:0046168;GO:0009331;GO:0005975	K00006	-	virNOG02592;virNOG03099	C	sp|Q65X70|GPDH3_ORYSJ Probable glycerol-3-phosphate dehydrogenase [NAD(+)] 3, cytosolic OS=Oryza sativa subsp. japonica GN=Os05g0495700 PE=2 SV=1	gi|641864572|gb|KDO83258.1| hypothetical protein CISIN_1g012349mg [Citrus sinensis]
TRINITY_DN14316_c0_g1	37.1769	7.11739	0.191447	4.72189e-05	0.00703961	984	-	-	-	-	-	-	-
TRINITY_DN14327_c0_g3	4.61748	0	0	0.0294629	0.987126	573	-	-	-	-	-	-	-
TRINITY_DN14331_c0_g1	31.2975	0.643598	0.0205639	8.67318e-07	0.000205251	2801	-	-	-	-	-	-	-
TRINITY_DN14379_c0_g1	10.7993	0	0	0.000206968	0.0253537	779	-	-	-	-	-	-	-
TRINITY_DN14388_c0_g1	6.84587	0	0	0.0103767	0.539702	1069	-	K08244	-	virNOG08675	R	sp|Q9AWA5|GWD1_SOLTU Alpha-glucan water dikinase, chloroplastic OS=Solanum tuberosum GN=R1 PE=1 SV=2	gi|1021048449|gb|KZN06229.1| hypothetical protein DCAR_007066 [Daucus carota subsp. sativus]
TRINITY_DN14399_c0_g1	338.507	24.1602	0.071373	0.0124828	0.606931	2097	GO:0004097;GO:0009536;GO:0044710	K00422	PF00264;PF12142;PF12143	virNOG08373	S	sp|P43309|PPO_MALDO Polyphenol oxidase, chloroplastic OS=Malus domestica PE=2 SV=1	gi|976916644|gb|KVI02147.1| Polyphenol oxidase, central domain-containing protein [Cynara cardunculus var. scolymus]
TRINITY_DN14405_c0_g1	27.532	12.045	0.43749	0.0429666	1	851	-	-	PF07939	virNOG19615	R	-	gi|976900695|gb|KVH88865.1| Protein of unknown function DUF1685 [Cynara cardunculus var. scolymus]
TRINITY_DN14440_c1_g1	13.0787	0.321799	0.0246048	0.000176457	0.0221336	1320	-	K11090	-	-	-	-	gi|976896581|gb|KVH85773.1| hypothetical protein Ccrd_025428 [Cynara cardunculus var. scolymus]
TRINITY_DN14444_c0_g1	65.31	23.241	0.355856	0.00105842	0.0996587	1008	-	-	-	virNOG18845	S	-	gi|976925130|gb|KVI09044.1| Remorin, C-terminal [Cynara cardunculus var. scolymus]
TRINITY_DN14561_c0_g1	17.0874	3.36949	0.197191	0.0285048	0.975454	885	-	-	-	-	-	-	gi|976905584|gb|KVH93215.1| Myc-type, basic helix-loop-helix (bHLH) domain-containing protein [Cynara cardunculus var. scolymus]
TRINITY_DN14565_c0_g1	29.4964	0.677846	0.0229807	8.67209e-09	2.97428e-06	814	-	-	-	virNOG25949;virNOG09507	SR	sp|F4K3G5|EDM2_ARATH Protein ENHANCED DOWNY MILDEW 2 OS=Arabidopsis thaliana GN=EDM2 PE=1 SV=1	gi|643720469|gb|KDP30848.1| hypothetical protein JCGZ_13791 [Jatropha curcas]
TRINITY_DN14601_c0_g1	41.8621	15.7495	0.376224	0.00464538	0.307648	1239	-	-	-	virNOG22080	S	-	gi|976916488|gb|KVI01997.1| protein of unknown function DUF4408 [Cynara cardunculus var. scolymus]
TRINITY_DN14650_c0_g2	46.3483	21.1913	0.457217	0.0168428	0.735396	550	-	-	-	virNOG27166	S	-	gi|976904721|gb|KVH92381.1| hypothetical protein Ccrd_005568 [Cynara cardunculus var. scolymus]
TRINITY_DN14654_c0_g1	12.7256	0	0	0.000462241	0.0501019	527	-	-	-	-	-	-	-
TRINITY_DN14657_c0_g1	38.4179	17.9257	0.466598	0.0308396	1	879	-	-	-	-	-	-	-
TRINITY_DN14666_c0_g1	47.4704	20.0173	0.42168	0.00831094	0.466269	604	-	-	-	-	-	-	-
TRINITY_DN14666_c1_g1	178.049	77.715	0.43648	0.000489289	0.0523149	1882	GO:0016747	-	PF03982	virNOG14232;virNOG02218;COG0204	IR	sp|Q9ZVN2|Y1457_ARATH Acyltransferase-like protein At1g54570, chloroplastic OS=Arabidopsis thaliana GN=At1g54570 PE=1 SV=1	gi|976901750|gb|KVH89740.1| Diacylglycerol acyltransferase [Cynara cardunculus var. scolymus]
TRINITY_DN14682_c0_g1	7.12589	0.677846	0.0951245	0.0292654	0.984224	491	-	-	-	-	-	-	-
TRINITY_DN14688_c0_g1	115.87	56.1247	0.484375	0.0163341	0.720299	1133	-	K10257	PF11960	virNOG00362	I	sp|P48620|FAD3C_SESIN Omega-3 fatty acid desaturase, chloroplastic OS=Sesamum indicum GN=FAD7 PE=2 SV=1	gi|76803815|gb|ABA55807.1| chloroplast omega-3 fatty acid desaturase precursor [Crepis alpina]
TRINITY_DN14689_c0_g1	26.0699	5.21204	0.199926	0.000825849	0.0804268	1176	-	-	-	-	-	-	-
TRINITY_DN14735_c0_g1	22.7769	7.14947	0.313891	0.0137618	0.641508	1124	GO:0010466;GO:0030414	-	PF16845	virNOG31173;virNOG06947	R	sp|Q8H0X6|CYT6_ARATH Cysteine proteinase inhibitor 6 OS=Arabidopsis thaliana GN=CYS6 PE=1 SV=2	gi|116734393|gb|ABK20185.1| cysteine protease inhibitor [Populus tomentosa]
TRINITY_DN14779_c0_g1	17.7665	2.58103	0.145275	0.014849	0.67534	917	-	-	-	virNOG10844	S	-	gi|674229734|gb|KFK23519.1| hypothetical protein AALP_AAs67696U000900 [Arabis alpina]
TRINITY_DN14788_c2_g1	37.7661	1.59851	0.0423265	2.26389e-09	8.37108e-07	628	-	-	-	-	-	-	-
TRINITY_DN14800_c0_g3	16.7137	3.20488	0.191752	0.00637936	0.391108	735	-	-	-	-	-	-	-
TRINITY_DN14809_c0_g2	51.7216	13.9086	0.268914	0.0353921	1	1316	GO:0016301;GO:0000166;GO:0016310	-	-	-	-	-	gi|976915645|gb|KVI01537.1| Protein kinase, ATP binding site-containing protein [Cynara cardunculus var. scolymus]
TRINITY_DN14935_c1_g1	31.0332	3.86823	0.124648	1.4207e-05	0.00242458	1795	-	-	-	-	-	-	-
TRINITY_DN15015_c0_g1	6.1068	0	0	0.0167784	0.733939	369	-	-	-	-	-	-	-
TRINITY_DN15145_c7_g1	48.5036	6.11418	0.126056	0.00150186	0.131468	1234	-	-	-	-	-	-	-
TRINITY_DN15149_c1_g1	27.7289	7.50429	0.27063	0.00296108	0.220358	915	-	-	-	-	-	-	-
TRINITY_DN15157_c0_g1	16.2512	3.93672	0.242243	0.0143283	0.659378	643	-	-	-	-	-	-	-
TRINITY_DN15176_c0_g1	138.136	67.4841	0.488535	0.001657	0.142462	2784	GO:0016021;GO:0070765	K06170	-	virNOG21942	S	sp|Q9FY84|PEN2_ARATH Probable gamma-secretase subunit PEN-2 OS=Arabidopsis thaliana GN=At5g09310 PE=2 SV=1	gi|571451607|ref|XP_006578788.1| PREDICTED: probable gamma-secretase subunit PEN-2 isoform X1 [Glycine max] &gt;gi|955317353|ref|XP_014630356.1| PREDICTED: probable gamma-secretase subunit PEN-2 isoform X1 [Glycine max] &gt;gi|955317355|ref|XP_014630357.1| PREDICTED: probable gamma-secretase subunit PEN-2 isoform X1 [Glycine max] &gt;gi|947115734|gb|KRH64036.1| hypothetical protein GLYMA_04G21260…
TRINITY_DN15256_c0_g1	39.4973	17.2453	0.436619	0.0180357	0.763705	2866	-	-	-	virNOG09798	S	sp|Q7XZF5|RST1_ARATH Protein RST1 OS=Arabidopsis thaliana GN=RST1 PE=2 SV=2	gi|976905149|gb|KVH92793.1| Armadillo-like helical [Cynara cardunculus var. scolymus]
TRINITY_DN15273_c0_g1	36.8288	6.86593	0.186428	5.56487e-05	0.00806281	937	GO:0006810	K14709	-	virNOG11346	P	-	gi|976908946|gb|KVH96140.1| Zinc/iron permease [Cynara cardunculus var. scolymus]
TRINITY_DN15291_c1_g1	14.5755	2.64027	0.181145	0.0103699	0.539702	1100	-	-	-	-	-	-	-
TRINITY_DN15316_c0_g1	336.923	140.676	0.417531	0.00138576	0.123596	1598	-	-	PF04398	NOG142502;virNOG24590;virNOG22387	RS	-	gi|976906781|gb|KVH94184.1| Protein of unknown function DUF538 [Cynara cardunculus var. scolymus]
TRINITY_DN15337_c0_g2	16.6226	0	0	6.08183e-06	0.00115417	1187	-	-	-	-	-	-	-
TRINITY_DN15345_c0_g1	27.3755	0.321799	0.011755	1.01528e-08	3.39997e-06	517	GO:0010333;GO:0046872	K04121	-	virNOG10394	H	sp|Q39548|KSB_CUCMA Ent-kaur-16-ene synthase, chloroplastic OS=Cucurbita maxima PE=1 SV=1	gi|291513244|emb|CBL42917.1| kaurene synthase [Helianthus annuus] &gt;gi|298357288|emb|CBM82409.1| kaurene synthase [Helianthus annuus]
TRINITY_DN15395_c0_g1	30.6813	4.49732	0.146582	4.36141e-05	0.0066021	2555	-	-	-	-	-	-	-
TRINITY_DN15400_c0_g2	7.97658	0.319177	0.0400143	0.00695479	0.410096	1055	-	-	-	-	-	-	gi|976900404|gb|KVH88606.1| Protein of unknown function DUF2052, coiled-coil [Cynara cardunculus var. scolymus]
TRINITY_DN15471_c0_g1	60.4699	29.2412	0.483566	0.0120364	0.593629	2678	-	K18443	-	virNOG00944	U	sp|Q42510|GNOM_ARATH ARF guanine-nucleotide exchange factor GNOM OS=Arabidopsis thaliana GN=GN PE=1 SV=1	gi|297844304|ref|XP_002890033.1| hypothetical protein ARALYDRAFT_471559 [Arabidopsis lyrata subsp. lyrata] &gt;gi|297335875|gb|EFH66292.1| hypothetical protein ARALYDRAFT_471559 [Arabidopsis lyrata subsp. lyrata]
TRINITY_DN15506_c0_g1	40.3859	17.1174	0.423846	0.0247511	0.909995	1422	GO:0000162;GO:0009570;GO:0006177;GO:0004048;GO:0003921;GO:0003922;GO:0005829	-	-	virNOG08795	S	-	gi|334183810|ref|NP_001185362.1| putative anthranilate phosphoribosyltransferase [Arabidopsis thaliana] &gt;gi|332196960|gb|AEE35081.1| putative anthranilate phosphoribosyltransferase [Arabidopsis thaliana]
TRINITY_DN15535_c0_g1	60.7275	18.9623	0.312252	0.000183292	0.0229099	1581	GO:0004721;GO:0006470;GO:0046872	K06269	-	KOG0374;virNOG07698;virNOG28261	T	sp|O04856|PP11_TOBAC Serine/threonine-protein phosphatase PP1 isozyme 1 OS=Nicotiana tabacum GN=NPP1 PE=2 SV=1	gi|1027855966|ref|NP_001311560.1| serine/threonine-protein phosphatase PP1 isozyme 1 [Nicotiana tabacum] &gt;gi|11133831|sp|O04856.1|PP11_TOBAC RecName: Full=Serine/threonine-protein phosphatase PP1 isozyme 1 &gt;gi|1929404|emb|CAB07803.1| protein phosphatase type 1 [Nicotiana tabacum]
TRINITY_DN15661_c1_g1	47.9374	0	0	5.3605e-16	4.75711e-13	1505	-	-	-	-	-	-	-
TRINITY_DN15773_c0_g2	37.3841	3.86159	0.103295	2.87001e-05	0.00452792	660	-	-	-	-	-	-	-
TRINITY_DN15830_c0_g1	64.1058	20.5884	0.321162	0.00018668	0.0232108	1093	-	-	-	-	-	-	-
TRINITY_DN15890_c0_g1	30.3182	13.824	0.455963	0.0418282	1	1801	-	K18577	-	KOG1075;virNOG01327;virNOG28179	R	sp|P0C2F6|RNHX1_ARATH Putative ribonuclease H protein At1g65750 OS=Arabidopsis thaliana GN=At1g65750 PE=3 SV=1	gi|658048925|ref|XP_008360144.1| PREDICTED: putative ribonuclease H protein At1g65750 [Malus domestica]
TRINITY_DN15918_c0_g2	4.34257	0	0	0.0379714	1	593	-	-	-	-	-	-	-
TRINITY_DN15940_c1_g1	26.5921	0	0	2.53774e-07	6.62379e-05	757	-	-	-	-	-	-	-
TRINITY_DN15991_c0_g1	29.8797	7.50953	0.251325	0.00140795	0.124946	875	GO:0006281;GO:0004527;GO:0005634;GO:0005488	K04799	-	virNOG08306	L	sp|C6TEX6|FEN1_SOYBN Flap endonuclease 1 OS=Glycine max GN=FEN1 PE=2 SV=1	gi|747080635|ref|XP_011087575.1| PREDICTED: flap endonuclease 1 [Sesamum indicum]
TRINITY_DN16006_c0_g1	39.1339	18.6207	0.47582	0.0312024	1	1724	GO:0016788	K01114	PF04185	virNOG06479	I	sp|Q9SRQ6|NPC3_ARATH Non-specific phospholipase C3 OS=Arabidopsis thaliana GN=NPC3 PE=2 SV=1	gi|976910452|gb|KVH97145.1| Phosphoesterase [Cynara cardunculus var. scolymus]
TRINITY_DN16031_c1_g1	77.9134	31.7195	0.407112	0.0118028	0.586335	1412	-	-	-	-	-	-	-
TRINITY_DN16034_c2_g2	10.1982	1.64062	0.160873	0.022901	0.873998	518	-	-	PF07727	virNOG00819	R	sp|Q94HW2|POLR1_ARATH Retrovirus-related Pol polyprotein from transposon RE1 OS=Arabidopsis thaliana GN=RE1 PE=2 SV=1	gi|731347418|ref|XP_010684978.1| PREDICTED: uncharacterized protein LOC104899479 [Beta vulgaris subsp. vulgaris]
TRINITY_DN16044_c0_g1	178.38	59.1304	0.331485	0.0162821	0.719107	2501	-	-	-	-	-	-	-
TRINITY_DN16066_c0_g1	45.2676	9.99568	0.220813	5.10145e-05	0.0074985	1198	-	-	PF13855;PF00560	COG4886;virNOG30390;virNOG05170	SR	sp|Q9LJS0|RLP42_ARATH Receptor like protein 42 OS=Arabidopsis thaliana GN=RLP42 PE=1 SV=1	gi|976907498|gb|KVH94852.1| Leucine-rich repeat-containing protein [Cynara cardunculus var. scolymus]
TRINITY_DN16076_c0_g1	71.6076	8.11364	0.113307	2.37333e-10	9.91146e-08	774	GO:0005634;GO:0005524;GO:0035556;GO:0005737;GO:0004674;GO:0006468	K07198	-	virNOG08076	T	sp|Q38997|KIN10_ARATH SNF1-related protein kinase catalytic subunit alpha KIN10 OS=Arabidopsis thaliana GN=KIN10 PE=1 SV=2	gi|976916961|gb|KVI02454.1| Kinase associated domain 1 (KA1) [Cynara cardunculus var. scolymus]
TRINITY_DN16095_c0_g1	27.933	11.6508	0.417099	0.0342153	1	816	-	-	-	-	-	-	-
TRINITY_DN16109_c1_g2	37.0101	9.74639	0.263344	0.000633657	0.0647287	703	-	-	-	-	-	-	-
TRINITY_DN16151_c0_g1	38.4507	15.5699	0.404933	0.0157564	0.70612	1731	-	-	-	-	-	-	gi|976901267|gb|KVH89346.1| hypothetical protein Ccrd_008667, partial [Cynara cardunculus var. scolymus]
TRINITY_DN16171_c0_g2	16.5992	4.57368	0.275536	0.0217126	0.85212	889	-	-	-	-	-	-	-
TRINITY_DN16174_c1_g1	28.521	5.46551	0.191631	0.0120845	0.594559	792	-	-	PF00656	virNOG17033	DO	sp|Q7XJE6|MCA1_ARATH Metacaspase-1 OS=Arabidopsis thaliana GN=AMC1 PE=1 SV=1	gi|976916310|gb|KVI01832.1| Peptidase C14, caspase catalytic [Cynara cardunculus var. scolymus]
TRINITY_DN16228_c0_g1	32.7012	10.7723	0.329415	0.00492842	0.320709	1200	GO:0046168;GO:0005829;GO:0005975;GO:0051287;GO:0009331;GO:0042803;GO:0004367;GO:0055114	K00006	-	virNOG03099	C	sp|Q8S0G4|GPDH1_ORYSJ Probable glycerol-3-phosphate dehydrogenase [NAD(+)] 1, cytosolic OS=Oryza sativa subsp. japonica GN=Os01g0939600 PE=2 SV=1	gi|976914689|gb|KVI00786.1| 6-phosphogluconate dehydrogenase, C-terminal-like protein [Cynara cardunculus var. scolymus]
TRINITY_DN16240_c0_g1	16.3221	3.98809	0.244338	0.0238034	0.891508	933	-	-	-	-	-	-	-
TRINITY_DN16283_c0_g2	39.7158	15.2629	0.384304	0.00787464	0.448684	1856	GO:0006096;GO:0016301;GO:0043167;GO:0000166	K00850	PF00365	virNOG02541	G	sp|Q94AA4|PFKA3_ARATH ATP-dependent 6-phosphofructokinase 3 OS=Arabidopsis thaliana GN=PFK3 PE=1 SV=1	gi|976903531|gb|KVH91400.1| Phosphofructokinase [Cynara cardunculus var. scolymus]
TRINITY_DN16373_c0_g1	148.448	66.6116	0.44872	0.000333796	0.0380383	7991	GO:0005488	-	-	COG2801;virNOG15679	RL	sp|P04323|POL3_DROME Retrovirus-related Pol polyprotein from transposon 17.6 OS=Drosophila melanogaster GN=pol PE=3 SV=1	gi|590693615|ref|XP_007044383.1| DNA/RNA polymerases superfamily protein [Theobroma cacao] &gt;gi|508708318|gb|EOY00215.1| DNA/RNA polymerases superfamily protein [Theobroma cacao]
TRINITY_DN16508_c0_g1	172.703	64.5663	0.373857	1.12716e-05	0.00200057	1684	GO:0016021;GO:0016787;GO:0008270	K01493	-	virNOG03961	F	sp|Q5RC69|DCTD_PONAB Deoxycytidylate deaminase OS=Pongo abelii GN=DCTD PE=2 SV=1	gi|672111627|ref|XP_008801614.1| PREDICTED: uncharacterized protein LOC103715674 isoform X1 [Phoenix dactylifera]
TRINITY_DN16564_c0_g1	37.6696	13.3244	0.353719	0.00482461	0.316565	1603	-	-	-	virNOG09495	K	sp|Q0D9R7|ARFS_ORYSJ Auxin response factor 19 OS=Oryza sativa subsp. japonica GN=ARF19 PE=2 SV=2	gi|976826938|gb|KVH17778.1| Aux/IAA-ARF-dimerization [Cynara cardunculus var. scolymus]
TRINITY_DN16605_c0_g1	24.0818	7.85493	0.326177	0.0145223	0.664312	979	GO:0004075;GO:0005524;GO:0046872	K01961	-	virNOG04006	C	sp|O04983|ACCC_ARATH Biotin carboxylase, chloroplastic OS=Arabidopsis thaliana GN=CAC2 PE=1 SV=1	gi|1012093684|ref|XP_015955469.1| PREDICTED: biotin carboxylase 2, chloroplastic [Arachis duranensis] &gt;gi|226425233|gb|ACO53616.1| biotin carboxylase 1 [Arachis hypogaea] &gt;gi|226425235|gb|ACO53617.1| biotin carboxylase 2 [Arachis hypogaea]
TRINITY_DN16682_c2_g1	8.97642	1.3162	0.146629	0.0271409	0.948617	898	-	-	-	-	-	-	-
TRINITY_DN16695_c1_g3	57.0329	17.6342	0.309193	0.000234943	0.0281754	747	-	-	PF07727	virNOG00819;KOG0017;virNOG33673	R	sp|Q94HW2|POLR1_ARATH Retrovirus-related Pol polyprotein from transposon RE1 OS=Arabidopsis thaliana GN=RE1 PE=2 SV=1	gi|970045869|ref|XP_015084421.1| PREDICTED: LOW QUALITY PROTEIN: retrovirus-related Pol polyprotein from transposon TNT 1-94 [Solanum pennellii]
TRINITY_DN16710_c0_g2	17.1291	4.33226	0.252919	0.0379006	1	1182	-	-	-	-	-	-	-
TRINITY_DN16710_c0_g1	12.6152	3.70841	0.293963	0.049887	1	857	-	-	-	-	-	-	-
TRINITY_DN16759_c0_g2	36.4333	3.36949	0.0924836	2.88448e-07	7.3137e-05	657	-	-	-	-	-	-	-
TRINITY_DN16826_c0_g1	4.62036	0	0	0.0294295	0.987083	589	GO:0005886;GO:0005525;GO:0003924;GO:0005829;GO:0007017;GO:0005874;GO:0005200	K07374	-	COG5023;virNOG08161	Z	sp|O22348|TBA2_ELEIN Tubulin alpha-2 chain OS=Eleusine indica GN=TUBA2 PE=2 SV=1	gi|242036477|ref|XP_002465633.1| hypothetical protein SORBIDRAFT_01g042650 [Sorghum bicolor] &gt;gi|241919487|gb|EER92631.1| hypothetical protein SORBI_001G453700 [Sorghum bicolor]
TRINITY_DN16942_c0_g1	7.64202	0.319177	0.0417661	0.00885448	0.481704	676	-	-	-	-	-	-	-
TRINITY_DN16948_c0_g1	34.7416	6.30656	0.181528	6.14647e-05	0.00879776	1066	-	-	-	-	-	-	-
TRINITY_DN16955_c0_g2	40.9212	15.3965	0.376248	0.00656047	0.397407	2010	GO:0032259;GO:0008168;GO:0003682;GO:0005634	K00558	-	virNOG10393	B	sp|A0A0P0VUY4|CMT1_ORYSJ DNA (cytosine-5)-methyltransferase CMT1 OS=Oryza sativa subsp. japonica GN=CMT1 PE=3 SV=1	gi|976902688|gb|KVH90626.1| Bromo adjacent homology (BAH) domain-containing protein [Cynara cardunculus var. scolymus]
TRINITY_DN16962_c0_g2	218.584	2.61266	0.0119526	6.47327e-17	6.1276e-14	455	GO:0016168;GO:0009765;GO:0009535;GO:0046872;GO:0018298;GO:0016021;GO:0009522	K08912	-	virNOG02411;virNOG29761	OH	sp|P27492|CB21_TOBAC Chlorophyll a-b binding protein 16, chloroplastic OS=Nicotiana tabacum GN=CAB16 PE=2 SV=1	gi|159138421|gb|ABW89213.1| chloroplast light-harvesting chlorophyll a/b-binding protein, partial [Helianthus annuus] &gt;gi|159138423|gb|ABW89214.1| chloroplast light-harvesting chlorophyll a/b-binding protein, partial [Helianthus annuus] &gt;gi|159138425|gb|ABW89215.1| chloroplast light-harvesting chlorophyll a/b-binding protein, partial [Helianthus annuus] &gt;gi|159138429|gb|ABW89217.1| chlor…
TRINITY_DN16968_c0_g1	7.84986	0.997024	0.127012	0.0342053	1	928	GO:0016021	-	-	virNOG05538	S	sp|F4HXW9|OFUT4_ARATH O-fucosyltransferase 4 OS=Arabidopsis thaliana GN=OFUT4 PE=3 SV=1	gi|976910991|gb|KVH97654.1| hypothetical protein Ccrd_000238 [Cynara cardunculus var. scolymus]
TRINITY_DN16991_c6_g1	6.05003	0	0	0.00941992	0.502455	593	-	-	-	-	-	-	-
TRINITY_DN17008_c0_g1	13.8361	3.22463	0.233059	0.0219278	0.855253	740	-	K14488	PF02519	virNOG24358	S	sp|P0DKL1|SAU50_HELAN Auxin-responsive protein SAUR50 OS=Helianthus annuus PE=3 SV=1	gi|595833703|ref|XP_007206720.1| hypothetical protein PRUPE_ppa024564mg [Prunus persica] &gt;gi|462402362|gb|EMJ07919.1| hypothetical protein PRUPE_ppa024564mg [Prunus persica]
TRINITY_DN17047_c1_g1	51.2779	7.34108	0.143163	7.31112e-05	0.010277	915	-	-	-	-	-	-	-
TRINITY_DN17056_c0_g1	17.7864	5.19893	0.292298	0.021591	0.851179	1171	-	-	-	-	-	-	-
TRINITY_DN17148_c0_g1	42.5116	13.2698	0.312146	0.00633733	0.389105	1796	GO:0016021;GO:0016757	-	PF05637	virNOG11382	MG	sp|O81007|GT7_ARATH Putative glycosyltransferase 7 OS=Arabidopsis thaliana GN=GT7 PE=2 SV=1	gi|976908808|gb|KVH96013.1| Galactosyl transferase [Cynara cardunculus var. scolymus]
TRINITY_DN17161_c0_g1	40.1308	0	0	3.45363e-12	1.96152e-09	975	-	-	-	-	-	-	-
TRINITY_DN17229_c0_g2	35.5076	16.5596	0.466367	0.0357082	1	1563	GO:0005506;GO:0016021;GO:0016705;GO:0020037;GO:0004497;GO:0055114	-	PF00067	virNOG06071	Q	sp|Q8VWZ7|C76B6_CATRO Geraniol 8-hydroxylase OS=Catharanthus roseus GN=CYP76B6 PE=1 SV=1	gi|976901027|gb|KVH89172.1| cytochrome P450 [Cynara cardunculus var. scolymus]
TRINITY_DN17274_c1_g1	43.5464	19.6216	0.450591	0.0194574	0.79987	1606	GO:0016021;GO:0004197;GO:0051603;GO:0005634;GO:0009269;GO:0009651;GO:0005615;GO:0005764;GO:0042742	K01373	PF08246;PF00112	virNOG00796	O	sp|P43296|RD19A_ARATH Cysteine protease RD19A OS=Arabidopsis thaliana GN=RD19A PE=1 SV=1	gi|976900804|gb|KVH88968.1| hypothetical protein Ccrd_024240 [Cynara cardunculus var. scolymus]
TRINITY_DN17286_c1_g1	35.1942	0	0	7.22968e-05	0.010184	1150	-	-	-	-	-	-	-
TRINITY_DN17525_c1_g1	59.2663	26.3769	0.445057	0.0490636	1	1150	-	-	-	-	-	-	-
TRINITY_DN17581_c0_g1	22.2569	8.60528	0.386634	0.0361174	1	873	-	-	-	virNOG26108;virNOG12048	S	-	gi|976915386|gb|KVI01345.1| Protein of unknown function DUF674 [Cynara cardunculus var. scolymus]
TRINITY_DN17630_c0_g1	5.1567	0	0	0.0474646	1	395	-	K00574	PF13450	virNOG01364	R	sp|P26294|PDS_SYNE7 15-cis-phytoene desaturase OS=Synechococcus elongatus (strain PCC 7942) GN=pds PE=1 SV=1	gi|566189674|ref|XP_002314493.2| cyclopropane-fatty-acyl-phospholipid synthase family protein [Populus trichocarpa] &gt;gi|550329328|gb|EEF00664.2| cyclopropane-fatty-acyl-phospholipid synthase family protein [Populus trichocarpa]
TRINITY_DN17655_c0_g1	23.0245	8.74937	0.380003	0.0381487	1	706	-	-	-	-	-	-	-
TRINITY_DN17786_c0_g1	645.904	277.879	0.430217	0.000773475	0.0760566	1645	GO:0016021;GO:0008643	K15382	PF03083	virNOG04902	R	sp|Q84WN3|SWT17_ARATH Bidirectional sugar transporter SWEET17 OS=Arabidopsis thaliana GN=SWEET17 PE=1 SV=2	gi|976915759|gb|KVI01593.1| SWEET sugar transporter [Cynara cardunculus var. scolymus]
TRINITY_DN17866_c0_g1	15.6715	2.25923	0.144161	0.00304654	0.225158	749	-	-	-	-	-	-	-
TRINITY_DN17971_c0_g1	11.2587	1.91506	0.170096	0.0189474	0.786258	640	-	-	-	-	-	-	-
TRINITY_DN17991_c0_g1	10.0885	0.965397	0.0956924	0.00847862	0.468614	871	-	-	-	-	-	-	-
TRINITY_DN18066_c4_g1	12.5767	2.93446	0.233324	0.0288232	0.979164	780	-	-	-	-	-	-	-
TRINITY_DN18110_c0_g1	22.9261	4.24402	0.185118	0.00106906	0.100262	615	-	-	-	-	-	-	-
TRINITY_DN18243_c0_g2	6.87956	0	0	0.00443176	0.295986	4147	-	-	PF00560;PF13516;PF13855	virNOG28756;virNOG06218;COG4886;KOG0619	STR	sp|Q6AXL3|NRROS_DANRE Negative regulator of reactive oxygen species OS=Danio rerio GN=nrros PE=2 SV=1	gi|976911390|gb|KVH98042.1| Leucine-rich repeat-containing protein [Cynara cardunculus var. scolymus]
TRINITY_DN18317_c0_g1	11.1461	1.33595	0.119858	0.0073276	0.426762	559	GO:0008289;GO:0006869	-	-	virNOG22919;virNOG25484	SR	sp|O04004|NLTP6_AMBAR Non-specific lipid-transfer protein OS=Ambrosia artemisiifolia PE=1 SV=1	gi|14285595|sp|O04004.1|NLTP6_AMBAR RecName: Full=Non-specific lipid-transfer protein; Short=LTP; AltName: Full=Allergen Amb a VI; AltName: Full=Allergen Ra6; AltName: Full=Pollen allergen Amb a 6; AltName: Allergen=Amb a 6; Flags: Precursor [Ambrosia artemisiifolia] &gt;gi|1916292|gb|AAB51146.1| allergen Amb a VI [Ambrosia artemisiifolia]
TRINITY_DN18361_c0_g3	63.5358	0	0	3.43299e-20	5.07761e-17	2169	-	-	PF00665	KOG0017;virNOG00819;NOG125284	RS	sp|Q94HW2|POLR1_ARATH Retrovirus-related Pol polyprotein from transposon RE1 OS=Arabidopsis thaliana GN=RE1 PE=2 SV=1	gi|731347418|ref|XP_010684978.1| PREDICTED: uncharacterized protein LOC104899479 [Beta vulgaris subsp. vulgaris]
TRINITY_DN18428_c0_g1	10.0561	1.96504	0.195408	0.0363247	1	973	-	-	-	-	-	-	-
TRINITY_DN18475_c0_g1	15.2667	3.89723	0.255276	0.0219106	0.855253	583	-	-	-	-	-	-	-
TRINITY_DN18494_c0_g1	28.5703	10.2899	0.36016	0.0151882	0.684192	2154	GO:0003677	-	-	NOG20605;virNOG04486;KOG1121	LS	-	gi|870862086|gb|KMT13326.1| hypothetical protein BVRB_4g084690 [Beta vulgaris subsp. vulgaris]
TRINITY_DN18504_c0_g1	74.9516	1.28457	0.0171387	5.69436e-19	7.48651e-16	1455	GO:0005634;GO:0006289;GO:0003684;GO:0043161	K10839	-	virNOG02197	L	sp|Q40742|RAD23_ORYSJ Probable ubiquitin receptor RAD23 OS=Oryza sativa subsp. japonica GN=RAD23 PE=1 SV=2	gi|976909129|gb|KVH96304.1| hypothetical protein Ccrd_001619 [Cynara cardunculus var. scolymus]
TRINITY_DN18613_c0_g2	70.2203	12.872	0.183308	1.42842e-05	0.00243192	2547	GO:0006508;GO:0008236;GO:0006810	K11824	-	virNOG35743;virNOG01378;virNOG06681	UR	sp|F4KHG6|CTPA1_ARATH Carboxyl-terminal-processing peptidase 1, chloroplastic OS=Arabidopsis thaliana GN=CTPA1 PE=1 SV=1	gi|976925386|gb|KVI09293.1| Armadillo-like helical [Cynara cardunculus var. scolymus]
TRINITY_DN18643_c1_g1	10.407	1.9743	0.189708	0.0305883	1	1110	-	-	-	-	-	-	-
TRINITY_DN18643_c0_g1	74.8853	15.1656	0.202518	2.98286e-07	7.53623e-05	1750	-	-	PF03732	-	-	-	-
TRINITY_DN18647_c0_g1	36.1325	3.53979	0.097967	6.66264e-07	0.000159802	1380	-	-	-	-	-	-	-
TRINITY_DN18853_c1_g3	33.5945	13.0895	0.389632	0.0133702	0.629871	1220	-	-	-	-	-	-	-
TRINITY_DN18918_c0_g1	8.03527	0	0	0.00184455	0.154792	948	GO:0006886;GO:0008536;GO:0005622	K18423	-	virNOG01097	YU	sp|Q9ZPY7|XPO2_ARATH Exportin-2 OS=Arabidopsis thaliana GN=CAS PE=2 SV=1	gi|976900846|gb|KVH89008.1| Armadillo-like helical [Cynara cardunculus var. scolymus]
TRINITY_DN18953_c0_g3	6.26913	0	0	0.00748817	0.43305	408	GO:0008270	K16276	-	virNOG14164	O	-	gi|976921702|gb|KVI06375.1| hemerythrin/HHE cation-binding motif-containing protein [Cynara cardunculus var. scolymus]
TRINITY_DN18967_c0_g1	86.2626	30.1843	0.349912	0.00216671	0.177628	3921	-	-	PF00078	virNOG27119;virNOG01327;virNOG28179	R	sp|P0C2F6|RNHX1_ARATH Putative ribonuclease H protein At1g65750 OS=Arabidopsis thaliana GN=At1g65750 PE=3 SV=1	gi|332322082|emb|CCA65974.1| hypothetical protein [Beta vulgaris subsp. vulgaris]
TRINITY_DN18990_c0_g1	137.738	65.4666	0.475297	0.00118644	0.109108	3120	GO:0016020	-	PF00924	virNOG10037	M	sp|Q9SYM1|MSL6_ARATH Mechanosensitive ion channel protein 6 OS=Arabidopsis thaliana GN=MSL6 PE=1 SV=1	gi|976900534|gb|KVH88721.1| Like-Sm (LSM) domain-containing protein [Cynara cardunculus var. scolymus]
TRINITY_DN19066_c0_g2	65.0518	0	0	1.33496e-20	2.10612e-17	1639	-	-	-	-	-	-	-
TRINITY_DN19075_c0_g1	7.73536	0.965397	0.124803	0.035227	1	1602	-	-	-	-	-	-	-
TRINITY_DN19075_c1_g1	9.7713	0.321799	0.0329331	0.00855532	0.471572	792	-	-	-	-	-	-	-
TRINITY_DN19107_c0_g1	10.5713	0	0	0.000225737	0.0273485	635	GO:0005975;GO:0016787;GO:0030060;GO:0006099;GO:0006108	K00026	-	virNOG00162	C	sp|Q9ZP05|MDHX2_ARATH Malate dehydrogenase 2, peroxisomal OS=Arabidopsis thaliana GN=PMDH2 PE=1 SV=1	gi|290796674|gb|ADD64902.1| peroxisomal NAD malate dehydrogenase-like protein [Tragopogon dubius]
TRINITY_DN19113_c0_g2	61.334	11.9331	0.194559	1.10105e-06	0.000252975	1198	-	-	-	-	-	-	-
TRINITY_DN19127_c2_g2	22.8731	9.48244	0.414567	0.0484569	1	540	-	-	-	-	-	-	-
TRINITY_DN19143_c0_g1	31.659	13.6817	0.432159	0.0279902	0.966519	1093	-	K00789	-	-	-	-	gi|449472803|ref|XP_004153699.1| PREDICTED: S-adenosylmethionine synthase 2-like [Cucumis sativus]
TRINITY_DN19156_c0_g4	30.3471	0	0	7.97517e-11	3.70063e-08	531	-	-	-	-	-	-	-
TRINITY_DN19208_c0_g1	24.3172	7.17847	0.295201	0.00848846	0.468614	748	-	-	-	-	-	-	-
TRINITY_DN19259_c0_g1	272.849	71.1521	0.260775	1.35355e-05	0.00233808	969	-	-	-	virNOG21204	R	-	gi|976906914|gb|KVH94313.1| hypothetical protein Ccrd_003637, partial [Cynara cardunculus var. scolymus]
TRINITY_DN19277_c0_g1	13.3546	0.319177	0.0239002	0.00014114	0.018556	582	-	-	-	-	-	-	-
TRINITY_DN19347_c0_g1	16.4965	3.86298	0.23417	0.0140669	0.651318	476	-	-	-	-	-	-	-
TRINITY_DN19439_c0_g2	19.1015	0	0	2.77726e-07	7.11392e-05	937	-	-	-	KOG0017;virNOG00819	R	sp|Q9ZT94|POLR2_ARATH Retrovirus-related Pol polyprotein from transposon RE2 OS=Arabidopsis thaliana GN=RE2 PE=4 SV=1	gi|731345200|ref|XP_010683797.1| PREDICTED: uncharacterized protein LOC104898410 [Beta vulgaris subsp. vulgaris]
TRINITY_DN19486_c0_g1	25.6808	9.58781	0.373345	0.0237191	0.890481	2255	-	-	PF00855	virNOG00933	S	sp|P59278|Y1745_ARATH Uncharacterized protein At1g51745 OS=Arabidopsis thaliana GN=At1g51745 PE=2 SV=2	gi|976911300|gb|KVH97954.1| PWWP-like protein [Cynara cardunculus var. scolymus]
TRINITY_DN19512_c0_g1	25.7639	3.55831	0.138112	0.000114982	0.0153731	890	-	-	-	-	-	-	-
TRINITY_DN19513_c0_g1	98.4827	0	0	1.58676e-28	4.33278e-25	2098	-	-	-	lilNOG20960;virNOG10199	S	-	gi|596053818|ref|XP_007220794.1| hypothetical protein PRUPE_ppb016632mg [Prunus persica] &gt;gi|462417256|gb|EMJ21993.1| hypothetical protein PRUPE_ppb016632mg [Prunus persica]
TRINITY_DN19556_c0_g1	17.3184	2.01641	0.116432	0.03961	1	759	-	-	PF00197	virNOG17981	R	sp|P13087|MIRA_SYNDU Miraculin OS=Synsepalum dulcificum PE=1 SV=3	gi|147805678|emb|CAN65022.1| hypothetical protein VITISV_027379 [Vitis vinifera]
TRINITY_DN19639_c0_g1	29.3299	10.9882	0.374643	0.0144669	0.663058	1453	-	-	PF13966	virNOG27872;virNOG31828;KOG1075	RS	-	gi|147800123|emb|CAN68820.1| hypothetical protein VITISV_009132 [Vitis vinifera]
TRINITY_DN19653_c0_g1	7.01042	0	0	0.00421039	0.284412	651	-	-	-	-	-	-	-
TRINITY_DN19764_c0_g1	8.34867	0.319177	0.0382309	0.00539678	0.343936	736	-	-	-	-	-	-	-
TRINITY_DN19792_c0_g1	13.7652	3.23651	0.235123	0.024626	0.907276	585	-	-	-	-	-	-	-
TRINITY_DN19798_c0_g1	53.3174	24.3355	0.456427	0.0119037	0.589529	439	GO:0044763;GO:0009536;GO:0003824;GO:0044237;GO:0044281	K00600	-	COG0112;virNOG01873	E	sp|P49358|GLYM2_FLAPR Serine hydroxymethyltransferase 2, mitochondrial OS=Flaveria pringlei PE=2 SV=1	gi|357485333|ref|XP_003612954.1| serine hydroxymethyltransferase [Medicago truncatula] &gt;gi|163889372|gb|ABY48142.1| serine-hydroxymethyltransferase [Medicago truncatula] &gt;gi|355514289|gb|AES95912.1| serine hydroxymethyltransferase [Medicago truncatula]
TRINITY_DN19855_c0_g1	50.3073	22.7936	0.453088	0.0127151	0.611175	1372	-	-	-	-	-	-	-
TRINITY_DN19968_c0_g1	24.1171	7.78397	0.322758	0.0133051	0.628566	520	-	-	-	-	-	-	-
TRINITY_DN19990_c0_g2	12.2797	0.999645	0.0814063	0.00203527	0.168016	578	-	-	-	-	-	-	-
TRINITY_DN19997_c0_g1	24.5299	6.51251	0.265493	0.00516202	0.332255	2004	-	-	-	-	-	-	-
TRINITY_DN20008_c1_g2	98.5096	45.7802	0.464728	0.0253925	0.919188	971	-	-	-	-	-	-	-
TRINITY_DN20022_c1_g1	10.1658	1.91506	0.188383	0.0360154	1	661	-	-	-	-	-	-	-
TRINITY_DN20026_c0_g1	58.637	6.77892	0.115608	6.77068e-09	2.3679e-06	1193	-	-	-	-	-	-	-
TRINITY_DN20090_c0_g1	83.0091	20.3955	0.245702	9.85175e-07	0.00022932	1809	-	-	-	-	-	-	-
TRINITY_DN20099_c0_g1	20.5411	4.48946	0.21856	0.00471575	0.311437	1834	-	-	-	-	-	-	-
TRINITY_DN20194_c1_g1	23.3527	6.19456	0.265261	0.00535903	0.342144	590	-	-	-	-	-	-	-
TRINITY_DN20210_c0_g1	51.0624	3.93008	0.0769663	9.84635e-10	3.86211e-07	754	-	-	-	-	-	-	-
TRINITY_DN20230_c0_g1	65.3061	14.2925	0.218853	2.60102e-06	0.000544717	881	GO:0002098;GO:0050660;GO:0016491;GO:0055114	K03495	-	virNOG03532	J	sp|Q55694|MNMG_SYNY3 tRNA uridine 5-carboxymethylaminomethyl modification enzyme MnmG OS=Synechocystis sp. (strain PCC 6803 / Kazusa) GN=mnmG PE=3 SV=1	gi|976903363|gb|KVH91267.1| GidA associated domain 3 [Cynara cardunculus var. scolymus]
TRINITY_DN20243_c0_g1	18.6403	5.83327	0.312939	0.0263233	0.933871	675	-	-	-	virNOG17033	DO	-	gi|976916310|gb|KVI01832.1| Peptidase C14, caspase catalytic [Cynara cardunculus var. scolymus]
TRINITY_DN20261_c0_g1	18.6107	3.90772	0.209971	0.00578794	0.36332	1663	-	-	-	virNOG01334	S	sp|Q54YW1|ELMOA_DICDI ELMO domain-containing protein A OS=Dictyostelium discoideum GN=elmoA PE=1 SV=1	gi|702244721|ref|XP_010051739.1| PREDICTED: ELMO domain-containing protein B isoform X3 [Eucalyptus grandis] &gt;gi|629125083|gb|KCW89508.1| hypothetical protein EUGRSUZ_A01798 [Eucalyptus grandis]
TRINITY_DN20395_c1_g1	5.89896	0	0	0.00999409	0.52599	848	-	-	-	-	-	-	-
TRINITY_DN20455_c0_g1	5.22984	0	0	0.0173366	0.745947	622	-	-	-	-	-	-	gi|1035942410|gb|OAY68118.1| Pumilio [Ananas comosus]
TRINITY_DN20458_c0_g1	72.0557	10.3544	0.143699	0.0261216	0.933447	2900	-	-	PF00067	virNOG06214	Q	sp|O04164|C71A6_NEPRA Cytochrome P450 71A6 (Fragment) OS=Nepeta racemosa GN=CYP71A6 PE=2 SV=1	gi|697148802|ref|XP_009628592.1| PREDICTED: cytochrome P450 71A1-like [Nicotiana tomentosiformis]
TRINITY_DN20553_c0_g1	273.135	7.17847	0.0262817	1.79801e-39	9.8192e-36	2368	-	-	-	-	-	-	-
TRINITY_DN20570_c0_g3	33.7302	14.4939	0.429702	0.0236144	0.888672	1359	-	-	-	-	-	-	-
TRINITY_DN20585_c0_g1	43.5833	20.9009	0.479563	0.0265147	0.937261	3709	-	-	-	-	-	-	-
TRINITY_DN20746_c0_g1	24.1174	9.31923	0.386411	0.03613	1	1204	GO:0003677;GO:0032508;GO:0005524;GO:0004003	-	-	virNOG08552	L	sp|D1KF50|SRS2L_ARATH ATP-dependent DNA helicase SRS2-like protein At4g25120 OS=Arabidopsis thaliana GN=SRS2 PE=1 SV=1	gi|976922702|gb|KVI07067.1| DNA helicase, UvrD-like, C-terminal [Cynara cardunculus var. scolymus]
TRINITY_DN20762_c0_g3	11.4075	0	0	0.000335591	0.0380611	547	-	-	-	-	-	-	-
TRINITY_DN20825_c0_g3	135.404	26.2617	0.193951	3.19441e-09	1.16301e-06	1875	GO:0016020	-	-	virNOG39601;virNOG22658;virNOG25090;KOG4585;virNOG32197	L	-	gi|590668541|ref|XP_007037522.1| Uncharacterized protein TCM_014176 [Theobroma cacao] &gt;gi|508774767|gb|EOY22023.1| Uncharacterized protein TCM_014176 [Theobroma cacao]
TRINITY_DN20839_c0_g2	7.82647	0	0	0.00200107	0.165965	678	-	-	-	-	-	-	-
TRINITY_DN20873_c0_g1	22.3551	6.84742	0.306303	0.013709	0.640308	461	-	-	-	-	-	-	-
TRINITY_DN20934_c0_g2	16.9498	4.58032	0.270228	0.0318658	1	1448	GO:0005515;GO:0009570;GO:0055114;GO:0005739;GO:0009941;GO:0016594;GO:0004375;GO:0046686;GO:0005829;GO:0005960;GO:0048046;GO:0009534;GO:0019464	K00281	-	virNOG04511	E	sp|Q94B78|GCSP1_ARATH Glycine dehydrogenase (decarboxylating) 1, mitochondrial OS=Arabidopsis thaliana GN=GLDP1 PE=1 SV=2	gi|976922867|gb|KVI07217.1| F-actin capping protein, beta subunit, conserved site-containing protein [Cynara cardunculus var. scolymus]
TRINITY_DN20980_c0_g1	31.5862	11.789	0.373233	0.0123274	0.602743	520	-	-	-	virNOG35686;KOG0017;virNOG33673	R	sp|Q94HW2|POLR1_ARATH Retrovirus-related Pol polyprotein from transposon RE1 OS=Arabidopsis thaliana GN=RE1 PE=2 SV=1	gi|694351566|ref|XP_009357571.1| PREDICTED: uncharacterized protein LOC103948287 [Pyrus x bretschneideri]
TRINITY_DN21009_c0_g1	61.4703	1.9598	0.031882	1.4315e-14	1.06978e-11	2082	-	-	-	-	-	-	-
TRINITY_DN21093_c0_g2	36.9889	13.0296	0.352258	0.0114394	0.576397	620	-	-	-	-	-	-	-
TRINITY_DN21141_c0_g2	31.9826	9.2384	0.288857	0.00255417	0.200368	1724	GO:0006355;GO:0003677;GO:0003700;GO:0005634	-	PF00847	virNOG35999;virNOG36348	K	sp|Q8L9K1|ERF99_ARATH Ethylene-responsive transcription factor 13 OS=Arabidopsis thaliana GN=ERF13 PE=2 SV=2	gi|976910489|gb|KVH97180.1| AP2/ERF domain-containing protein [Cynara cardunculus var. scolymus]
TRINITY_DN21247_c0_g2	180.416	33.967	0.18827	4.77325e-05	0.00708948	1789	-	-	-	-	-	-	-
TRINITY_DN21308_c0_g2	52.8452	9.97577	0.188773	2.39762e-05	0.00385112	1073	-	-	-	-	-	-	-
TRINITY_DN21381_c0_g1	12.3881	1.3162	0.106247	0.00414964	0.281651	448	-	-	-	-	-	-	-
TRINITY_DN21398_c0_g1	55.2792	16.293	0.29474	0.000174276	0.0219048	647	-	-	-	-	-	-	-
TRINITY_DN21425_c0_g1	53.7963	16.571	0.308032	0.000292834	0.0341375	1649	GO:0016021;GO:0006810;GO:0005215;GO:0016887;GO:0005524	-	-	virNOG05329	Q	sp|Q9STT5|AB7A_ARATH ABC transporter A family member 7 OS=Arabidopsis thaliana GN=ABCA7 PE=3 SV=2	gi|976912090|gb|KVH98694.1| ABC transporter A, ABCA, partial [Cynara cardunculus var. scolymus]
TRINITY_DN21465_c0_g1	58.986	24.5303	0.415867	0.00322799	0.235289	568	GO:0008270;GO:0006886;GO:0006888;GO:0030127	K14007	PF04811	virNOG04494	U	sp|Q9M291|SC24C_ARATH Protein transport protein Sec24-like CEF OS=Arabidopsis thaliana GN=CEF PE=2 SV=3	gi|567880983|ref|XP_006433050.1| hypothetical protein CICLE_v10000082mg [Citrus clementina] &gt;gi|557535172|gb|ESR46290.1| hypothetical protein CICLE_v10000082mg [Citrus clementina]
TRINITY_DN21483_c0_g4	6.52863	0.6581	0.100802	0.0387984	1	862	-	-	-	-	-	-	gi|976919033|gb|KVI04175.1| hypothetical protein Ccrd_017508 [Cynara cardunculus var. scolymus]
TRINITY_DN21505_c0_g1	21.9471	4.19404	0.191098	0.0242148	0.899125	1392	-	-	PF07983	virNOG10178	S	sp|Q9SD84|PDCB2_ARATH PLASMODESMATA CALLOSE-BINDING PROTEIN 2 OS=Arabidopsis thaliana GN=PDCB2 PE=1 SV=1	gi|976926375|gb|KVI10241.1| hypothetical protein Ccrd_011375 [Cynara cardunculus var. scolymus]
TRINITY_DN21547_c0_g2	90.3194	0.997024	0.0110389	3.43779e-23	6.97332e-20	2224	-	-	-	-	-	-	-
TRINITY_DN21644_c1_g1	26.7564	0	0	0.00220763	0.179344	1570	-	-	PF14223	virNOG39142;virNOG31652;virNOG33622	RS	-	gi|731360414|ref|XP_010691804.1| PREDICTED: uncharacterized protein LOC104905057 [Beta vulgaris subsp. vulgaris]
TRINITY_DN21674_c0_g1	20.0738	7.47004	0.37213	0.044448	1	397	-	-	-	-	-	-	-
TRINITY_DN21707_c0_g1	213.374	8.57366	0.0401814	1.01975e-30	3.29078e-27	2773	-	K00602	-	-	-	-	gi|658057338|ref|XP_008364445.1| PREDICTED: bifunctional purine biosynthesis protein purH-like [Malus domestica]
TRINITY_DN21767_c0_g1	33.5541	13.7831	0.410771	0.0180091	0.763705	1086	GO:0005524;GO:0005737;GO:0051082;GO:0006457	K09493	PF00118	virNOG01380	O	sp|P28769|TCPA_ARATH T-complex protein 1 subunit alpha OS=Arabidopsis thaliana GN=CCT1 PE=1 SV=1	gi|976910794|gb|KVH97465.1| Chaperone, tailless complex polypeptide 1 [Cynara cardunculus var. scolymus]
TRINITY_DN21912_c0_g1	44.6887	10.1327	0.226739	5.78623e-05	0.00831712	1219	-	K06062	-	COG5076;virNOG00423	KB	sp|Q9AR19|GCN5_ARATH Histone acetyltransferase GCN5 OS=Arabidopsis thaliana GN=HAG1 PE=1 SV=1	gi|1035955480|gb|OAY77265.1| Histone acetyltransferase GCN5 [Ananas comosus]
TRINITY_DN22005_c0_g1	35.2606	16.6911	0.473365	0.0382964	1	524	-	-	-	-	-	-	-
TRINITY_DN22013_c0_g1	11.8906	1.65775	0.139416	0.0180969	0.765212	1176	GO:0020037;GO:0004497;GO:0055114;GO:0005506;GO:0016021;GO:0016705	-	PF00067	virNOG06071;COG2124	Q	sp|O23976|C76B1_HELTU 7-ethoxycoumarin O-deethylase OS=Helianthus tuberosus GN=CYP76B1 PE=1 SV=1	gi|3929333|sp|O23976.1|C76B1_HELTU RecName: Full=7-ethoxycoumarin O-deethylase; Short=ECOD; AltName: Full=Cytochrome P450 76B1; AltName: Full=Phenylurea dealkylase [Helianthus tuberosus] &gt;gi|2370230|emb|CAA71054.1| 7-ethoxycoumarin O-deethylase [Helianthus tuberosus]
TRINITY_DN22062_c1_g1	100.143	0	0	6.89174e-29	2.03866e-25	985	-	-	-	-	-	-	-
TRINITY_DN22109_c0_g1	79.6266	22.3015	0.280076	9.47652e-06	0.00171192	1024	-	-	-	-	-	-	-
TRINITY_DN22202_c0_g1	31.6648	10.7855	0.340616	0.00670045	0.402112	2156	-	-	-	-	-	-	-
TRINITY_DN22271_c0_g1	24.043	7.17847	0.298568	0.00866377	0.475703	562	-	-	-	-	-	-	-
TRINITY_DN22354_c0_g1	93.9612	22.1434	0.235665	2.48947e-07	6.52176e-05	1472	-	-	-	-	-	-	-
TRINITY_DN22374_c0_g1	183.307	85.2603	0.465124	0.0268455	0.945854	3382	GO:0031122;GO:0007126;GO:0005200;GO:0051011;GO:0005816;GO:0090307;GO:0051298;GO:0000923;GO:0005813;GO:0051415;GO:0043015;GO:0008275	K16570	PF04130	virNOG09837	Z	sp|Q9FG37|GACP3_ARATH Gamma-tubulin complex component 3 OS=Arabidopsis thaliana GN=GCP3 PE=1 SV=1	gi|225441495|ref|XP_002275839.1| PREDICTED: gamma-tubulin complex component 3 [Vitis vinifera]
TRINITY_DN22518_c0_g1	91.4191	42.6853	0.466919	0.018769	0.783804	3592	-	-	PF00665	NOG06833;virNOG14860	SR	sp|P10978|POLX_TOBAC Retrovirus-related Pol polyprotein from transposon TNT 1-94 OS=Nicotiana tabacum PE=2 SV=1	gi|218201855|gb|EEC84282.1| hypothetical protein OsI_30754 [Oryza sativa Indica Group]
TRINITY_DN22688_c0_g2	7.84475	0.982521	0.125246	0.0301572	0.99839	509	-	-	-	-	-	-	-
TRINITY_DN22693_c0_g1	130.95	17.6987	0.135156	1.51989e-13	9.80953e-11	1773	-	-	-	-	-	-	-
TRINITY_DN22723_c0_g1	17.0643	5.83065	0.341686	0.0429476	1	770	-	-	-	-	-	-	-
TRINITY_DN22822_c0_g2	21.8653	3.85774	0.176432	0.00799191	0.452822	1010	GO:0016853;GO:0005975;GO:0030246	K01792	-	virNOG06675	G	sp|Q40784|AAPC_CENCI Putative glucose-6-phosphate 1-epimerase OS=Cenchrus ciliaris PE=2 SV=1	gi|703090833|ref|XP_010094190.1| Putative glucose-6-phosphate 1-epimerase [Morus notabilis] &gt;gi|587865850|gb|EXB55366.1| Putative glucose-6-phosphate 1-epimerase [Morus notabilis]
TRINITY_DN22864_c0_g2	8.62454	1.29908	0.150626	0.0329223	1	930	-	-	-	-	-	-	-
TRINITY_DN22895_c0_g1	18.5998	6.2012	0.3334	0.0457588	1	1462	GO:0016757	K13496	PF00201	virNOG30718;KOG1192;virNOG05770	GC	sp|Q9ZQ94|U73C5_ARATH UDP-glycosyltransferase 73C5 OS=Arabidopsis thaliana GN=UGT73C5 PE=2 SV=1	gi|976902555|gb|KVH90497.1| UDP-glucuronosyl/UDP-glucosyltransferase [Cynara cardunculus var. scolymus]
TRINITY_DN22927_c0_g1	18.5145	6.51775	0.352035	0.0438077	1	1263	-	-	-	virNOG07607	K	sp|Q8H111|NLP1_ARATH Protein NLP1 OS=Arabidopsis thaliana GN=NLP1 PE=2 SV=1	gi|976909460|gb|KVH96569.1| Phox/Bem1p [Cynara cardunculus var. scolymus]
TRINITY_DN22981_c0_g1	6.26817	0.643598	0.102677	0.0473112	1	444	-	-	-	-	-	-	-
TRINITY_DN23195_c1_g1	16.237	0.965397	0.0594566	0.000183829	0.0229367	1082	-	K12882	-	virNOG05604;virNOG03031	AP	sp|O24381|TLC1_SOLTU Plastidic ATP/ADP-transporter OS=Solanum tuberosum PE=2 SV=2	gi|976926393|gb|KVI10259.1| Armadillo-type fold [Cynara cardunculus var. scolymus]
TRINITY_DN23321_c0_g1	91.6483	0	0	0.000132214	0.0175449	1374	-	K14548	-	virNOG06065	R	-	gi|1026103166|ref|XP_016550642.1| PREDICTED: U3 small nucleolar RNA-associated protein 4 homolog [Capsicum annuum]
TRINITY_DN23324_c1_g2	15.1005	4.52633	0.299746	0.0412048	1	957	-	-	-	-	-	-	-
TRINITY_DN23474_c0_g3	14.6957	4.15979	0.283061	0.0372523	1	773	-	-	-	-	-	-	-
TRINITY_DN23484_c1_g1	22.8154	0.338923	0.014855	1.44258e-07	3.89414e-05	569	-	-	-	virNOG24949	S	-	gi|976907871|gb|KVH95110.1| hypothetical protein Ccrd_002838 [Cynara cardunculus var. scolymus]
TRINITY_DN23540_c0_g1	4.67522	0	0	0.0288037	0.979164	401	GO:0051082;GO:0006457;GO:0005829;GO:0005524	K09493	-	virNOG01380	O	sp|P28769|TCPA_ARATH T-complex protein 1 subunit alpha OS=Arabidopsis thaliana GN=CCT1 PE=1 SV=1	gi|502140465|ref|XP_004504226.1| PREDICTED: T-complex protein 1 subunit alpha [Cicer arietinum]
TRINITY_DN23621_c0_g1	189.333	87.2604	0.460884	0.000311452	0.0358372	1416	GO:0016021	-	-	virNOG19618	R	-	gi|976910579|gb|KVH97265.1| Mesoderm development candidate 2, partial [Cynara cardunculus var. scolymus]
TRINITY_DN23672_c0_g3	57.913	24.843	0.428972	0.00541803	0.344916	618	-	-	-	-	-	-	-
TRINITY_DN23758_c0_g1	12.8911	2.8857	0.223853	0.0249892	0.913549	1854	-	-	-	COG2801	L	sp|P20825|POL2_DROME Retrovirus-related Pol polyprotein from transposon 297 OS=Drosophila melanogaster GN=pol PE=3 SV=1	gi|470113778|ref|XP_004293097.1| PREDICTED: retrovirus-related Pol polyprotein from transposon 297 [Fragaria vesca subsp. vesca]
TRINITY_DN23852_c0_g1	54.5911	27.2602	0.499353	0.0205024	0.827969	665	-	K08244	-	-	-	-	gi|976911153|gb|KVH97811.1| ATP-grasp fold, subdomain 1, partial [Cynara cardunculus var. scolymus]
TRINITY_DN23933_c1_g1	18.2556	5.55235	0.304145	0.0237733	0.891123	975	-	-	-	-	-	-	-
TRINITY_DN23960_c0_g1	8.90137	0.677846	0.0761508	0.00836752	0.46739	757	-	-	-	-	-	-	-
TRINITY_DN23994_c0_g2	13.1721	1.67749	0.127352	0.00454003	0.301797	543	GO:0006511;GO:0016567;GO:0000151;GO:0034450	K10597	-	virNOG08159	O	-	gi|976905020|gb|KVH92670.1| Ubiquitin conjugation factor E4, core [Cynara cardunculus var. scolymus]
TRINITY_DN24006_c0_g1	15.736	0	0	4.13795e-06	0.000822895	1298	-	-	PF00069	KOG0610;virNOG08204	T	sp|Q9LSF1|OXI1_ARATH Serine/threonine-protein kinase OXI1 OS=Arabidopsis thaliana GN=OXI1 PE=1 SV=1	gi|1025385119|ref|XP_016433698.1| PREDICTED: serine/threonine-protein kinase OXI1-like [Nicotiana tabacum]
TRINITY_DN24205_c0_g1	17.6616	0	0	9.10892e-07	0.000213428	2012	-	-	-	-	-	-	-
TRINITY_DN24287_c0_g1	8.09108	0	0	0.00180539	0.152044	397	-	-	-	-	-	-	-
TRINITY_DN24317_c3_g2	5.45596	0.319177	0.0585007	0.0451114	1	653	-	-	-	-	-	-	-
TRINITY_DN24417_c2_g2	35.6962	7.682	0.215205	0.00016014	0.0206336	1853	-	K09285	-	virNOG10362	K	sp|Q1PFE1|AIL1_ARATH AP2-like ethylene-responsive transcription factor AIL1 OS=Arabidopsis thaliana GN=AIL1 PE=2 SV=1	gi|297743010|emb|CBI35877.3| unnamed protein product [Vitis vinifera]
TRINITY_DN24430_c1_g3	7.93713	0	0	0.0019161	0.160228	684	-	-	-	-	-	-	-
TRINITY_DN24430_c1_g2	110.962	0	0	4.01292e-31	1.42003e-27	2128	-	-	PF14223	NOG125284;virNOG34269;virNOG31652;virNOG19602;virNOG00819	SR	sp|Q9ZT94|POLR2_ARATH Retrovirus-related Pol polyprotein from transposon RE2 OS=Arabidopsis thaliana GN=RE2 PE=4 SV=1	gi|1012355316|gb|KYP66503.1| Retrovirus-related Pol polyprotein from transposon TNT 1-94 [Cajanus cajan]
TRINITY_DN24496_c0_g1	17.0483	0	0	1.48993e-06	0.000328502	1052	-	-	-	-	-	-	-
TRINITY_DN24601_c0_g1	7.03159	0	0	0.00417596	0.282893	719	-	-	-	-	-	-	-
TRINITY_DN24644_c0_g1	7.66126	0	0	0.00245794	0.194756	414	-	-	-	-	-	-	-
TRINITY_DN24812_c0_g1	12.8943	2.91471	0.226047	0.0278359	0.963536	559	-	-	-	-	-	-	-
TRINITY_DN24846_c0_g2	8.99759	0	0	0.000831994	0.0805831	679	-	-	-	-	-	-	-
TRINITY_DN24847_c0_g1	5.45596	0.319177	0.0585007	0.0451114	1	779	-	-	-	virNOG12725;euNOG25351;virNOG04927	S	-	gi|147799140|emb|CAN70392.1| hypothetical protein VITISV_020518 [Vitis vinifera]
TRINITY_DN24981_c0_g1	12.3942	3.03056	0.244514	0.032547	1	1199	-	-	-	virNOG00195	R	sp|Q9XIL9|PLRX3_ARATH Pollen-specific leucine-rich repeat extensin-like protein 3 OS=Arabidopsis thaliana GN=PEX3 PE=2 SV=1	gi|976916456|gb|KVI01966.1| Leucine-rich repeat-containing protein [Cynara cardunculus var. scolymus]
TRINITY_DN24983_c0_g1	9.99743	0	0	0.000371738	0.0415986	593	-	-	-	-	-	-	-
TRINITY_DN24998_c0_g1	14.7484	4.57508	0.310209	0.0422349	1	889	-	-	-	-	-	-	-
TRINITY_DN25099_c1_g1	36.902	2.24997	0.0609716	2.73081e-08	8.5407e-06	1660	-	-	-	-	-	-	-
TRINITY_DN25288_c0_g1	30.1844	10.3793	0.343864	0.00919369	0.493726	984	-	-	-	-	-	-	-
TRINITY_DN25457_c0_g1	46.1045	11.9184	0.258509	0.00439258	0.293969	4062	-	K16302	-	virNOG07618	S	-	gi|976907005|gb|KVH94399.1| protein of unknown function DUF21 [Cynara cardunculus var. scolymus]
TRINITY_DN25521_c0_g1	10.1129	0.321799	0.0318207	0.00155579	0.134864	789	-	-	PF13041;PF01535;PF12854	-	-	-	-
TRINITY_DN25573_c2_g1	9.48034	0	0	0.000600434	0.0622304	464	-	-	-	-	-	-	-
TRINITY_DN25646_c0_g1	366.232	179.973	0.491418	0.00171368	0.14666	2303	-	-	PF00201	virNOG03216	GC	sp|O64733|U87A2_ARATH UDP-glycosyltransferase 87A2 OS=Arabidopsis thaliana GN=UGT87A2 PE=1 SV=1	gi|976918543|gb|KVI03717.1| UDP-glucuronosyl/UDP-glucosyltransferase [Cynara cardunculus var. scolymus]
TRINITY_DN25810_c0_g1	5.61829	0	0	0.0128825	0.617551	913	-	-	-	-	-	-	-
TRINITY_DN26120_c0_g2	10.4301	1.27671	0.122406	0.0205186	0.828053	1074	-	-	-	-	-	-	-
TRINITY_DN26160_c1_g1	5.37995	0	0	0.0163448	0.720299	733	-	-	-	-	-	-	-
TRINITY_DN26228_c0_g1	22.1369	0.638355	0.0288366	1.19314e-06	0.000271496	907	GO:0034220;GO:0009506;GO:0009992;GO:0005887;GO:0015250;GO:0015254;GO:0005773	K09872	-	COG0580;virNOG08606	G	sp|P61837|PIP11_ARATH Aquaporin PIP1-1 OS=Arabidopsis thaliana GN=PIP1-1 PE=1 SV=1	gi|67937806|gb|AAY83359.1| plasma membrane aquaporin [Physcomitrella patens]
TRINITY_DN26238_c0_g2	10.5164	0	0	0.000230556	0.0277429	424	GO:0006869;GO:0008289	-	PF00234	virNOG23426;virNOG25708	T	sp|Q9M5X8|NLTP_PRUAV Non-specific lipid-transfer protein OS=Prunus avium PE=1 SV=1	gi|118490066|gb|ABK96812.1| lipid transfer protein isoform 1.2, partial [Lactuca sativa]
TRINITY_DN26260_c0_g1	199.835	47.1376	0.235883	4.27979e-08	1.28747e-05	4353	GO:0016042;GO:0070290;GO:0005509;GO:0004630;GO:0046470;GO:0016020	K01115	PF00614;PF00168	virNOG14029;COG1502	I	sp|Q9C5Y0|PLDD1_ARATH Phospholipase D delta OS=Arabidopsis thaliana GN=PLDDELTA PE=1 SV=2	gi|976924831|gb|KVI08763.1| C2 calcium-dependent membrane targeting [Cynara cardunculus var. scolymus]
TRINITY_DN26453_c0_g1	32.6117	13.795	0.423006	0.0216222	0.851179	1254	-	-	-	-	-	-	-
TRINITY_DN26488_c0_g1	6.3461	0.319177	0.050295	0.0228464	0.873998	498	GO:0016021	-	PF14368	virNOG25880	R	-	gi|1000955075|ref|XP_002524367.2| PREDICTED: uncharacterized protein LOC8283236 [Ricinus communis]
TRINITY_DN26543_c0_g1	6.65566	0	0	0.0467126	1	2112	-	-	PF07738	virNOG04528	S	sp|F4JPE9|SUN5_ARATH SUN domain-containing protein 5 OS=Arabidopsis thaliana GN=SUN5 PE=1 SV=1	gi|976908092|gb|KVH95325.1| hypothetical protein Ccrd_002616, partial [Cynara cardunculus var. scolymus]
TRINITY_DN26558_c0_g1	7.27281	0.6581	0.0904878	0.0247999	0.909995	800	-	-	-	-	-	-	-
TRINITY_DN26568_c0_g1	49.3033	2.91995	0.0592243	1.61313e-10	6.94086e-08	746	-	-	PF12490	virNOG08483;NOG08500	R	sp|Q8GUL1|AT18G_ARATH Autophagy-related protein 18g OS=Arabidopsis thaliana GN=ATG18G PE=2 SV=1	gi|976912623|gb|KVH99100.1| Breast carcinoma amplified sequence 3 [Cynara cardunculus var. scolymus]
TRINITY_DN26595_c0_g1	25.0999	6.46376	0.257521	0.00406978	0.279163	715	-	-	-	-	-	-	-
TRINITY_DN26667_c0_g2	12.4481	3.25625	0.261586	0.0437829	1	1287	-	K14487	PF03321	virNOG09400	R	sp|Q9LSQ4|GH36_ARATH Indole-3-acetic acid-amido synthetase GH3.6 OS=Arabidopsis thaliana GN=GH3.6 PE=1 SV=1	gi|976916718|gb|KVI02219.1| Actin-binding FH2 [Cynara cardunculus var. scolymus]
TRINITY_DN26697_c0_g1	18.3249	3.2615	0.177981	0.00291236	0.218497	1004	-	-	-	-	-	-	-
TRINITY_DN26710_c0_g2	5.43384	0	0	0.0429415	1	533	-	-	-	-	-	-	-
TRINITY_DN26832_c0_g1	24.1732	5.51671	0.228216	0.00258083	0.201347	2009	-	-	-	-	-	-	-
TRINITY_DN26832_c0_g3	8.49878	1.32144	0.155486	0.0380487	1	1100	-	-	-	-	-	-	-
TRINITY_DN26835_c1_g1	4.75219	0	0	0.047667	1	840	GO:0016020;GO:0009738;GO:0004864;GO:0005737;GO:0005634;GO:0010427;GO:0004872;GO:0080163	K14496	PF10604	virNOG05648	R	sp|O80920|PYL4_ARATH Abscisic acid receptor PYL4 OS=Arabidopsis thaliana GN=PYL4 PE=1 SV=1	gi|976920084|gb|KVI04830.1| Polyketide cyclase/dehydrase [Cynara cardunculus var. scolymus]
TRINITY_DN26835_c2_g2	22.5414	8.13601	0.360935	0.0275789	0.958888	1993	-	-	-	-	-	-	gi|976902292|gb|KVH90245.1| Protein of unknown function DUF789 [Cynara cardunculus var. scolymus]
TRINITY_DN26939_c0_g1	21.5734	0	0	4.56049e-08	1.36039e-05	1808	-	-	-	-	-	-	-
TRINITY_DN27092_c0_g1	42.477	18.9056	0.44508	0.0178815	0.762259	931	-	-	-	-	-	-	-
TRINITY_DN27229_c0_g1	107.001	45.1055	0.421542	0.0129009	0.6176	2364	-	-	-	-	-	-	-
TRINITY_DN27320_c1_g1	8.01219	1.33595	0.166739	0.0468603	1	1043	-	-	-	-	-	-	-
TRINITY_DN27454_c0_g2	21.9493	1.28457	0.0585246	1.10368e-05	0.0019638	619	-	-	-	-	-	-	-
TRINITY_DN27458_c0_g1	13.9121	3.56617	0.256336	0.029102	0.981985	1453	GO:0016787;GO:0046856	-	-	virNOG11417	U	sp|Q0WT19|IP5P8_ARATH Type I inositol polyphosphate 5-phosphatase 8 OS=Arabidopsis thaliana GN=IP5P8 PE=2 SV=1	gi|1035896152|gb|OAY25755.1| hypothetical protein MANES_17G117400 [Manihot esculenta]
TRINITY_DN27534_c1_g1	14.8552	0	0	7.51905e-06	0.00139742	655	-	K14791	PF00400	virNOG04996	R	sp|Q9P775|YBEG_SCHPO Uncharacterized WD repeat-containing protein C17D11.16 OS=Schizosaccharomyces pombe (strain 972 / ATCC 24843) GN=SPBC1711.16 PE=1 SV=1	gi|731314784|ref|XP_010688431.1| PREDICTED: uncharacterized WD repeat-containing protein C17D11.16-like [Beta vulgaris subsp. vulgaris] &gt;gi|870868299|gb|KMT19151.1| hypothetical protein BVRB_1g015460 [Beta vulgaris subsp. vulgaris]
TRINITY_DN27615_c0_g1	27.5925	0	0	0.00238027	0.19073	2358	-	-	-	virNOG14030	R	-	gi|702508979|ref|XP_010040337.1| PREDICTED: uncharacterized protein LOC104429134 [Eucalyptus grandis]
TRINITY_DN27688_c0_g1	78.527	14.4267	0.183716	7.44709e-06	0.00138768	526	-	-	-	-	-	-	-
TRINITY_DN27812_c0_g1	42.681	15.5573	0.364502	0.00875176	0.477947	1070	-	-	-	-	-	-	-
TRINITY_DN27863_c0_g1	11.0172	0	0	0.00263415	0.203716	1078	-	-	PF04782	virNOG10948	S	sp|Q93YU8|NRG2_ARATH Nitrate regulatory gene2 protein OS=Arabidopsis thaliana GN=NRG2 PE=1 SV=1	gi|976902001|gb|KVH89963.1| hypothetical protein Ccrd_008044 [Cynara cardunculus var. scolymus]
TRINITY_DN27943_c0_g1	18.6614	5.85564	0.313783	0.0262395	0.933871	1220	GO:0005524	K10579	-	virNOG04621;NOG07077	O	sp|Q9SDY5|RCE1_ARATH NEDD8-conjugating enzyme Ubc12 OS=Arabidopsis thaliana GN=RCE1 PE=1 SV=1	gi|976924948|gb|KVI08871.1| Ubiquitin-conjugating enzyme, active site-containing protein [Cynara cardunculus var. scolymus]
TRINITY_DN27981_c0_g4	148.36	0.677846	0.00456894	1.35694e-35	5.352e-32	1175	GO:0006886;GO:0008536;GO:0005622	-	-	-	-	-	gi|976900846|gb|KVH89008.1| Armadillo-like helical [Cynara cardunculus var. scolymus]
TRINITY_DN28011_c0_g1	34.8253	8.01753	0.230221	0.000429364	0.0470412	1473	-	K04121	PF03936	virNOG10394	H	sp|Q9SAK2|KSB_ARATH Ent-kaur-16-ene synthase, chloroplastic OS=Arabidopsis thaliana GN=GA2 PE=1 SV=1	gi|938173273|gb|ALJ30097.1| kaurene synthase-like protein [Stevia rebaudiana]
TRINITY_DN28059_c0_g1	20.3272	0.643598	0.0316619	3.38163e-06	0.000691869	496	-	-	-	-	-	-	-
TRINITY_DN28089_c0_g2	20.0128	6.20382	0.309992	0.018367	0.772951	1003	GO:0046872	K16276	PF05495	virNOG14164	O	sp|F4HVS0|BTSL2_ARATH Zinc finger protein BRUTUS-like At1g74770 OS=Arabidopsis thaliana GN=At1g74770 PE=2 SV=1	gi|604331001|gb|EYU35902.1| hypothetical protein MIMGU_mgv1a000503mg [Erythranthe guttata]
TRINITY_DN28182_c0_g3	24.8866	0.338923	0.0136187	0.00304778	0.225158	947	-	-	-	-	-	-	-
TRINITY_DN28204_c0_g2	50.5513	12.2966	0.243249	0.0237379	0.890481	1619	-	-	-	-	-	-	-
TRINITY_DN28255_c1_g1	19.2555	0	0	2.6268e-07	6.81091e-05	694	-	-	-	-	-	-	-
TRINITY_DN28329_c0_g1	15.6782	0.321799	0.0205252	2.59657e-05	0.00416125	1296	-	-	PF00098	NOG06833;KOG0017	SR	-	gi|923670536|ref|XP_013650522.1| PREDICTED: uncharacterized protein LOC106355050 [Brassica napus] &gt;gi|923838440|ref|XP_013700001.1| PREDICTED: uncharacterized protein LOC106403752 [Brassica napus]
TRINITY_DN28549_c0_g1	13.174	0.977278	0.0741823	0.00126914	0.115074	369	-	-	-	-	-	-	-
TRINITY_DN28550_c1_g1	7.23336	0.319177	0.0441257	0.0115282	0.57741	821	-	-	-	-	-	-	-
TRINITY_DN28573_c0_g1	4.80512	0	0	0.0273969	0.954388	1136	-	-	-	-	-	-	-
TRINITY_DN28615_c0_g1	7.26705	0	0	0.0391685	1	768	-	-	-	-	-	-	-
TRINITY_DN28740_c0_g2	34.2759	14.8143	0.432209	0.0213676	0.847008	857	-	-	PF02992	virNOG05991;virNOG29966;virNOG29049	S	-	gi|312222661|dbj|BAJ33519.1| CACTA transposable element [Dahlia pinnata]
TRINITY_DN28753_c0_g1	8.27553	0.6581	0.0795236	0.0129118	0.617705	553	-	-	-	-	-	-	-
TRINITY_DN28792_c0_g2	87.8546	33.1382	0.377194	0.000272688	0.0322122	4537	GO:0005488	-	-	virNOG12568;KOG0017	R	sp|Q94HW2|POLR1_ARATH Retrovirus-related Pol polyprotein from transposon RE1 OS=Arabidopsis thaliana GN=RE1 PE=2 SV=1	gi|242075502|ref|XP_002447687.1| hypothetical protein SORBIDRAFT_06g013016, partial [Sorghum bicolor]
TRINITY_DN28877_c0_g1	13.5804	0.677846	0.0499135	0.00036231	0.0407642	603	-	-	-	-	-	-	-
TRINITY_DN28985_c0_g1	18.9918	4.914	0.258743	0.0100051	0.52599	1084	-	-	-	-	-	-	-
TRINITY_DN29049_c0_g1	21.113	0	0	6.98346e-08	1.98316e-05	923	-	K00558	-	virNOG10393	B	-	gi|976909531|gb|KVH96632.1| Bromo adjacent homology (BAH) domain-containing protein [Cynara cardunculus var. scolymus]
TRINITY_DN29092_c2_g1	75.183	24.9834	0.332302	0.0385206	1	3728	-	-	-	-	-	-	-
TRINITY_DN29205_c0_g1	7.75045	0	0	0.011983	0.592019	503	-	-	-	-	-	-	-
TRINITY_DN29241_c0_g2	2399.36	640.604	0.26699	0.0127148	0.611175	1775	-	-	-	virNOG02429	S	-	gi|976921409|gb|KVI06101.1| hypothetical protein Ccrd_015570 [Cynara cardunculus var. scolymus]
TRINITY_DN29278_c0_g1	14.6928	0.999645	0.0680362	0.000452523	0.0492091	773	-	-	-	virNOG01296	S	-	gi|976904784|gb|KVH92441.1| Armadillo [Cynara cardunculus var. scolymus]
TRINITY_DN29310_c0_g2	204.934	85.5843	0.417619	0.0014806	0.130093	1048	-	-	-	-	-	-	-
TRINITY_DN29353_c0_g2	31.8598	2.89095	0.0907396	0.000190249	0.0235719	1317	GO:0008270;GO:0004842;GO:0016567;GO:0005634;GO:0031347	-	-	-	-	-	gi|976913035|gb|KVH99428.1| S-ribonuclease binding protein, SBP1, pollen, partial [Cynara cardunculus var. scolymus]
TRINITY_DN29435_c0_g1	14.6794	3.25363	0.221647	0.0478644	1	3407	GO:0016301	-	PF14299;PF07714	NOG21676;virNOG14684;virNOG12155;virNOG01267	T	sp|Q9SCZ4|FERON_ARATH Receptor-like protein kinase FERONIA OS=Arabidopsis thaliana GN=FER PE=1 SV=1	gi|976901809|gb|KVH89788.1| Phloem protein 2-like protein [Cynara cardunculus var. scolymus]
TRINITY_DN29441_c0_g1	14.8975	4.25066	0.285327	0.0327549	1	378	-	-	-	-	-	-	-
TRINITY_DN29524_c0_g1	16.6457	4.5922	0.27588	0.029584	0.988618	772	-	-	-	-	-	-	gi|976920631|gb|KVI05348.1| hypothetical protein Ccrd_016319 [Cynara cardunculus var. scolymus]
TRINITY_DN29719_c0_g1	6.30569	0.321799	0.0510331	0.0231055	0.87624	602	-	-	-	-	-	-	-
TRINITY_DN29772_c0_g1	8.23513	1.29908	0.157748	0.0400138	1	1152	GO:0004725;GO:0035335	K18081	-	virNOG00451	UI	sp|F4JWB3|MYTM2_ARATH Phosphatidylinositol-3-phosphatase myotubularin-2 OS=Arabidopsis thaliana GN=MTM2 PE=1 SV=1	gi|976920353|gb|KVI05084.1| Myotubularin phosphatase domain-containing protein [Cynara cardunculus var. scolymus]
TRINITY_DN29822_c0_g3	44.4099	21.4486	0.482968	0.0268027	0.944815	826	-	-	-	-	-	-	-
TRINITY_DN30024_c0_g3	28.825	6.64811	0.230637	0.000879682	0.084396	2245	-	-	-	COG1657;virNOG27367;virNOG29348;virNOG37331	IR	-	gi|802555480|ref|XP_012065458.1| PREDICTED: uncharacterized protein LOC105628624 [Jatropha curcas]
TRINITY_DN30073_c1_g1	9.47842	1.65512	0.17462	0.0341085	1	686	-	-	-	-	-	-	-
TRINITY_DN30080_c0_g2	8.73808	1.29908	0.148668	0.0322542	1	436	-	-	-	-	-	-	-
TRINITY_DN30123_c0_g1	19.2536	0	0	2.62862e-07	6.81091e-05	996	-	-	-	-	-	-	-
TRINITY_DN30177_c0_g1	57.4649	1.3017	0.0226521	7.23704e-15	5.58471e-12	2190	GO:0030246;GO:0008810;GO:0030245	-	-	virNOG10819	G	sp|Q9M995|GUN5_ARATH Endoglucanase 5 OS=Arabidopsis thaliana GN=At1g48930 PE=2 SV=1	gi|1035907849|gb|OAY37446.1| hypothetical protein MANES_11G102200 [Manihot esculenta]
TRINITY_DN30241_c0_g1	23.0916	7.13636	0.309046	0.0134751	0.632298	1473	GO:0005524;GO:0006468;GO:0004674	-	PF00069	virNOG01538	T	sp|Q9SYB9|UNC_ARATH Serine/threonine-protein kinase UCN OS=Arabidopsis thaliana GN=UNC PE=1 SV=1	gi|976902895|gb|KVH90824.1| Protein kinase, ATP binding site-containing protein [Cynara cardunculus var. scolymus]
TRINITY_DN30274_c0_g1	753.031	149.256	0.198207	2.90088e-18	3.16843e-15	1680	-	-	-	-	-	-	-
TRINITY_DN30328_c0_g1	25.838	10.9014	0.421913	0.0378921	1	2437	GO:0005524;GO:0070588;GO:0016021;GO:0005388;GO:0046872;GO:0005516	K01537	PF00690;PF12515;PF00122;PF13246	virNOG01632;NOG00070	P	sp|O81108|ACA2_ARATH Calcium-transporting ATPase 2, plasma membrane-type OS=Arabidopsis thaliana GN=ACA2 PE=1 SV=1	gi|976924999|gb|KVI08918.1| Calcium-transporting P-type ATPase, N-terminal autoinhibitory domain-containing protein [Cynara cardunculus var. scolymus]
TRINITY_DN30422_c0_g1	219.437	16.2126	0.0738829	1.79848e-24	3.9901e-21	2911	GO:2000123;GO:0005634;GO:0010389;GO:0005515;GO:0008283	K06627	-	virNOG04686	D	sp|Q147G5|CCA22_ARATH Cyclin-A2-2 OS=Arabidopsis thaliana GN=CYCA2-2 PE=2 SV=1	gi|976901973|gb|KVH89937.1| Cyclin A/B/D/E [Cynara cardunculus var. scolymus]
TRINITY_DN30472_c0_g1	5.32605	0.338923	0.0636349	0.0465453	1	751	-	-	-	-	-	-	-
TRINITY_DN30479_c0_g1	171.465	52.1482	0.304133	0.00700989	0.412317	2174	-	-	-	COG2801;virNOG29459;virNOG15679	LR	-	gi|802555480|ref|XP_012065458.1| PREDICTED: uncharacterized protein LOC105628624 [Jatropha curcas]
TRINITY_DN30722_c0_g4	20.893	5.90963	0.282852	0.0122964	0.601641	1604	-	-	-	-	-	-	-
TRINITY_DN30727_c1_g3	5.97497	0	0	0.00969941	0.514272	569	-	-	-	-	-	-	-
TRINITY_DN30770_c0_g1	11.2972	2.59553	0.22975	0.0384747	1	616	-	K02695	-	virNOG19231	R	sp|Q9SUI7|PSAH1_ARATH Photosystem I reaction center subunit VI-1, chloroplastic OS=Arabidopsis thaliana GN=PSAH1 PE=2 SV=1	gi|567132351|ref|XP_006392942.1| hypothetical protein EUTSA_v10011814mg [Eutrema salsugineum] &gt;gi|557089520|gb|ESQ30228.1| hypothetical protein EUTSA_v10011814mg [Eutrema salsugineum]
TRINITY_DN30850_c0_g1	32.7294	9.79637	0.299314	0.00291452	0.218497	1055	-	-	-	-	-	-	-
TRINITY_DN30954_c0_g1	7.31034	0.677846	0.0927243	0.0244527	0.904434	735	-	-	-	COG2801;virNOG13581	RL	sp|A4FUB7|GIN1_BOVIN Gypsy retrotransposon integrase-like protein 1 OS=Bos taurus GN=GIN1 PE=2 SV=1	gi|731324149|ref|XP_010672814.1| PREDICTED: uncharacterized protein LOC104889317 [Beta vulgaris subsp. vulgaris]
TRINITY_DN30998_c0_g1	6.25372	0	0	0.0208256	0.833435	442	-	-	-	-	-	-	-
TRINITY_DN31279_c0_g1	13.0075	0.643598	0.0494789	0.000559922	0.0584583	541	-	-	-	-	-	-	gi|976908702|gb|KVH95913.1| Photosystem II Psp29, biogenesis [Cynara cardunculus var. scolymus]
TRINITY_DN31370_c0_g1	32.3583	9.90761	0.306185	0.0158725	0.70872	1242	-	-	-	-	-	-	-
TRINITY_DN31482_c0_g1	10.7163	0	0	0.00622665	0.383734	388	-	-	-	-	-	-	-
TRINITY_DN31627_c1_g3	10.1463	0.6581	0.0648613	0.00354973	0.25379	823	-	-	-	-	-	-	-
TRINITY_DN31744_c0_g1	5.43864	0	0	0.0219717	0.856135	390	-	-	-	-	-	-	-
TRINITY_DN31769_c0_g2	173.944	32.8753	0.188999	8.18032e-05	0.0113209	1677	GO:0004553;GO:0005975	K05349	PF01915	COG1472;virNOG00808	G	sp|Q56078|BGLX_SALTY Periplasmic beta-glucosidase OS=Salmonella typhimurium (strain LT2 / SGSC1412 / ATCC 700720) GN=bglX PE=3 SV=2	gi|976902585|gb|KVH90524.1| Glycoside hydrolase family 3 [Cynara cardunculus var. scolymus]
TRINITY_DN31825_c0_g1	5.00978	0	0	0.0218432	0.854261	422	-	-	-	-	-	-	-
TRINITY_DN31951_c0_g1	16.4013	3.95909	0.241389	0.0140656	0.651318	662	-	-	-	-	-	-	-
TRINITY_DN32031_c0_g1	5.00882	0	0	0.0218514	0.854261	435	-	-	-	-	-	-	-
TRINITY_DN32378_c0_g1	21.7071	3.96171	0.182508	0.00131534	0.118657	825	-	-	-	-	-	-	-
TRINITY_DN32450_c0_g2	12.8211	3.52144	0.274658	0.0497996	1	1378	-	K19476	PF03398	KOG2027;virNOG00310	Z	sp|Q54I39|IST1L_DICDI IST1-like protein OS=Dictyostelium discoideum GN=DDB_G0289029 PE=3 SV=1	gi|976921305|gb|KVI06002.1| protein of unknown function DUF292, eukaryotic [Cynara cardunculus var. scolymus]
TRINITY_DN32497_c1_g2	5.79052	0	0	0.012049	0.593629	579	-	-	-	-	-	-	-
TRINITY_DN32503_c0_g1	17.1586	0	0	1.25138e-06	0.000282935	1005	-	-	-	-	-	-	-
TRINITY_DN32540_c0_g1	13.3921	2.26447	0.16909	0.0100402	0.527222	1012	-	-	-	-	-	-	-
TRINITY_DN32878_c0_g1	9.387	0	0	0.00062216	0.0636459	532	-	-	-	-	-	-	gi|976901181|gb|KVH89288.1| Peptidase M50 [Cynara cardunculus var. scolymus]
TRINITY_DN33026_c0_g1	5.20963	0	0	0.0223499	0.862821	374	-	-	-	KOG4467;virNOG03067	S	-	gi|590712514|ref|XP_007049402.1| Uncharacterized protein TCM_002449 [Theobroma cacao] &gt;gi|508701663|gb|EOX93559.1| Uncharacterized protein TCM_002449 [Theobroma cacao]
TRINITY_DN33092_c0_g2	7.38347	0	0	0.00315732	0.231803	1106	-	-	-	virNOG00819;KOG0017;virNOG37570;NOG140541	RS	sp|Q94HW2|POLR1_ARATH Retrovirus-related Pol polyprotein from transposon RE1 OS=Arabidopsis thaliana GN=RE1 PE=2 SV=1	gi|147785835|emb|CAN73071.1| hypothetical protein VITISV_032383 [Vitis vinifera]
TRINITY_DN33199_c0_g1	71.0017	3.01606	0.0424787	2.679e-15	2.16131e-12	3117	-	K13024	PF00078	virNOG15679;virNOG26647;COG2801	RL	sp|P04323|POL3_DROME Retrovirus-related Pol polyprotein from transposon 17.6 OS=Drosophila melanogaster GN=pol PE=3 SV=1	gi|1012360650|gb|KYP71834.1| Retrotransposable element Tf2 [Cajanus cajan]
TRINITY_DN33374_c0_g3	9.31386	1.609	0.172753	0.0352736	1	962	-	-	-	-	-	-	-
TRINITY_DN33374_c0_g1	10.7801	0.677846	0.0628794	0.00260234	0.202358	1243	-	-	-	-	-	-	-
TRINITY_DN33375_c0_g1	267.869	113.807	0.424861	0.00250865	0.197734	1199	GO:0055114;GO:0016491	-	PF13561	virNOG00703	Q	sp|Q94KL7|SILD_FORIN Secoisolariciresinol dehydrogenase (Fragment) OS=Forsythia intermedia PE=1 SV=1	gi|976915470|gb|KVI01412.1| Glucose/ribitol dehydrogenase [Cynara cardunculus var. scolymus]
TRINITY_DN33477_c1_g1	7.06623	0	0	0.00412039	0.280396	378	-	-	-	-	-	-	-
TRINITY_DN33512_c0_g3	18.5318	1.66037	0.0895955	0.00020885	0.0255203	638	-	-	-	-	-	-	-
TRINITY_DN33536_c0_g2	5.50666	0	0	0.0169399	0.737028	432	-	-	-	-	-	-	-
TRINITY_DN33570_c0_g1	11.8913	2.94232	0.247436	0.0388898	1	845	-	-	-	NOG80483;virNOG37501	SR	sp|Q3BAI2|YCX91_PHAAO Uncharacterized protein ORF91 OS=Phalaenopsis aphrodite subsp. formosana PE=4 SV=1	gi|870759086|gb|KMS64936.1| hypothetical protein BVRB_041110, partial [Beta vulgaris subsp. vulgaris]
TRINITY_DN33594_c0_g1	17.03	5.22392	0.306748	0.0307673	1	1105	-	-	-	virNOG00819;KOG0017;NOG125284	RS	-	gi|955720635|ref|XP_014660839.1| PREDICTED: uncharacterized mitochondrial protein AtMg00810-like [Setaria italica]
TRINITY_DN33631_c0_g1	13.1314	1.6235	0.123635	0.00408886	0.279661	1475	-	-	-	-	-	-	-
TRINITY_DN33776_c1_g1	72.4112	29.8096	0.411672	0.00149899	0.13142	2068	GO:0016020;GO:0050896	K08472	PF03094	virNOG06831	S	sp|O22815|MLO5_ARATH MLO-like protein 5 OS=Arabidopsis thaliana GN=MLO5 PE=2 SV=1	gi|697155971|ref|XP_009586729.1| PREDICTED: MLO-like protein 9 [Nicotiana tomentosiformis] &gt;gi|1025248506|ref|XP_016488468.1| PREDICTED: MLO-like protein 9 [Nicotiana tabacum]
TRINITY_DN33801_c0_g3	9.88707	0.982521	0.0993743	0.033915	1	785	-	-	-	-	-	-	-
TRINITY_DN33822_c0_g2	5.30585	0	0	0.0168241	0.735034	516	-	-	-	-	-	-	-
TRINITY_DN33877_c0_g1	10.8725	0	0	0.000201354	0.0247749	680	-	-	-	-	-	-	-
TRINITY_DN33899_c0_g1	78.9844	20.7601	0.262838	5.13262e-06	0.000987508	1823	GO:0051017;GO:0051015	K05768	PF00626	virNOG03193	Z	sp|B8ATT7|VLN4_ORYSI Villin-4 OS=Oryza sativa subsp. indica GN=VLN4 PE=3 SV=1	gi|976928946|gb|KVI11823.1| Gelsolin domain-containing protein [Cynara cardunculus var. scolymus]
TRINITY_DN33950_c0_g1	14.784	0	0	7.72217e-06	0.00141663	655	-	-	-	-	-	-	-
TRINITY_DN33954_c0_g2	172.429	49.0076	0.284219	1.6725e-05	0.00275981	3589	-	-	-	COG2801;virNOG15679	LR	-	gi|976927386|gb|KVI11122.1| Retrotransposon gag protein [Cynara cardunculus var. scolymus]
TRINITY_DN33979_c0_g1	54.0224	13.9838	0.258851	0.00178367	0.150752	2768	-	-	PF02141;PF03456	virNOG01402	T	sp|Q6NXD8|DEN5B_DANRE DENN domain-containing protein 5B OS=Danio rerio GN=dennd5b PE=2 SV=2	gi|703081956|ref|XP_010091827.1| hypothetical protein L484_015896 [Morus notabilis] &gt;gi|587856043|gb|EXB46035.1| hypothetical protein L484_015896 [Morus notabilis]
TRINITY_DN34049_c0_g3	7.88132	0	0	0.00195836	0.162994	439	-	-	-	virNOG21219	S	-	gi|976901189|gb|KVH89293.1| Ribosomal protein L18a [Cynara cardunculus var. scolymus]
TRINITY_DN34050_c0_g1	22.1745	5.53261	0.249504	0.00572915	0.361226	976	GO:0008061;GO:0004568;GO:0003796;GO:0006032;GO:0005576;GO:0005975	K01183	PF00704	virNOG08992	G	sp|P23472|CHLY_HEVBR Hevamine-A OS=Hevea brasiliensis PE=1 SV=2	gi|976922752|gb|KVI07113.1| Glycoside hydrolase, catalytic domain-containing protein [Cynara cardunculus var. scolymus]
TRINITY_DN34196_c0_g1	17.7347	6.15245	0.346916	0.0456802	1	571	-	-	-	-	-	-	-
TRINITY_DN34345_c0_g1	27.3623	2.31847	0.0847323	3.30448e-05	0.0051223	2118	-	-	-	-	-	-	-
TRINITY_DN34442_c0_g2	4.39647	0	0	0.0371868	1	537	-	-	-	-	-	-	-
TRINITY_DN34568_c0_g1	6.04523	0	0	0.0169604	0.737028	416	-	-	-	-	-	-	-
TRINITY_DN34615_c0_g1	38.2409	10.1063	0.26428	0.00125131	0.113747	1012	-	-	-	-	-	-	-
TRINITY_DN34626_c0_g1	9.31578	0.643598	0.0690868	0.00825131	0.463451	946	-	-	-	-	-	-	-
TRINITY_DN34768_c0_g1	21.9637	5.3859	0.245218	0.00432559	0.290274	1048	-	-	-	-	-	-	-
TRINITY_DN34805_c0_g1	5.10312	0	0	0.0210682	0.837478	478	-	-	-	-	-	-	-
TRINITY_DN34870_c0_g1	6.60561	0.643598	0.0974321	0.0382216	1	682	-	-	-	-	-	-	-
TRINITY_DN35031_c0_g1	13.3036	1.29908	0.0976486	0.00219065	0.178764	1430	GO:0006529;GO:0004066	K01953	PF00733	COG0367;virNOG03325	E	sp|O24661|ASNS_TRIVS Asparagine synthetase [glutamine-hydrolyzing] OS=Triphysaria versicolor GN=AS PE=2 SV=3	gi|8347729|gb|AAF74755.1| asparagine synthetase [Helianthus annuus]
TRINITY_DN35088_c0_g1	5.21059	0.319177	0.0612555	0.0484	1	476	-	-	-	-	-	-	-
TRINITY_DN35180_c0_g1	15.7658	4.54345	0.288183	0.0318006	1	707	-	-	-	-	-	-	-
TRINITY_DN35224_c0_g1	21.8986	3.89321	0.177784	0.0132471	0.627153	544	-	-	-	-	-	-	-
TRINITY_DN35334_c0_g1	12.5636	0	0	0.000108423	0.0145236	440	-	-	-	-	-	-	-
TRINITY_DN35371_c0_g2	37.0854	13.6566	0.368246	0.00736471	0.428221	905	-	-	PF00665	virNOG19602;virNOG34595;virNOG00819;NOG215611	R	sp|Q94HW2|POLR1_ARATH Retrovirus-related Pol polyprotein from transposon RE1 OS=Arabidopsis thaliana GN=RE1 PE=2 SV=1	gi|1026052605|ref|XP_016570763.1| PREDICTED: uncharacterized protein LOC107868595 [Capsicum annuum]
TRINITY_DN35400_c0_g1	46.8849	8.85474	0.188861	8.77732e-06	0.00159475	2049	-	K09422	PF00249	virNOG18544;virNOG07669	K	sp|Q9FIM4|MY119_ARATH Transcription factor MYB119 OS=Arabidopsis thaliana GN=MYB119 PE=2 SV=1	gi|976929026|gb|KVI11892.1| Homeodomain-like protein, partial [Cynara cardunculus var. scolymus]
TRINITY_DN35432_c0_g1	208.937	78.6182	0.376277	0.0308364	1	989	-	-	-	-	-	-	-
TRINITY_DN35480_c0_g1	22.0025	8.43142	0.383202	0.0437417	1	717	-	-	-	virNOG26698;euNOG45124	S	-	gi|976902917|gb|KVH90845.1| hypothetical protein Ccrd_007091 [Cynara cardunculus var. scolymus]
TRINITY_DN35858_c0_g1	10.7962	1.28195	0.118742	0.00902696	0.488095	616	GO:0051028;GO:0005524;GO:0003729;GO:0019048;GO:0004004;GO:0010494;GO:0006397;GO:0010501;GO:0033962;GO:0006417;GO:0000932	K12614	PF05096	virNOG06800;COG0513	AL	sp|Q109G2|RH12_ORYSJ DEAD-box ATP-dependent RNA helicase 12 OS=Oryza sativa subsp. japonica GN=Os10g0503700 PE=2 SV=2	gi|3775993|emb|CAA09199.1| RNA helicase [Arabidopsis thaliana]
TRINITY_DN35961_c1_g1	7.8287	0.643598	0.0822101	0.0189712	0.786258	556	-	-	-	-	-	-	-
TRINITY_DN36031_c1_g1	24.0596	9.14089	0.379926	0.0305218	1	803	-	-	PF00078	virNOG37945;COG2801	RL	sp|P20825|POL2_DROME Retrovirus-related Pol polyprotein from transposon 297 OS=Drosophila melanogaster GN=pol PE=3 SV=1	gi|1012237766|ref|XP_015940100.1| PREDICTED: uncharacterized protein LOC107465638 [Arachis duranensis]
TRINITY_DN36139_c0_g1	9.12815	0.6581	0.0720957	0.0387556	1	770	-	-	-	-	-	-	-
TRINITY_DN36336_c0_g1	506.558	188.682	0.372479	6.5746e-08	1.89406e-05	3019	-	K01551	-	virNOG01955	P	-	gi|596001750|ref|XP_007218197.1| hypothetical protein PRUPE_ppa007743mg [Prunus persica] &gt;gi|462414659|gb|EMJ19396.1| hypothetical protein PRUPE_ppa007743mg [Prunus persica]
TRINITY_DN36370_c0_g1	33.9474	14.9216	0.43955	0.0286156	0.97799	1616	GO:0016301	-	PF07714	virNOG14889;COG0515;virNOG30241	T	sp|Q9SCZ4|FERON_ARATH Receptor-like protein kinase FERONIA OS=Arabidopsis thaliana GN=FER PE=1 SV=1	gi|976903688|gb|KVH91476.1| Protein kinase, ATP binding site-containing protein [Cynara cardunculus var. scolymus]
TRINITY_DN36411_c1_g1	4.26464	0	0	0.0391506	1	416	-	-	-	-	-	-	-
TRINITY_DN36428_c0_g3	4.26464	0	0	0.0391506	1	597	-	-	-	-	-	-	-
TRINITY_DN36609_c0_g1	116.102	31.6616	0.272705	3.85491e-07	9.6028e-05	784	-	-	-	-	-	-	-
TRINITY_DN36655_c0_g1	52.5888	0.321799	0.00611915	0.000953447	0.0906158	2722	GO:0003872;GO:0046872;GO:0006002;GO:0005737;GO:0005524;GO:0061615	K00850	-	virNOG09941;virNOG02541;COG0205	G	sp|Q94AA4|PFKA3_ARATH ATP-dependent 6-phosphofructokinase 3 OS=Arabidopsis thaliana GN=PFK3 PE=1 SV=1	gi|976929395|gb|KVI12245.1| Phosphofructokinase [Cynara cardunculus var. scolymus]
TRINITY_DN36717_c0_g1	6.06735	0	0	0.00935697	0.500224	918	-	-	-	-	-	-	-
TRINITY_DN36869_c0_g1	110.967	21.2387	0.191397	3.48559e-06	0.00071109	1670	-	K07178	-	virNOG11032	T	sp|Q9BRS2|RIOK1_HUMAN Serine/threonine-protein kinase RIO1 OS=Homo sapiens GN=RIOK1 PE=1 SV=2	gi|1023970900|gb|KZV17357.1| Serine/threonine-protein kinase Rio1 [Dorcoceras hygrometricum]
TRINITY_DN36899_c1_g1	4.49076	0	0	0.0407878	1	683	-	-	-	-	-	-	-
TRINITY_DN36931_c0_g2	12.0164	1.64062	0.136532	0.0242617	0.899927	994	-	-	-	virNOG00819;KOG0017;virNOG19602	R	sp|Q9ZT94|POLR2_ARATH Retrovirus-related Pol polyprotein from transposon RE2 OS=Arabidopsis thaliana GN=RE2 PE=4 SV=1	gi|731317712|ref|XP_010669333.1| PREDICTED: copia protein isoform X1 [Beta vulgaris subsp. vulgaris] &gt;gi|731317714|ref|XP_010669334.1| PREDICTED: copia protein isoform X1 [Beta vulgaris subsp. vulgaris] &gt;gi|731317716|ref|XP_010669335.1| PREDICTED: copia protein isoform X1 [Beta vulgaris subsp. vulgaris]
TRINITY_DN36960_c0_g1	33.4082	12.6609	0.378977	0.0125096	0.607053	2772	GO:0046872	-	PF07727	NOG06833;virNOG08281	RS	sp|Q9ZT94|POLR2_ARATH Retrovirus-related Pol polyprotein from transposon RE2 OS=Arabidopsis thaliana GN=RE2 PE=4 SV=1	gi|111146936|gb|ABH07409.1| putative pol polyprotein [Brassica oleracea var. botrytis]
TRINITY_DN37069_c0_g3	15.7655	2.26447	0.143635	0.00266346	0.205312	1794	GO:0055114;GO:0016614;GO:0050660	K00108	PF00732;PF05199	virNOG02122	R	sp|Q9S746|HTH_ARATH Protein HOTHEAD OS=Arabidopsis thaliana GN=HTH PE=1 SV=1	gi|976915088|gb|KVI01064.1| Glucose-methanol-choline oxidoreductase [Cynara cardunculus var. scolymus]
TRINITY_DN37313_c2_g1	32.5222	11.027	0.339059	0.0432895	1	1730	-	-	-	virNOG04399;KOG2357	S	-	gi|976906861|gb|KVH94260.1| Protein kinase, ATP binding site-containing protein [Cynara cardunculus var. scolymus]
TRINITY_DN37665_c0_g1	4.98957	0	0	0.0220163	0.856823	775	-	-	-	-	-	-	-
TRINITY_DN37679_c0_g1	72.8903	24.7506	0.33956	0.0363939	1	702	-	-	PF08137	virNOG25240;virNOG25310	S	-	gi|976918435|gb|KVI03613.1| DVL-like protein [Cynara cardunculus var. scolymus]
TRINITY_DN37687_c0_g1	4.34065	0	0	0.0379998	1	3715	-	-	PF00078	virNOG27119;virNOG18495;virNOG01327	R	sp|P14381|YTX2_XENLA Transposon TX1 uncharacterized 149 kDa protein OS=Xenopus laevis PE=4 SV=1	gi|1012336425|gb|KYP47726.1| Transposon TX1 uncharacterized [Cajanus cajan]
TRINITY_DN37781_c0_g1	60.3012	0	0	2.35482e-14	1.67181e-11	1724	-	-	-	KOG0017;virNOG00819;virNOG19602;NOG125284	SR	-	gi|731367381|ref|XP_010695580.1| PREDICTED: uncharacterized protein LOC104908190 [Beta vulgaris subsp. vulgaris]
TRINITY_DN37971_c0_g1	5.77032	0	0	0.0121428	0.595772	637	-	K18819	-	virNOG00448;NOG28501	GO	sp|C7G304|GOLS2_SOLLC Galactinol synthase 2 OS=Solanum lycopersicum GN=GOLS2 PE=2 SV=1	gi|702505597|ref|XP_010039591.1| PREDICTED: galactinol synthase 2-like [Eucalyptus grandis] &gt;gi|629079147|gb|KCW45881.1| hypothetical protein EUGRSUZ_L00250 [Eucalyptus grandis]
TRINITY_DN38141_c0_g1	11.4839	0.957532	0.0833806	0.00367109	0.259332	915	GO:0000166	K13459	-	virNOG05067	T	sp|Q9T048|DRL27_ARATH Disease resistance protein At4g27190 OS=Arabidopsis thaliana GN=At4g27190 PE=2 SV=1	gi|976926495|gb|KVI10357.1| Disease resistance protein [Cynara cardunculus var. scolymus]
TRINITY_DN38200_c0_g1	8.5158	0.321799	0.0377885	0.00654185	0.396956	733	-	-	-	-	-	-	-
TRINITY_DN38317_c0_g1	10.9982	0	0	0.00016687	0.0212311	586	-	-	-	-	-	-	-
TRINITY_DN38483_c1_g1	41.2558	0	0	4.24265e-14	2.92434e-11	871	-	-	-	-	-	-	-
TRINITY_DN38501_c1_g1	25.2442	2.6179	0.103703	0.000399455	0.0443114	1555	-	-	PF00646	virNOG15623;virNOG19383;virNOG27765;virNOG10956	RO	sp|Q9SU30|CPR1_ARATH F-box protein CPR1 OS=Arabidopsis thaliana GN=CPR1 PE=1 SV=2	gi|1035892625|gb|OAY22260.1| hypothetical protein MANES_S015800 [Manihot esculenta] &gt;gi|1035892626|gb|OAY22261.1| hypothetical protein MANES_S015800 [Manihot esculenta]
TRINITY_DN38703_c0_g1	8.58701	1.01677	0.118408	0.0197497	0.806286	690	-	-	-	-	-	-	-
TRINITY_DN38755_c0_g1	19.8707	7.14685	0.359667	0.0375103	1	1238	-	-	PF13639	virNOG21505	O	-	gi|976903998|gb|KVH91746.1| Zinc finger, RING-CH-type [Cynara cardunculus var. scolymus]
TRINITY_DN38771_c0_g1	69.1749	33.6851	0.486956	0.0473644	1	1043	-	-	PF03107	virNOG21981;virNOG20921	R	-	gi|255579402|ref|XP_002530545.1| PREDICTED: uncharacterized protein LOC8269741 [Ricinus communis] &gt;gi|223529907|gb|EEF31836.1| protein binding protein, putative [Ricinus communis]
TRINITY_DN38866_c1_g2	8.20174	0	0	0.00173081	0.147869	804	GO:0005488	-	-	virNOG15679;virNOG27333;COG2801	LR	sp|Q99315|YG31B_YEAST Transposon Ty3-G Gag-Pol polyprotein OS=Saccharomyces cerevisiae (strain ATCC 204508 / S288c) GN=TY3B-G PE=1 SV=3	gi|113205348|gb|ABI34354.1| Retrotransposon gag protein [Solanum demissum]
TRINITY_DN39507_c0_g1	4.6733	0	0	0.0288253	0.979164	962	-	-	-	-	-	-	-
TRINITY_DN39595_c0_g5	6.97194	0	0	0.00490092	0.319505	896	-	-	-	virNOG27119;KOG1075;virNOG28179	R	sp|P0C2F6|RNHX1_ARATH Putative ribonuclease H protein At1g65750 OS=Arabidopsis thaliana GN=At1g65750 PE=3 SV=1	gi|1012343671|gb|KYP54863.1| Putative ribonuclease H protein At1g65750 family [Cajanus cajan]
TRINITY_DN39970_c4_g1	4.32141	0	0	0.0382863	1	318	-	-	-	-	-	-	-
TRINITY_DN39992_c0_g1	61.6048	11.535	0.187241	8.6436e-07	0.000205235	2008	-	-	-	virNOG00819;KOG0017;virNOG39142	R	-	gi|870846220|gb|KMS98815.1| hypothetical protein BVRB_3g068890 [Beta vulgaris subsp. vulgaris]
TRINITY_DN40054_c0_g1	8.6457	1.63538	0.189155	0.0497669	1	784	-	-	-	-	-	-	-
TRINITY_DN40422_c0_g1	7.90344	1.01677	0.128649	0.0295749	0.988618	751	-	-	-	-	-	-	-
TRINITY_DN40439_c0_g1	61.725	0	0	1.19961e-19	1.63781e-16	2691	-	K03062	-	COG1222;virNOG03606	O	sp|Q9SL67|PRS4B_ARATH 26S proteasome regulatory subunit 4 homolog B OS=Arabidopsis thaliana GN=RPT2B PE=1 SV=1	gi|297803142|ref|XP_002869455.1| regulatory particle triple-a 2A [Arabidopsis lyrata subsp. lyrata] &gt;gi|297315291|gb|EFH45714.1| regulatory particle triple-a 2A [Arabidopsis lyrata subsp. lyrata]
TRINITY_DN40761_c0_g1	4.24732	0	0	0.0394201	1	597	-	-	-	KOG0017;virNOG26380	R	sp|Q94HW2|POLR1_ARATH Retrovirus-related Pol polyprotein from transposon RE1 OS=Arabidopsis thaliana GN=RE1 PE=2 SV=1	gi|147783602|emb|CAN72527.1| hypothetical protein VITISV_009255 [Vitis vinifera]
TRINITY_DN40769_c0_g1	336.328	6.26969	0.0186416	5.37533e-27	1.27207e-23	320	GO:0009522;GO:0016021;GO:0018298;GO:0046872;GO:0009535;GO:0009765;GO:0016168	K08912	-	virNOG02411	O	sp|P27492|CB21_TOBAC Chlorophyll a-b binding protein 16, chloroplastic OS=Nicotiana tabacum GN=CAB16 PE=2 SV=1	gi|976914820|gb|KVI00865.1| Chlorophyll A-B binding protein [Cynara cardunculus var. scolymus]
TRINITY_DN40849_c0_g1	4.37722	0	0	0.0374642	1	444	-	-	-	-	-	-	-
TRINITY_DN40857_c1_g2	13.6526	3.60968	0.264395	0.0331022	1	948	-	-	-	-	-	-	-
TRINITY_DN41032_c0_g1	7.55379	0.643598	0.085202	0.0473294	1	441	-	-	-	-	-	-	-
TRINITY_DN41078_c0_g1	28.3079	5.79238	0.204621	0.000619159	0.0634303	1482	-	K02925	-	virNOG05873	J	sp|P22738|RL32_ARATH 60S ribosomal protein L3-2 OS=Arabidopsis thaliana GN=ARP2 PE=2 SV=4	gi|976927291|gb|KVI11065.1| Ribosomal protein L3 [Cynara cardunculus var. scolymus]
TRINITY_DN41107_c0_g1	6.25084	0.643598	0.102962	0.0475039	1	397	-	-	-	-	-	-	-
TRINITY_DN41202_c0_g1	6.95461	0.638355	0.0917887	0.0307867	1	512	-	-	-	-	-	-	-
TRINITY_DN41687_c2_g1	11.8922	2.88308	0.242434	0.0391457	1	407	-	-	-	-	-	-	-
TRINITY_DN41798_c0_g2	6.79133	0	0	0.00529337	0.339377	685	-	-	-	KOG1075;NOG115182;KOG0017	RS	-	gi|29423276|gb|AAO73525.1| gag-pol polyprotein [Glycine max]
TRINITY_DN41836_c0_g1	50.8487	17.3064	0.34035	0.0013624	0.121818	2788	-	-	-	virNOG28179;virNOG27119;virNOG01327	R	sp|P08548|LIN1_NYCCO LINE-1 reverse transcriptase homolog OS=Nycticebus coucang PE=3 SV=1	gi|734388140|gb|KHN25562.1| LINE-1 reverse transcriptase like [Glycine soja]
TRINITY_DN41855_c0_g1	13.5573	2.96207	0.218484	0.0182492	0.769362	1166	-	K19525	PF16909	virNOG08594	U	sp|Q54LB8|VP13A_DICDI Putative vacuolar protein sorting-associated protein 13A OS=Dictyostelium discoideum GN=vps13A PE=2 SV=1	gi|976913501|gb|KVH99755.1| C2 membrane targeting protein [Cynara cardunculus var. scolymus]
TRINITY_DN41899_c0_g3	18.3795	6.47302	0.352187	0.0404201	1	572	-	-	-	-	-	-	-
TRINITY_DN42197_c0_g2	4.89719	0	0	0.0228333	0.873998	482	GO:0005886;GO:0043161;GO:0009697;GO:0042742;GO:0010167;GO:0080021;GO:0016567;GO:0005634;GO:0009627;GO:0008270;GO:0061630;GO:0010337;GO:0009626	K16275	-	virNOG01288;virNOG07220	O	sp|Q9SRX9|BAH1_ARATH E3 ubiquitin-protein ligase BAH1 OS=Arabidopsis thaliana GN=BAH1 PE=1 SV=1	gi|590718838|ref|XP_007050902.1| SPX domain-containing protein [Theobroma cacao] &gt;gi|508703163|gb|EOX95059.1| SPX domain-containing protein [Theobroma cacao]
TRINITY_DN42219_c0_g1	5.65774	0	0	0.0126847	0.610958	716	-	-	-	-	-	-	-
TRINITY_DN42245_c0_g1	6.86031	0.638355	0.0930504	0.0315039	1	553	-	-	-	-	-	-	-
TRINITY_DN42428_c0_g1	32.5697	5.14878	0.158085	4.6975e-05	0.00703584	1255	-	-	-	-	-	-	-
TRINITY_DN42445_c0_g1	24.0789	0.321799	0.0133644	6.58967e-08	1.89406e-05	1009	-	-	-	-	-	-	-
TRINITY_DN42581_c0_g2	8360.11	2975.94	0.355968	0.000157103	0.0203161	1287	GO:0006032;GO:0008061;GO:0005975;GO:0004568;GO:0016998	K20547	PF00182;PF00187	virNOG01205	G	sp|P24091|CHI2_TOBAC Endochitinase B OS=Nicotiana tabacum GN=CHN50 PE=1 SV=1	gi|976904471|gb|KVH92153.1| Chitin-binding, type 1 [Cynara cardunculus var. scolymus]
TRINITY_DN42594_c0_g1	47.9493	18.2634	0.380891	0.00388941	0.271403	3454	-	-	PF07727	virNOG05810;KOG0017	R	sp|Q94HW2|POLR1_ARATH Retrovirus-related Pol polyprotein from transposon RE1 OS=Arabidopsis thaliana GN=RE1 PE=2 SV=1	gi|147783272|emb|CAN70817.1| hypothetical protein VITISV_029336 [Vitis vinifera]
TRINITY_DN42651_c0_g1	12.3365	2.24735	0.182171	0.0167678	0.733939	1363	-	-	-	-	-	-	-
TRINITY_DN42771_c0_g1	6.90168	0	0	0.00439328	0.293969	676	-	-	-	-	-	-	-
TRINITY_DN42922_c0_g1	4.10135	0	0	0.0483464	1	327	-	K14791	-	KOG0270;virNOG04996	R	-	gi|747071389|ref|XP_011082561.1| PREDICTED: periodic tryptophan protein 1 homolog [Sesamum indicum] &gt;gi|747071391|ref|XP_011082562.1| PREDICTED: periodic tryptophan protein 1 homolog [Sesamum indicum]
TRINITY_DN42984_c0_g2	14.493	3.35498	0.23149	0.0179375	0.763016	1063	-	K09284	-	virNOG04837;virNOG02276	K	sp|P47927|AP2_ARATH Floral homeotic protein APETALA 2 OS=Arabidopsis thaliana GN=AP2 PE=1 SV=1	gi|698520106|ref|XP_009804919.1| PREDICTED: AP2-like ethylene-responsive transcription factor TOE3 isoform X1 [Nicotiana sylvestris]
TRINITY_DN43102_c0_g1	5.0271	0	0	0.0216963	0.851952	402	-	-	-	-	-	-	-
TRINITY_DN43338_c0_g1	12.0924	0.660722	0.0546396	0.00139864	0.124432	1323	GO:0016020	K19613	PF00560	virNOG05170;virNOG15625;virNOG01078;virNOG30261	RT	sp|Q9MA83|RLP30_ARATH Receptor like protein 30 OS=Arabidopsis thaliana GN=RLP30 PE=2 SV=1	gi|976926723|gb|KVI10575.1| Leucine-rich repeat-containing protein [Cynara cardunculus var. scolymus]
TRINITY_DN43355_c2_g1	29.3828	4.87975	0.166075	0.000133825	0.0177256	1788	-	-	-	virNOG31652;virNOG39142;KOG0017	R	-	gi|1000957992|ref|XP_015576947.1| PREDICTED: uncharacterized protein LOC107261521 [Ricinus communis]
TRINITY_DN43380_c0_g1	8.64474	0	0	0.00109778	0.102414	733	-	-	-	-	-	-	-
TRINITY_DN43486_c0_g2	46.7416	0.321799	0.00688465	4.89115e-09	1.74496e-06	1480	GO:0000155;GO:0017006;GO:0023014;GO:0006355;GO:0018298;GO:0042803;GO:0009584;GO:0009585;GO:0000160;GO:0005622;GO:0009881	K12120	-	COG4251;virNOG00926	KT	sp|O49934|PHYA_POPTM Phytochrome A OS=Populus tremuloides GN=PHYA PE=2 SV=1	gi|976927412|gb|KVI11142.1| GAF domain-containing protein [Cynara cardunculus var. scolymus]
TRINITY_DN43650_c0_g1	114.105	55.9652	0.490469	0.00605986	0.377055	1653	GO:0016021;GO:0016705;GO:0005506;GO:0004497;GO:0055114;GO:0006351;GO:0020037	-	PF00067	virNOG04233	Q	sp|O81973|C93A3_SOYBN Cytochrome P450 93A3 OS=Glycine max GN=CYP93A3 PE=2 SV=1	gi|924860956|gb|ALC76146.1| CYP93A1 [Helianthus annuus]
TRINITY_DN43751_c0_g1	5.40015	0	0	0.0162175	0.718203	701	-	-	-	-	-	-	-
TRINITY_DN44787_c0_g1	132.454	26.5494	0.200442	3.71554e-07	9.28819e-05	1666	-	-	PF13855	KOG0619;virNOG05259	RT	-	gi|976557072|gb|KVE55586.1| Leucine-rich repeat-containing protein, partial [Cynara cardunculus var. scolymus]
TRINITY_DN45279_c0_g1	35.5098	16.9998	0.478736	0.0426642	1	593	GO:0005524;GO:0046034;GO:0015991;GO:0033180;GO:0016820	K02147	-	virNOG12540	C	sp|Q43432|VATB1_GOSHI V-type proton ATPase subunit B 1 OS=Gossypium hirsutum PE=2 SV=1	gi|1024055178|gb|KZV53334.1| V-type proton ATPase subunit B 2 [Dorcoceras hygrometricum]
TRINITY_DN45342_c0_g2	9.14962	1.2872	0.140683	0.0283339	0.974122	989	-	-	-	-	-	-	-
TRINITY_DN45342_c0_g1	21.6484	7.52002	0.34737	0.0260004	0.930392	2121	-	-	PF04576	virNOG09465	S	sp|Q9FG14|MYOB7_ARATH Myosin-binding protein 7 OS=Arabidopsis thaliana GN=MYOB7 PE=1 SV=1	gi|976902589|gb|KVH90528.1| Zein-binding domain-containing protein [Cynara cardunculus var. scolymus]
TRINITY_DN45546_c0_g2	26.3791	8.48402	0.321619	0.00924533	0.495749	1005	GO:0004185;GO:0006508	K16296	-	virNOG13217;COG2939;virNOG14733	OE	sp|O64810|SCP10_ARATH Serine carboxypeptidase-like 10 OS=Arabidopsis thaliana GN=SCPL10 PE=2 SV=1	gi|702371069|ref|XP_010061646.1| PREDICTED: serine carboxypeptidase-like 2 [Eucalyptus grandis] &gt;gi|629103161|gb|KCW68630.1| hypothetical protein EUGRSUZ_F02236 [Eucalyptus grandis]
TRINITY_DN45566_c0_g2	48.7906	9.10017	0.186515	6.47327e-06	0.00121259	707	-	-	-	-	-	-	-
TRINITY_DN45591_c0_g1	15.727	3.95909	0.251738	0.0168065	0.734716	694	-	-	-	-	-	-	gi|658044795|ref|XP_008358066.1| PREDICTED: replication protein A 70 kDa DNA-binding subunit A-like [Malus domestica]
TRINITY_DN45828_c0_g1	13.2055	0	0	2.75455e-05	0.00437375	472	-	-	-	-	-	-	-
TRINITY_DN45874_c0_g2	56.0545	4.50519	0.0803715	3.16931e-10	1.30817e-07	1078	-	-	-	-	-	-	-
TRINITY_DN46025_c2_g1	7.6651	0	0	0.0108226	0.555969	431	-	-	-	-	-	-	-
TRINITY_DN46087_c0_g2	19.6792	0.640976	0.0325712	5.28929e-06	0.0010149	1740	-	-	-	-	-	-	-
TRINITY_DN46403_c1_g1	6.95557	0	0	0.00430137	0.289456	534	-	-	-	-	-	-	-
TRINITY_DN46462_c0_g1	17.7703	3.89059	0.218938	0.00793274	0.450909	650	-	-	-	virNOG22723;virNOG40317;virNOG34870	S	-	gi|870842749|gb|KMS96089.1| hypothetical protein BVRB_002010 [Beta vulgaris subsp. vulgaris]
TRINITY_DN46529_c0_g1	15.3995	3.93148	0.255299	0.0215432	0.850643	1154	-	-	-	-	-	-	-
TRINITY_DN46591_c0_g2	35.5856	8.36694	0.235122	0.0343708	1	2255	-	-	-	KOG0017;virNOG25560;virNOG37331	SR	-	gi|971565639|ref|XP_015168079.1| PREDICTED: uncharacterized protein LOC107062216 [Solanum tuberosum]
TRINITY_DN46630_c0_g1	21.4813	8.63691	0.402067	0.0483346	1	1187	-	-	-	-	-	-	-
TRINITY_DN46660_c0_g1	38.7762	6.43598	0.165977	0.000664222	0.0670788	2448	-	-	-	-	-	-	-
TRINITY_DN46761_c0_g1	10.127	1.92817	0.190399	0.0321032	1	381	-	-	-	-	-	-	-
TRINITY_DN46894_c1_g4	11.6087	1.28195	0.110431	0.00593539	0.370935	759	-	-	-	-	-	-	-
TRINITY_DN46926_c0_g1	6.32494	0	0	0.00732621	0.426762	525	GO:0005524;GO:0000287;GO:0045332;GO:0004012;GO:0016021	K14802	PF13246	virNOG05774	P	sp|P98204|ALA1_ARATH Phospholipid-transporting ATPase 1 OS=Arabidopsis thaliana GN=ALA1 PE=2 SV=1	gi|976904490|gb|KVH92170.1| Cation-transporting P-type ATPase [Cynara cardunculus var. scolymus]
TRINITY_DN46965_c0_g1	8.07088	0.321799	0.0398716	0.00674902	0.403662	344	-	-	-	-	-	-	-
TRINITY_DN47270_c0_g1	34.971	16.1745	0.462513	0.0499343	1	882	GO:0009735;GO:0016021;GO:0016491;GO:0005829;GO:0055114;GO:0009570;GO:0005886	-	PF03358	virNOG11153;virNOG30116	R	sp|Q9LK88|NQR_ARATH NADPH:quinone oxidoreductase OS=Arabidopsis thaliana GN=NQR PE=1 SV=1	gi|976899586|gb|KVH88040.1| NADPH-dependent FMN reductase [Cynara cardunculus var. scolymus]
TRINITY_DN47459_c0_g5	29.5942	12.1253	0.40972	0.0251196	0.915485	2159	-	-	-	-	-	-	-
TRINITY_DN47687_c0_g1	14.188	0	0	1.26535e-05	0.00221265	950	GO:0009116;GO:0003824	-	PF01048	virNOG01737	R	sp|Q07469|BSPA_POPDE Bark storage protein A OS=Populus deltoides GN=BSPA PE=2 SV=1	gi|976913635|gb|KVH99884.1| Nucleoside phosphorylase [Cynara cardunculus var. scolymus]
TRINITY_DN47735_c1_g2	22.6733	0	0	2.08991e-08	6.68347e-06	463	-	-	-	-	-	-	-
TRINITY_DN47942_c1_g2	12.2047	2.2961	0.188133	0.0169736	0.737028	1338	-	-	-	virNOG28785;virNOG05898	S	sp|Q9SZL8|FRS5_ARATH Protein FAR1-RELATED SEQUENCE 5 OS=Arabidopsis thaliana GN=FRS5 PE=1 SV=1	gi|976918282|gb|KVI03472.1| Zinc finger, SWIM-type, partial [Cynara cardunculus var. scolymus]
TRINITY_DN47942_c1_g1	18.7525	4.49609	0.239759	0.00864317	0.47494	1016	-	-	-	euNOG09927;virNOG28785	S	-	gi|976919098|gb|KVI04232.1| MULE transposase domain-containing protein [Cynara cardunculus var. scolymus]
TRINITY_DN47944_c1_g1	26.4359	10.9677	0.414879	0.0370351	1	1151	-	-	-	-	-	-	-
TRINITY_DN48026_c1_g4	21.7004	1.60637	0.0740251	3.06221e-05	0.00476758	1096	-	-	-	-	-	-	-
TRINITY_DN48026_c1_g3	28.8959	2.60078	0.0900049	4.58394e-06	0.000891607	1399	-	-	PF03732;PF14244	KOG0017;virNOG25560	RS	-	gi|1028946922|ref|XP_016716764.1| PREDICTED: uncharacterized protein LOC107929769 isoform X1 [Gossypium hirsutum]
TRINITY_DN48635_c0_g1	7.4008	0.638355	0.0862549	0.0241493	0.899125	373	-	-	-	-	-	-	-
TRINITY_DN48699_c0_g1	21.7947	8.65002	0.396887	0.0437192	1	1005	-	-	-	-	-	-	-
TRINITY_DN48807_c0_g5	5.10312	0	0	0.0210682	0.837478	859	-	-	-	-	-	-	-
TRINITY_DN48936_c0_g1	23.1278	6.13934	0.265452	0.00605084	0.376824	2623	GO:0046872;GO:0007275	-	-	virNOG17395;virNOG37563	KR	sp|Q6S591|JAG_ARATH Zinc finger protein JAGGED OS=Arabidopsis thaliana GN=JAG PE=2 SV=1	gi|976920648|gb|KVI05363.1| Zinc finger, C2H2 [Cynara cardunculus var. scolymus]
TRINITY_DN49045_c0_g1	43.2545	6.82767	0.157849	3.74372e-06	0.000757223	2674	-	-	-	-	-	-	-
TRINITY_DN49171_c0_g1	25.9304	8.11224	0.312847	0.00927437	0.496182	1336	GO:0016021	-	PF05633	virNOG11776	S	-	gi|976908187|gb|KVH95417.1| BYPASS-related protein [Cynara cardunculus var. scolymus]
TRINITY_DN49207_c0_g1	8.34675	0.638355	0.0764794	0.0127425	0.612078	833	GO:0044237;GO:0043231;GO:0044444;GO:0016620;GO:0044710	K17761	-	virNOG02747	C	sp|B9F3B6|SSDH_ORYSJ Succinate-semialdehyde dehydrogenase, mitochondrial OS=Oryza sativa subsp. japonica GN=ALDH5F1 PE=3 SV=1	gi|976926369|gb|KVI10235.1| Aldehyde dehydrogenase, conserved site-containing protein [Cynara cardunculus var. scolymus]
TRINITY_DN49399_c0_g1	7.58909	0.965397	0.127209	0.0362942	1	836	-	-	-	-	-	-	-
TRINITY_DN49596_c0_g1	39.4271	16.5265	0.419167	0.0420068	1	3672	-	-	-	virNOG10199;lilNOG20960	S	-	gi|596114704|ref|XP_007221624.1| hypothetical protein PRUPE_ppb016826mg [Prunus persica] &gt;gi|462418560|gb|EMJ22823.1| hypothetical protein PRUPE_ppb016826mg [Prunus persica]
TRINITY_DN49609_c0_g1	9.79439	1.27933	0.130619	0.016064	0.714983	320	-	-	-	-	-	-	-
TRINITY_DN50144_c0_g3	11.5529	1.96504	0.170092	0.015922	0.709802	1160	-	-	-	-	-	-	-
TRINITY_DN50170_c0_g2	6.22968	0	0	0.0085829	0.471993	709	-	-	PF13966	-	-	-	-
TRINITY_DN50197_c0_g1	21.8688	6.90665	0.315822	0.0182098	0.769067	1715	-	-	-	-	-	-	-
TRINITY_DN50220_c0_g2	9.95798	0.319177	0.0320524	0.00163576	0.141107	930	-	-	-	-	-	-	-
TRINITY_DN50622_c0_g1	14.0237	0.321799	0.0229468	8.67411e-05	0.0118655	1522	-	-	-	-	-	-	-
TRINITY_DN50798_c0_g1	11.3924	1.62612	0.142737	0.0118281	0.586407	1076	-	-	-	-	-	-	gi|357507041|ref|XP_003623809.1| subtilisin-like serine protease [Medicago truncatula] &gt;gi|355498824|gb|AES80027.1| subtilisin-like serine protease [Medicago truncatula]
TRINITY_DN51049_c0_g1	60.8403	7.86558	0.129282	1.18608e-07	3.23869e-05	1053	-	K16296	-	virNOG14564;virNOG14733;COG2939	EO	-	gi|976910662|gb|KVH97339.1| Peptidase S10, serine carboxypeptidase [Cynara cardunculus var. scolymus]
TRINITY_DN51153_c0_g1	9.46175	0	0	0.00457835	0.303776	597	-	-	-	-	-	-	-
TRINITY_DN51945_c0_g3	22.0147	5.15682	0.234244	0.00440391	0.294402	904	-	-	-	-	-	-	-
TRINITY_DN52030_c0_g1	12.9854	1.2872	0.0991264	0.00267057	0.205637	516	-	-	-	-	-	-	-
TRINITY_DN52594_c0_g2	32.1716	13.4943	0.419448	0.022112	0.858701	2246	-	-	-	KOG0017;virNOG00819	R	sp|Q9ZT94|POLR2_ARATH Retrovirus-related Pol polyprotein from transposon RE2 OS=Arabidopsis thaliana GN=RE2 PE=4 SV=1	gi|731347418|ref|XP_010684978.1| PREDICTED: uncharacterized protein LOC104899479 [Beta vulgaris subsp. vulgaris]
TRINITY_DN52920_c0_g1	11.6481	2.9252	0.251131	0.0447025	1	515	-	-	-	-	-	-	-
TRINITY_DN53216_c0_g1	28.7355	6.11418	0.212774	0.00224906	0.182172	2051	-	-	-	-	-	-	-
TRINITY_DN53307_c0_g1	11.003	2.33821	0.212506	0.0318469	1	1240	-	-	-	KOG0017;virNOG10663;NOG06833;virNOG08281	RS	sp|P10978|POLX_TOBAC Retrovirus-related Pol polyprotein from transposon TNT 1-94 OS=Nicotiana tabacum PE=2 SV=1	gi|113622864|dbj|BAF22809.1| Os08g0125300 [Oryza sativa Japonica Group] &gt;gi|215701150|dbj|BAG92574.1| unnamed protein product [Oryza sativa Japonica Group] &gt;gi|937928733|dbj|BAT03649.1| Os08g0125300 [Oryza sativa Japonica Group]
TRINITY_DN53446_c0_g1	15.7889	0	0	4.05843e-06	0.00080935	823	-	-	-	-	-	-	-
TRINITY_DN53753_c1_g1	11.0733	0	0	0.000162186	0.0207841	934	-	-	-	-	-	-	-
TRINITY_DN54661_c0_g1	34.0215	2.55604	0.0751302	2.80494e-07	7.13751e-05	1337	GO:0042273;GO:0006364;GO:0005634;GO:0005737;GO:0022618;GO:0043021	K03264	-	virNOG05654	J	sp|Q9M060|IF62_ARATH Eukaryotic translation initiation factor 6-2 OS=Arabidopsis thaliana GN=EIF6-2 PE=2 SV=1	gi|922548768|ref|XP_013602364.1| PREDICTED: eukaryotic translation initiation factor 6-2 isoform X1 [Brassica oleracea var. oleracea]
TRINITY_DN56138_c0_g1	17.2763	0	0	3.87043e-06	0.000778417	812	-	-	-	virNOG03197	S	sp|Q8W4D4|BAGP1_ARATH BAG-associated GRAM protein 1 OS=Arabidopsis thaliana GN=BAGP1 PE=1 SV=1	gi|1021027409|gb|KZM85196.1| hypothetical protein DCAR_027382 [Daucus carota subsp. sativus]
TRINITY_DN56217_c0_g1	26.1552	7.51215	0.287214	0.00533079	0.341262	1226	-	-	-	-	-	-	-
TRINITY_DN56243_c0_g1	6.78718	0	0	0.00907141	0.48938	729	-	-	-	-	-	-	-
TRINITY_DN56362_c0_g1	24.6236	0	0	0.000140042	0.0184457	696	-	-	-	-	-	-	-
TRINITY_DN56394_c0_g1	4.08307	0	0	0.0486854	1	540	-	-	-	-	-	-	-
TRINITY_DN56541_c0_g1	23.667	9.95573	0.420658	0.0463416	1	1028	-	-	-	-	-	-	-
TRINITY_DN56651_c0_g1	9.22371	1.3017	0.141125	0.033181	1	1105	-	-	PF00098;PF14223	virNOG08281;NOG06833;virNOG35270	SR	-	gi|923897139|ref|XP_013719206.1| PREDICTED: uncharacterized protein LOC106422966 [Brassica napus] &gt;gi|923897141|ref|XP_013719208.1| PREDICTED: uncharacterized protein LOC106422967 [Brassica napus]
TRINITY_DN56971_c1_g1	17.7934	5.61946	0.315817	0.0297577	0.990359	669	-	-	-	-	-	-	-
TRINITY_DN57144_c0_g1	15.6378	1.2872	0.0823129	0.000538017	0.0565037	1012	-	-	-	-	-	-	-
TRINITY_DN57485_c0_g2	7.86304	0	0	0.00197247	0.163976	1047	-	-	-	virNOG34595;KOG0017;virNOG39142;virNOG34269	R	sp|Q94HW2|POLR1_ARATH Retrovirus-related Pol polyprotein from transposon RE1 OS=Arabidopsis thaliana GN=RE1 PE=2 SV=1	gi|731345647|ref|XP_010684028.1| PREDICTED: formin-1-like [Beta vulgaris subsp. vulgaris]
TRINITY_DN57520_c0_g1	26.6755	10.0944	0.378415	0.02288	0.873998	1594	GO:0003676;GO:0008270	-	-	virNOG06109	R	-	gi|629076578|gb|KCW44707.1| hypothetical protein EUGRSUZ_L017561, partial [Eucalyptus grandis]
TRINITY_DN57616_c0_g2	5.77224	0	0	0.0121339	0.595744	633	GO:0003677	K09422	-	virNOG07718;virNOG34377;COG5147;virNOG19002	SK	sp|Q9SEI0|WER_ARATH Transcription factor WER OS=Arabidopsis thaliana GN=WER PE=1 SV=1	gi|983174811|gb|AMB21233.1| MYB2 [Artemisia annua]
TRINITY_DN57649_c0_g1	25.9673	8.19786	0.3157	0.0412965	1	1815	-	-	-	-	-	-	-
TRINITY_DN58131_c0_g1	4.2858	0	0	0.038825	1	510	-	-	-	-	-	-	-
TRINITY_DN58136_c0_g1	37.1721	12.0149	0.323223	0.00322231	0.235116	2451	-	-	-	-	-	-	-
TRINITY_DN58183_c0_g1	6.27009	0.677846	0.108108	0.0469126	1	892	-	-	-	-	-	-	-
TRINITY_DN58380_c0_g1	7.81041	0.982521	0.125796	0.0345775	1	395	GO:0046274;GO:0055114;GO:0048046;GO:0052716;GO:0005507	K05909	PF00394	COG2132;virNOG09759;virNOG33073	Q	sp|Q9FJD5|LAC17_ARATH Laccase-17 OS=Arabidopsis thaliana GN=LAC17 PE=2 SV=1	gi|976907269|gb|KVH94647.1| Cupredoxin [Cynara cardunculus var. scolymus]
TRINITY_DN58514_c0_g1	5.75011	0	0	0.0122377	0.599184	581	-	-	-	-	-	-	-
TRINITY_DN58837_c0_g1	21.1811	0	0	5.97643e-08	1.73182e-05	668	-	-	-	-	-	-	-
TRINITY_DN58905_c0_g1	142.039	55.9121	0.39364	5.41305e-05	0.0079006	1429	GO:0016874;GO:0004842;GO:0005634;GO:0016567;GO:0007275;GO:0008270;GO:0006511	K04506	PF03145	virNOG02187	O	sp|Q9M2P4|SINA2_ARATH E3 ubiquitin-protein ligase SINAT2 OS=Arabidopsis thaliana GN=SINAT2 PE=1 SV=1	gi|976918347|gb|KVI03533.1| Seven-in-absentia protein, sina [Cynara cardunculus var. scolymus]
TRINITY_DN59423_c0_g2	32.8472	1.9743	0.0601057	2.78564e-07	7.11392e-05	1702	-	-	PF09337;PF00665	COG2801;virNOG30511	RL	sp|Q99315|YG31B_YEAST Transposon Ty3-G Gag-Pol polyprotein OS=Saccharomyces cerevisiae (strain ATCC 204508 / S288c) GN=TY3B-G PE=1 SV=3	gi|1028968596|ref|XP_016727823.1| PREDICTED: uncharacterized protein LOC107939043 [Gossypium hirsutum]
TRINITY_DN59423_c0_g6	7.82647	0	0	0.00200107	0.165965	916	-	-	-	KOG0017;virNOG25350;COG2801	RL	-	gi|548830328|gb|ERM93401.1| hypothetical protein AMTR_s05090p00005430, partial [Amborella trichopoda]
TRINITY_DN59423_c0_g5	13.1304	1.66037	0.126452	0.00406005	0.27907	1369	-	-	PF13650;PF00078	COG2801	L	sp|Q99315|YG31B_YEAST Transposon Ty3-G Gag-Pol polyprotein OS=Saccharomyces cerevisiae (strain ATCC 204508 / S288c) GN=TY3B-G PE=1 SV=3	gi|729324921|ref|XP_010534659.1| PREDICTED: uncharacterized protein LOC104810159 [Tarenaya hassleriana]
TRINITY_DN59636_c0_g2	7.51019	0.321799	0.0428483	0.00921804	0.49466	695	-	-	-	-	-	-	-
TRINITY_DN59818_c1_g2	24.9661	0	0	3.79144e-09	1.36636e-06	1063	-	-	-	-	-	-	-
TRINITY_DN59818_c1_g1	4.37914	0	0	0.0374364	1	576	-	-	-	-	-	-	-
TRINITY_DN60224_c0_g1	7.06912	0	0	0.00411581	0.280396	787	-	-	-	-	-	-	-
TRINITY_DN60997_c0_g3	8.1033	0.640976	0.0791007	0.0225188	0.867056	801	-	-	-	-	-	-	-
TRINITY_DN61084_c0_g1	42.945	21.0452	0.49005	0.0338713	1	1160	-	-	-	-	-	-	-
TRINITY_DN61233_c0_g1	9.8656	0.999645	0.101326	0.00889697	0.483275	498	-	-	-	-	-	-	-
TRINITY_DN61279_c0_g2	13.873	1.609	0.115981	0.0402287	1	1558	GO:0016021	-	PF13962;PF12796	virNOG08903;virNOG12184	RS	sp|Q9C7A2|ITN1_ARATH Ankyrin repeat-containing protein ITN1 OS=Arabidopsis thaliana GN=ITN1 PE=1 SV=1	gi|976913530|gb|KVH99783.1| Ankyrin repeat-containing protein, partial [Cynara cardunculus var. scolymus]
TRINITY_DN61982_c0_g1	13.4111	3.55569	0.265131	0.0341052	1	1448	-	-	-	virNOG01327	R	sp|P0C2F6|RNHX1_ARATH Putative ribonuclease H protein At1g65750 OS=Arabidopsis thaliana GN=At1g65750 PE=3 SV=1	gi|1012323384|gb|KYP35531.1| Putative ribonuclease H protein At1g65750 family [Cajanus cajan]
TRINITY_DN62501_c0_g2	5.67506	0.319177	0.0562421	0.0367967	1	502	-	-	-	-	-	-	-
TRINITY_DN62639_c0_g1	17.2356	0.638355	0.037037	3.03583e-05	0.0047578	485	-	-	-	-	-	-	-
TRINITY_DN62657_c1_g2	7.01234	0	0	0.00420725	0.284412	683	-	-	-	COG2801;virNOG15679;virNOG33595;virNOG33456	LR	sp|Q7LHG5|YI31B_YEAST Transposon Ty3-I Gag-Pol polyprotein OS=Saccharomyces cerevisiae (strain ATCC 204508 / S288c) GN=TY3B-I PE=3 SV=2	gi|595793033|ref|XP_007200265.1| hypothetical protein PRUPE_ppa015000mg [Prunus persica] &gt;gi|462395665|gb|EMJ01464.1| hypothetical protein PRUPE_ppa015000mg [Prunus persica]
TRINITY_DN62657_c1_g1	4.61844	0	0	0.0294518	0.987126	621	-	-	-	virNOG27333;COG2801	LR	sp|P04323|POL3_DROME Retrovirus-related Pol polyprotein from transposon 17.6 OS=Drosophila melanogaster GN=pol PE=3 SV=1	gi|848895510|ref|XP_012847804.1| PREDICTED: uncharacterized protein LOC105967733 [Erythranthe guttata]
TRINITY_DN62898_c0_g1	5.80562	0	0	0.0295135	0.988353	509	-	-	-	-	-	-	gi|442614242|gb|AGC65501.1| FAD2-4 protein [Carthamus tinctorius]
TRINITY_DN63215_c2_g1	22.4455	0	0	2.58031e-08	8.1057e-06	1219	-	-	-	-	-	-	-
TRINITY_DN63250_c0_g1	11.2587	1.64062	0.14572	0.0120846	0.594559	980	-	-	-	-	-	-	-
TRINITY_DN63400_c2_g1	27.3389	11.681	0.427268	0.0407107	1	1016	-	-	-	-	-	-	-
TRINITY_DN63427_c0_g1	23.6712	7.51076	0.317295	0.0132952	0.628566	1874	-	-	-	-	-	-	-
[truncated: 58 more rows]
